# Supplementary material for: Developmental mitochondrial complex I activity determines lifespan
Source: EMBO Rep. 2025 Mar 17;26(8):1957–83. doi: 10.1038/s44319-025-00416-6 (PMC12019323; doi:10.1038/s44319-025-00416-6)
Supplement: Supplementary file 3 — Source data Fig. 1 [file 44319_2025_416_MOESM3_ESM.zip]

Archive with 12 entries (6 files):
- 1B/
- 1B/Figure1B.csv
- 1C/
- 1C/Figure1C.csv
- 1D/
- 1D/Figure1D.csv
- 1E/
- 1E/Figure1E.csv
- 1G/
- 1G/Figure1G.csv
- 1H/
- 1H/Figure1H.csv
