# Supplementary material for: Developmental mitochondrial complex I activity determines lifespan
Source: EMBO Rep. 2025 Mar 17;26(8):1957–83. doi: 10.1038/s44319-025-00416-6 (PMC12019323; doi:10.1038/s44319-025-00416-6)
Supplement: Supplementary file 3 — Source data Fig. 1 [file 44319_2025_416_MOESM3_ESM.zip › 1B/Figure1B.csv]

		ND-18 KD		Control
		D+A	A	D+A	A
	Median lifespan	7	68	59	61
	n	266	262	223	262
Raw_Data
Days	A only ND-18 KD	D+A ND-18 KD			A only Control	D+A Control
3	1	1		10	1
3		1		33		1
5		1		38	1
5		1		40	1	1
5		1		40	1
5		1		42	1	1
5		1		42	1	1
5		1		45	1
5		1		49	1
5		1		52	1
5		1		54	1	1
5		1		57	1	1
5		1		57	1	1
5		1		57	1	1
5		1		57	1	1
5		1		57	1	1
5		1		57	1
5		1		59	1	1
5		1		59	1	1
5		1		59	1	1
5		1		59	1	1
5		1		59	1	1
5		1		59	1	1
5		1		59	1	1
5		1		59	1
5		1		61	1	1
5		1		61	1	1
5		1		61	1	1
5		1		61	1	1
5		1		61	1	1
7		1		61	1	1
7		1		61	1	1
7		1		61	1	1
7				61	1
7				61	1
7				63	1	1
7		1		63	1	1
10		1		63	1	1
10		1		63	1	1
12		1		63	1	1
12				63	1	1
12		1		63	1	1
15		1		63	1	1
15		1		63	1	1
15		1		63	1	1
15				63	1	1
15				63	1	1
15	1	1		66	1	1
18		1		66	1	1
18		1		66	1	1
18		1		66	1	1
18		1		66	1	1
18		1		66	1	1
18		1		66	1	1
18		1		66	1	1
20				66	1	1
20		1		66	1	1
21		1		66	1	1
21		1		66	1	1
21				66	1	1
24		1		66	1	1
26				66	1	1
26				66	1	1
28		1		66	1	1
31		1		66	1	1
35				66	1	1
35	1	1		66	1	1
38		1		66	1	1
40		1		66		1
40		1		66		1
42		1		66		1
42		1		66		1
45		1		66		1
45		1		66		1
45		1		68	1	1
47	1	1		68	1	1
49		1		68	1	1
49		1		68	1	1
49				68		1
49				68		1
49				70	1
49	1	1		73	1	1
52	1	1		73	1
52		1
52		1		5	1
52				19	1
52	1			30		1
54				37	1
54				40		1
54				40		1
54				42	1	1
54	1	1		42		1
57	1	1		44		1
57	1	1		47		1
57	1			49		1
61	1			51		1
61	1			51		1
61	1	1		54	1	1
63	1			54	1	1
63	1	1		54	1	1
66	1	1		54		1
66	1	1		54		1
66	1			54		1
66	1			54		1
66	1			54		1
66	1			54		1
66	1			56	1	1
66	1			56	1	1
66	1			56	1	1
66	1			56	1	1
66	1			56	1	1
66	1			56	1	1
66	1			56		1
66	1			56		1
66	1			59	1	1
66	1			59	1	1
66	1			59	1	1
66	1			59	1	1
66	1			59	1	1
66	1			59	1	1
66	1			59		1
66	1			59		1
66	1			59		1
66	1			59		1
66	1			59		1
66	1			59		1
66	1			59		1
66	1			59		1
66	1			59		1
66	1			59		1
66	1			59		1
66	1			59		1
66	1			59		1
66	1			59		1
66	1			59		1
66	1			59		1
66	1			61	1	1
66	1			61	1	1
68	1			61	1	1
68	1			61	1	1
68	1			61	1	1
68	1			61	1	1
68	1			61	1	1
68	1			61	1	1
70	1			63	1	1
70	1			63	1	1
70	1			63	1	1
70	1			63	1	1
70	1			63	1	1
70	1			63		1
70	1			65	1	1
70	1			65	1	1
70	1			65	1	1
70	1			65	1	1
70	1			65	1	1
70	1			65	1
70	1			68	1	1
70	1			68	1	1
70	1			68	1	1
70	1			68	1	1
70	1			68	1
70	1			68	1
70	1			68	1
70	1			68	1
70	1			68	1
70	1			68	1
70	1			68	1
70	1			68	1
70	1			68	1
70	1			68	1
70	1			68	1
70	1			72	1
70	1			72
73	1			72
73	1			72
73	1			72
73	1			72
73	1			72
73	1			72
73	1			75	1
73	1
73	1			35	1	1
73	1			35		1
73	1			44	1	1
73				44	1	1
75				44	1	1
75				44	1	1
75		1		44	1	1
77		1		44	1	1
77		1		44	1
84				44	1
84				44	1
				44	1
		1		44	1
5		1		44	1
5		1		44	1
5		1		44	1
5		1		46	1	1
5		1		46		1
5		1		49	1	1
5		1		49	1	1
5		1		49	1
5		1		49	1
5		1		49
5		1		51	1	1
5		1		51	1
5		1		53	1	1
5		1		53	1	1
5		1		53		1
5		1		56	1	1
5		1		56	1	1
5		1		56	1
5		1		56	1
5		1		56	1
5		1		56	1
5		1		56	1
5		1		56	1
5		1		56	1
5		1		56	1
5		1		56	1
5		1		58	1	1
5		1		58	1	1
5		1		58	1
5		1		58	1
5		1		61	1	1
5		1		61	1	1
5		1		61	1	1
5		1		61	1	1
5		1		61	1
5		1		61	1
5		1		61	1
5		1		61	1
5		1		61	1
5		1		61	1
5		1		63	1	1
5		1		63	1	1
5		1		63		1
5		1		63		1
5		1		65	1	1
5		1		65		1
5		1		65		1
5		1		67	1
5		1		67	1
5		1		72	1
5		1		74	1
5		1
5		1		34		1
7		1		34		1
7		1		34
7		1		34
7		1		36	1
7		1		36
7		1		36
7		1		36
7		1		36
7		1		39		1
7		1		39		1
7		1		39		1
7		1		41	1	1
7		1		41		1
7				43	1	1
9				43		1
9				43		1
9		1		43		1
14		1		43		1
14				43		1
16		1		46	1	1
19		1		46	1	1
19		1		46		1
19				46		1
19		1		46		1
21		1		46		1
21				46		1
23				46		1
26		1		46		1
28		1		46		1
30		1		46		1
30		1		48	1	1
42		1		48	1	1
42				48	1	1
42				48		1
42				48		1
42				50		1
42				50		1
42				50		1
42				50		1
42				50		1
42				53	1	1
42				53	1	1
42				53	1	1
42				53		1
42				53		1
42		1		55	1	1
44		1		55	1	1
59	1	1		55	1	1
61	1			55	1	1
61	1	1		57	1	1
63	1			57	1	1
63	1			57	1	1
63	1			57	1	1
63	1			57	1	1
65	1			57	1	1
65	1			57	1	1
65	1	1		57		1
68	1	1		57		1
68	1	1		57		1
68	1	1		60	1	1
68	1			60	1	1
68	1			60	1	1
68	1			60	1	1
68	1			60	1	1
68	1			60	1	1
68	1			60		1
68	1			60		1
68	1			60		1
68	1			60		1
68	1			60		1
68	1			60		1
68	1			62	1	1
68	1			62	1	1
68	1			62	1	1
68	1			64	1	1
68	1			64	1	1
68	1			64		1
68	1			64		1
70	1			64		1
72	1			64		1
72	1			64		1
72	1			64		1
72	1			67	1	1
72	1			67	1	1
72	1			67	1	1
72	1			67		1
72	1			67		1
75	1			67		1
75	1			67		1
75	1			67		1
75	1			67		1
75	1			67		1
75	1			69	1	1
75	1			74		1
75	1			81	1
75	1
75	1
75	1
77	1
77	1
77	1
77	1
79
		1
5		1
5		1
5		1
5		1
5		1
5		1
5		1
5		1
5		1
5		1
5		1
5		1
5		1
5		1
5		1
5		1
5		1
5		1
5		1
5		1
5		1
5		1
5		1
5		1
5		1
5		1
5		1
5		1
5		1
5		1
5		1
5		1
5		1
5		1
14	1
19	1
44	1
44	1
51	1
61	1
63	1
65	1
65	1
65	1
65	1
65	1
67	1
67	1
67	1
67	1
67	1
67	1
70	1
70	1
70	1
70	1
70	1
70	1
70	1
70	1
70	1
70	1
70	1
70	1
70	1
70	1
70	1
70	1
70	1
70	1
70	1
70	1
70	1
70	1
70	1
70	1
70	1
70	1
72	1
72	1
72	1
72	1
72	1
74	1
74	1
74	1
74	1
77	1
77	1
77	1
79	1
81		1
11		1
11		1
11		1
11		1
11		1
15		1
15		1
15	1	1
18		1
18		1
18		1
18		1
18		1
20		1
20		1
22		1
22	1	1
27	1	1
27	1	1
32	1	1
32	1	1
34		1
34		1
36		1
36		1
36		1
36		1
36		1
39		1
39		1
39		1
39		1
39	1	1
41	1
41	1	1
43	1	1
43		1
43	1	1
46	1	1
46		1
46	1	1
48		1
48		1
50	1	1
53	1	1
53	1	1
53	1	1
53	1	1
53	1	1
53		1
53		1
53		1
53	1	1
57	1	1
57	1
57	1
57	1
57	1	1
60	1	1
60	1	1
60		1
60	1
62	1
62	1
62	1	1
64	1	1
64	1	1
67	1	1
67	1
67	1
67	1
67	1
67	1
67	1
67	1
69	1
71	1	1
74	1
74	1
74	1
74	1
76	1
76	1
78	1
81
