# Supplementary material for: Developmental mitochondrial complex I activity determines lifespan
Source: EMBO Rep. 2025 Mar 17;26(8):1957–83. doi: 10.1038/s44319-025-00416-6 (PMC12019323; doi:10.1038/s44319-025-00416-6)
Supplement: Supplementary file 3 — Source data Fig. 1 [file 44319_2025_416_MOESM3_ESM.zip › 1C/Figure1C.csv]

		ND-75 KD		Control
		D+A	A	D+A	A
	Median lifespan	32	67	62	60
	n	151	220	115	288
Raw_Data
Days	A only ND-75 KD	D+A ND-75 KD	A only Control	D+A Control
6
6
6
8		1
8
8
8
11	1
11
11
11
11
11
11
13		1
18		1
18		1
18		1
18		1
20		1
20		1
20		1
20		1
20		1
20		1
20		1
22		1
22		1
22		1
22		1
22		1
25		1
25		1
25		1
27		1
29		1
29		1
29		1
32		1
32		1
36		1
39	1	1
39		1
39		1
39		1
39		1
46		1
50		1
53	1
53	1
57		1
60	1
60	1
60	1
60	1
60	1
60	1
62	1
62	1
65	1	1
65	1
65	1
65	1
65	1
65	1
65	1
65	1
65	1
65	1
65	1
65	1
65	1
65	1
65	1
65	1
65	1
65	1
65	1
65	1
65	1
65	1
65	1
67	1
67	1
67	1
67	1
67	1
67	1
67	1
69	1
69	1
69	1
69	1
71	1
71	1
71	1
71	1
71	1
71	1
71	1
74	1	1
74	1
74	1
74	1
74	1
76	1
76	1
76	1
78	1
78	1
81	1
81	1
29	1
39	1
46	1
48	1
50	1
53	1
53	1
53	1
53	1
55	1
57	1
57	1
57	1
57	1
57	1
57	1
57	1
60	1
60	1
60	1
60	1
60	1
62	1
62	1
64	1
64	1
64	1
67	1
67	1
67	1
67	1
67	1
67	1
67	1
67	1
67	1
67	1
67	1
67	1
67	1
67	1
67	1
67	1
69	1
69	1
71	1
71	1
71	1
71	1
71	1
74	1
74	1
74	1
74	1
74	1
74	1
74	1
74	1
78	1
81	1
2		1
2		1
4		1
4		1
4		1
6		1
9	1
9
9
11		1
11
11
15
15
15
15
15
15
17		1
19		1
19		1
19		1
19		1
22		1
22		1
22		1
22		1
22
22
22
24		1
24		1
24		1
24		1
24		1
26		1
26		1
26		1
26		1
26		1
26		1
26		1
26		1
26		1
28		1
28		1
28		1
28		1
28		1
28		1
28		1
28		1
30		1
30		1
30		1
30		1
30		1
30		1
32		1
32		1
32		1
32		1
32		1
32		1
32		1
34		1
34		1
34		1
34		1
34		1
37		1
37		1
37		1
37		1
37		1
37		1
37		1
37		1
37		1
37		1
37		1
37		1
37		1
37		1
37		1
37		1
37		1
39		1
39
39
39
39
41		1
41		1
41		1
41		1
41		1
41		1
41		1
41		1
41		1
41		1
44		1
44		1
44		1
44		1
44		1
44		1
44		1
44		1
44		1
44		1
46	1	1
46
48		1
48		1
48		1
48		1
48		1
48		1
51	1	1
51	1	1
51		1
51		1
53	1	1
53		1
53
53
53
55
58	1	1
58	1	1
58	1
58	1
58
58
58
58
58
58
58
58
58
58
58
58
58
58
58
58
58
58
58
58
58
60	1	1
60		1
60
60
60
60
60
60
60
60
62	1	1
62	1	1
62
62
62
62
62
62
62
62
62
65	1
65	1
65	1
65	1
65	1
65	1
65	1
65	1
65	1
65	1
65	1
65	1
65	1
65
65
65
65
65
65
65
65
65
67	1
67	1
67	1
67	1
67	1
67	1
67	1
67	1
67	1
67
67
69	1
69	1
69	1
69	1
69	1
69	1
69	1
69	1
69	1
69	1
69	1
69	1
69	1
69	1
69	1
69	1
72	1
72	1
72	1
72	1
72	1
72	1
72	1
72	1
72	1
72	1
72	1
72	1
72	1
72	1
72	1
72	1
72	1
72	1
72	1
72	1
72	1
72	1
72	1
72	1
74	1
74	1
74	1
74	1
74	1
74	1
74	1
74	1
76	1
76	1
76	1
76	1
76	1
79	1
79	1
79	1
79	1
79	1
79	1
82	1
82	1
6
6
6
8
8
8
8
11
11
11
11
11
11
11
13
13
13
13
13
13
13
13
13
13
13
13
13
15
15
15
15
15
15
15
15
15
15
15
15
15
18
18
18
18
18
18
18
18
18
18
18
18
18
18
20
20
20
20
20
20
20
20
20
20
20
22			1	1
22
22
22
22
22
22
22
22
22
22
25
25
25
25
25
25
25
25
25
25
27
29
29
29
29
32			1
32
34			1
34
36
36
36
36
36
36
39			1	1
39			1
39			1
39
39
39
39
39
39
39
39
39
39
39
39
39
41			1
41			1
41			1
41
41
41
41
41
41
41
41
41
41
41
43			1	1
43
43
43
43
43
43
43
43
43
43
43
43
43
43
46			1	1
46			1	1
46			1
46
46
46
46
46
46
46
46
48
48
48
48
48
48
48
48
50
50
50
50
53			1	1
53			1	1
53				1
53
53
53
53
55				1
55				1
55
55
57			1
57			1
57			1
60			1	1
60			1	1
60			1	1
60			1	1
60			1	1
60			1	1
60			1	1
60			1	1
60			1	1
60			1	1
60			1	1
60			1	1
60			1	1
60			1
62			1	1
62			1	1
62			1	1
62			1
62			1
62			1
62			1
62			1
62			1
62			1
62			1
62			1
62			1
62			1
62			1
62			1
65			1	1
65			1	1
65			1	1
65			1	1
65			1	1
65			1	1
65			1	1
65			1	1
65			1	1
65			1
65			1
65			1
65			1
65			1
65			1
65			1
65			1
65			1
65			1
65
65
65
65
67			1	1
67			1
67			1
67			1
67			1
67			1
67
69			1	1
69
69
69
71			1	1
71			1
71			1
71			1
71
71
71
74			1	1
74			1
74
74
74
76
76
76
78
78
81
81
11
11
11
11
11
11
11
13
13
13
15
15
15
15
15
18
18
18
18
18
18
18
18
18
18
18
18
18
18
20
20
20
20
20
22
22
22
22
22
25
25
25
25
25
25
25
27
27
27
27
27
27
27
27
29
29
29
29
32
32
32
32
32
32
34
34
34
34
36			1
36
36
36
36
39
39
39
39
39
39
39
39
39
39
39
39
39
41			1
41
41
41
41
41
41
41
41
41
41
41
41
41
41
41
41
41
41
43			1
43
43
43
43
43
43
43
43
43
43
43
43
43
46			1
46			1
46
46
46
46
46
46
46
46
46
46
46
46
46
46
46
46
46
46
46
48			1
48			1
48			1
48
48
48
48
48
48
48
48
48
50
50
50
50
50
50
50
53			1
53			1
53			1
53
53
53
53
53
53
53
53
53
55			1
55			1
55			1
55			1
55
55
55
57			1
57			1
57			1
57			1
57			1
57			1
57			1
57
57
57
60			1
60			1
60			1
60			1
60			1
60			1
60
60
60
60
60
60
62			1
62			1
62			1
64			1
64			1
64
64
64
64
64
64
67			1
67			1
67			1
67
67
67
67
67
67
67
67
67
67
67
67
67
67
69			1
69
69
69
69
69
69
69
69
69
71
71
71
71
71
74
74
74
74
74
74
74
74
74
74
76
76
76
76
76
76
76
78
81			1
83
85
10
10
10
10
10
12
12
12
12
12
12
12
15
15
15
15
15
15
15
17
17
17
17
17
17
19
19
19
19
19
19
19
22
22
22
22
22
24
24
24
26
26
29
29
31
33			1
33
36			1
36			1
36
36
36
36
36
38			1
38			1
38			1
38			1
38
38
38
38
38
38
40			1
40			1
40			1
40			1
40			1
40			1
40			1
40
40
40
40
40
40
43			1
43			1
43			1
43			1
43			1
43			1
43			1
43
43
43
43
43
43
43
43
43
43
43
45			1
45			1
45			1
45			1
45			1
45			1
45			1
45
45
45
45
45
45
47			1
47			1
47			1
47			1
47			1
47			1
47			1
47			1
50			1
50			1
50			1
50			1
50			1
50			1
50			1
50			1
50			1
50			1
50			1
50
50
52			1
52			1
52			1
52			1
52
52
52
52
54			1
54			1
54			1
54			1
54			1
54			1
54			1
57			1
57			1
57			1
57			1
57			1
57			1
57			1
57
57
57
59			1
59			1
59			1
59			1
59
59
59
61			1
61			1
61			1
61			1
61			1
61
61
61
64			1
64			1
64			1
64			1
64
64
64
64
64
64
64
64
64
64
66			1
66			1
66			1
66			1
68
68
68
68
68
68
68
68
71			1
71
71
71
71
71
71
71
71
71
73			1
73			1
73			1
75
75
78			1
78			1
78
78
80
82
85
17
17
17
17
19
19
21
21
23
23
23
25
25
27
27
30
30
30
30
30
30
30
32
32
32
34
34
34
34
34
37
37
37
37
37
37
37
37
37
37
39
39
39
39
39
39
39
39
39
39
39
41
41
41
41
41
41
41
41
41
41
41
41
41
41
41
41
41
41
44
44
44
44
44
44
44
44
44
46
46
46
46
46
46
46
48
48
48
48
48
48
48
51
51
51
51
51
51
51
51
51
51
51
51
51
51
51
51
51
51
51
51
51
51
51
51
51
53
53
53
53
53
53
53
55
55
55
55
55
58
58
58
58
58
58
58
58
58
60
60
60
60
60
60
60
60
60
62
62
62
62
62
62
62
62
65
65
65
65
65
65
65
65
65
65
65
65
65
65
65
65
65
65
65
67
67
67
67
67
67
67
67
69
69
69
69
69
69
69
69
69
72
72
72
72
72
72
76
79
2
2
4			1	1
4
4
6
9
9
9
11				1
11
11
15
15
15
15
15
15
17
19
19
19
19
22
22
22
22
22
22
22
24
24
24
24
24
26
26
26
26
26
26
26
26
26
28			1
28
28
28
28
28
28
28
30			1
30
30
30
30
30
32
32
32
32
32
32
32
34			1
34
34
34
34
37			1	1
37			1
37			1
37			1
37
37
37
37
37
37
37
37
37
37
37
37
37
39			1
39
39
39
39
41			1	1
41				1
41
41
41
41
41
41
41
41
44				1
44
44
44
44
44
44
44
44
44
46			1
46
48
48
48
48
48
48
51			1
51
51
51
53			1	1
53			1
53
53
53
55			1	1
58			1	1
58			1	1
58			1	1
58			1	1
58			1	1
58			1	1
58				1
58				1
58				1
58
58
58
58
58
58
58
58
58
58
58
58
58
58
58
58
60			1	1
60			1	1
60			1	1
60			1	1
60			1	1
60			1	1
60			1	1
60			1	1
60			1
60			1
62			1	1
62			1	1
62			1	1
62			1	1
62				1
62				1
62				1
62				1
62				1
62
62
65			1	1
65			1	1
65			1	1
65			1	1
65			1	1
65			1	1
65			1	1
65			1	1
65			1	1
65			1	1
65			1	1
65			1	1
65			1	1
65			1	1
65			1	1
65				1
65				1
65				1
65				1
65				1
65				1
65				1
67			1	1
67			1	1
67			1	1
67			1	1
67			1	1
67			1	1
67			1
67			1
67			1
67			1
67			1
69			1	1
69			1	1
69			1	1
69			1	1
69			1	1
69			1	1
69			1	1
69			1	1
69			1
69			1
69
69
69
69
69
69
72			1	1
72			1	1
72			1	1
72			1	1
72			1	1
72			1	1
72			1
72			1
72			1
72
72
72
72
72
72
72
72
72
72
72
72
72
72
72
74			1
74
74
74
74
74
74
74
76
76
76
76
76
79
79
79
79
79
79
82			1
82
