# Supplementary material for: Developmental mitochondrial complex I activity determines lifespan
Source: EMBO Rep. 2025 Mar 17;26(8):1957–83. doi: 10.1038/s44319-025-00416-6 (PMC12019323; doi:10.1038/s44319-025-00416-6)
Supplement: Supplementary file 3 — Source data Fig. 1 [file 44319_2025_416_MOESM3_ESM.zip › 1D/Figure1D.csv]

	ND-18		ND-75		Control
	A	D+A	A	D+A	A	D+A
	26.9	22.0	56.3	53.0	101.5	108.4
	28.6	22.5	53.7	50.0	94.3	92.7
	23.1	17.2	50.6	52.3	95.3	96.7
	27.0	19.8	48.2	46.4	101.0	97.9
		22.5	50.5	50.9	89.7	111.1
		23.7	43.6	49.4	112.4	96.5
		23.5	48.0	54.0	108.7	106.1
		22.7			102.5	108.3
		21.6			94.7	101.4
		23.8				107.0
						102.5
Mean	26.4	21.9	50.2	50.8	100.0	102.6
SD	2.3	2.0	4.1	2.5	7.3	6.0
