# Supplementary material for: Developmental mitochondrial complex I activity determines lifespan
Source: EMBO Rep. 2025 Mar 17;26(8):1957–83. doi: 10.1038/s44319-025-00416-6 (PMC12019323; doi:10.1038/s44319-025-00416-6)
Supplement: Supplementary file 3 — Source data Fig. 1 [file 44319_2025_416_MOESM3_ESM.zip › 1E/Figure1E.csv]

	ND-18		ND-75		Control
	Vehicle	Drug	Vehicle	Drug	Vehicle	Drug
	106.3	80.7	105.6	96.8	103.0	98.4
	110.0	72.1	96.1	87.3	123.0	106.9
	100.3	78.0	120.0	89.2	114.2	102.9
			97.1	96.9	96.8
				77.4	87.3
				60.4	89.2
					104.8
					99.7
					92.7
					89.4
Mean	105.5	76.9	104.7	84.7	100.0	102.7
SD	4.9	4.4	11.1	13.9	11.6	4.3
