# Supplementary material for: Developmental mitochondrial complex I activity determines lifespan
Source: EMBO Rep. 2025 Mar 17;26(8):1957–83. doi: 10.1038/s44319-025-00416-6 (PMC12019323; doi:10.1038/s44319-025-00416-6)
Supplement: Supplementary file 3 — Source data Fig. 1 [file 44319_2025_416_MOESM3_ESM.zip › 1G/Figure1G.csv]

	ND-18 KD								Control
	L1>29	L2>29	L3>29	wL3>29	P>29	LP>29	A>29		L1>29	L2>29	L3>29	wL3>29	P>29	LP>29	A>29
	11.1	0	11.7	41.1	72.5	100	100		100	100	98.6	100	100	100	100
	5.4	2.4	50.6	33.3	85.4	100	100		100	100	94.3	100	100	100	100
	0	6.7	48.2	56.4	97.8	96.9	100		98	100	97.1	100	100	100	100
	0	2.9	34.1	60.6	97	100			100	97.8	97.4	100	93.8	100	100
	0	3.8	27.3	48.6	84.4				100	100	100	96.3	100
Mean	3.3	3.2	34.4	48	87.4	99.2	100		99.6	99.6	97.5	99.3	98.8	100	100
SD	5	2.4	16	11.1	10.4	1.6	0		0.9	1	2.1	1.7	2.8	0	0
