# Supplementary material for: Developmental mitochondrial complex I activity determines lifespan
Source: EMBO Rep. 2025 Mar 17;26(8):1957–83. doi: 10.1038/s44319-025-00416-6 (PMC12019323; doi:10.1038/s44319-025-00416-6)
Supplement: Supplementary file 3 — Source data Fig. 1 [file 44319_2025_416_MOESM3_ESM.zip › 1H/Figure1H.csv]

		ND-18 KD				Control
		wL3>29	P>29	LP>29	A>29	wL3>29	P>29	LP>29	A>29
	Median lifespan	3	3	45	47	39	37	43	45
	n	4	44	88	71	26	72	83	42
Raw_data
Days	L1>29 Control	L1>29 ND-18	L2>29 Control	L2>29 ND-18	L3>29 Control	L3>29 ND-18	wL3>29 Control	wL3>29 ND-18	P>29 Control	P>29 ND-18	LP>29 Control	LP>29 ND-18	A>29 Control	A>29 ND-18
2										1
2										1
2										1
2										1
2										1
2										1
2										1
2										1
2										1
2										1
2										1
2										1
2										1
2										1
2										1
2										1
2										1
3								1	1	1
3								1		1
3								1		1
3								1		1
3										1
3										1
3										1
5										1
5										1
5										1
5										1
5										1
5										1
5										1
5										1
5										1
5										1
5										1
5										1
5										1
5										1
5										1
9									1		1
11										1
13
16														1
18
20									1	1	1
20									1
23										1
23										1
23										1
25
27
30									1
30									1
30									1
30									1
30									1
30									1
30									1
30									1
30									1
30									1
30									1
32							1
34							1		1
34									1
34									1
34									1
34									1
37							1		1			1
37							1		1
37							1		1
37							1		1
37									1
37									1
37									1
37									1
37									1
37									1
37									1
37									1
37									1
37									1
37									1
37									1
37									1
37									1
37									1
37									1
37									1
37									1
39							1		1		1	1		1
39							1		1		1
39							1		1		1
39							1		1		1
39							1		1		1
39							1		1		1
39							1		1		1
39							1		1		1
39							1		1		1
39							1		1		1
39							1		1		1
39							1		1
39							1		1
39							1		1
39							1		1
39							1		1
39							1		1
39									1
39									1
39									1
39									1
41							1		1		1	1	1	1
41									1		1	1		1
41									1		1	1		1
41									1		1	1
41									1		1	1
41											1	1
41											1	1
41											1
41											1
41											1
41											1
41											1
41											1
41											1
41											1
43							1		1		1	1	1	1
43							1		1		1	1	1	1
43									1		1	1	1	1
43									1		1	1	1	1
43											1	1	1
43											1	1	1
43											1	1	1
43											1	1	1
43											1	1	1
43											1	1	1
43											1	1	1
43											1	1	1
43											1	1	1
43											1	1	1
43											1	1	1
43											1	1	1
43											1	1
43											1	1
43											1	1
43											1	1
43											1	1
43											1
43											1
43											1
43											1
43											1
43											1
43											1
43											1
43											1
43											1
43											1
43											1
43											1
43											1
43											1
43											1
43											1
43											1
43											1
43											1
43											1
43											1
43											1
43											1
43											1
45											1	1	1	1
45											1	1	1	1
45											1	1	1	1
45											1	1	1	1
45												1	1	1
45												1	1	1
45												1	1	1
45												1	1	1
45												1	1	1
45												1	1	1
45												1	1	1
45												1	1	1
45												1		1
45												1		1
45												1		1
45												1		1
45												1		1
45												1		1
45												1		1
45												1		1
45												1
45												1
45												1
45												1
45												1
45												1
45												1
45												1
45												1
45												1
45												1
45												1
45												1
45												1
45												1
45												1
45												1
47											1	1	1	1
47											1	1	1	1
47											1	1	1	1
47												1	1	1
47												1	1	1
47												1	1	1
47												1	1	1
47												1	1	1
47												1	1	1
47												1	1	1
47												1		1
47														1
47														1
47														1
50												1	1	1
50												1	1	1
50												1	1	1
50												1		1
50												1		1
50												1		1
50												1		1
50												1		1
50												1		1
50												1		1
50														1
50														1
50														1
50														1
50														1
50														1
50														1
50														1
50														1
50														1
50														1
50														1
52											1			1
52														1
52														1
52														1
52														1
52														1
54
57											1
59
