# Supplementary material for: Developmental mitochondrial complex I activity determines lifespan
Source: EMBO Rep. 2025 Mar 17;26(8):1957–83. doi: 10.1038/s44319-025-00416-6 (PMC12019323; doi:10.1038/s44319-025-00416-6)
Supplement: Supplementary file 4 — Source data Fig. 2 [file 44319_2025_416_MOESM4_ESM.zip › 2A/Figure2A.csv]

		ND-18 KD		Control			ND-75 KD		Control
		D+A	A	D+A	A		D+A	A	D+A	A
	Median survival (hours)	69	76	69	69		74	120	69	69
	n	80	140	159	156		118	120	119	119
Raw_data
							ND-75 KD		Control
	A	D+A	A	D+A		Hours	A	D+A	A	D+A
20						20
22						22
25						25
27						27
44		1	1	1		44		1	1	1
44		1	1	1		44		1	1	1
44		1	1	1		44		1	1	1
44		1	1	1		44			1
44		1	1	1		44
44		1	1			46			1
44		1	1			46
44			1			46
44			1			49			1	1
44			1			49			1	1
44			1			49			1	1
44			1			49			1
44			1			49			1
46		1	1	1		49			1
46			1	1		50				1
46			1	1		50				1
46			1	1		50				1
46			1	1		50				1
46			1	1		53			1	1
46			1			53			1	1
46			1			53			1
49	1	1	1	1		53
49	1	1	1	1		53
49		1	1	1		69	1	1	1	1
49				1		69	1	1	1	1
49				1		69	1	1	1	1
49				1		69	1	1	1	1
49				1		69	1	1	1	1
49				1		69	1	1	1	1
49				1		69	1	1	1	1
50	1	1	1	1		69	1	1	1	1
50		1	1	1		69		1	1	1
50			1	1		69			1	1
50			1	1		69			1	1
50			1	1		69			1	1
50			1	1		69			1	1
50			1	1		69			1	1
50			1			69			1	1
53	1	1	1	1		69			1	1
53	1	1	1	1		69			1	1
53			1	1		69			1	1
53			1	1		69			1	1
53			1	1		69			1	1
53			1	1		69			1	1
53			1			69			1	1
69	1	1	1	1		69			1	1
69	1	1	1	1		69			1	1
69	1	1	1	1		69			1	1
69	1	1	1	1		69			1	1
69	1	1	1	1		69			1	1
69	1	1	1	1		69			1
69	1		1	1		69			1
69	1		1	1		69			1
69	1		1	1		69			1
69	1		1	1		69			1
69	1		1	1		72		1	1	1
69	1		1	1		72		1	1	1
69	1		1	1		72		1	1	1
69	1		1	1		72		1	1	1
69	1		1	1		72		1	1	1
69	1		1	1		74	1	1	1	1
69	1		1	1		74	1	1
69	1		1	1		74		1
69	1		1	1		77		1	1	1
69	1		1	1		77		1		1
69	1		1	1		77		1		1
69	1			1		77				1
69	1			1		77				1
69	1			1		77				1
69	1			1		94	1	1	1	1
69	1			1		94	1	1	1	1
69	1			1		94	1	1	1	1
69	1			1		94	1	1	1	1
69	1			1		94	1	1	1	1
69	1			1		94	1	1	1	1
69	1			1		94	1	1		1
69	1			1		94	1	1		1
69				1		94	1	1
72	1	1	1	1		94		1
72	1	1	1	1		94		1
72	1	1	1	1		94		1
72	1	1	1			94		1
72	1		1			94		1
72	1		1			94		1
74	1	1	1	1		94		1
74	1	1				94		1
74	1	1				94		1
74	1	1				94		1
74	1					94		1
74	1					94		1
74	1					94		1
74	1					94		1
77	1	1	1	1		94		1
77	1			1		94		1
77	1					94		1
77	1					94		1
77	1					94		1
94	1	1	1	1		94		1
94	1		1	1		96	1	1
94	1		1	1		96	1
94	1		1	1		96	1
94	1		1			97	1	1
94	1		1			97	1
94	1		1			120	1	1
94	1		1			120	1	1
94	1					120	1	1
94	1					120	1	1
94	1					120	1	1
94	1					120	1
94	1					120	1
94	1					120	1
94	1					120	1
94	1					120	1
94	1					120	1
94	1					120	1
94	1					120	1
96	1		1			120	1
96	1		1			120	1
96			1			120	1
97				1		120	1
120	1		1	1		120	1
120	1					120	1
120	1					120	1
120						120	1
120						120	1
120						120	1
120						120	1
120						120	1
120						120	1
120						120	1
120						120	1
120						120	1
120						120	1
120						120	1
120						120	1
120						141	1
120						141	1
120						141	1
120						141	1
120						141
						141
20						141
22						141
24						141
27						141
43.5	1	1	1	1		141
43.5		1		1		141
43.5				1		141
43.5				1		141
43.5				1		141
45.5		1	1	1		141
45.5		1	1	1		141
45.5				1		141
48.5			1	1		141
48.5			1	1		141
48.5			1	1		141
48.5			1	1		141
50.45		1	1	1		141
50.45		1	1	1		141
50.45				1		141
50.45				1		141
50.45				1		141
50.45				1		141
53.3	1	1	1	1		141
53.3		1	1	1		141
53.3		1	1	1		141
53.3		1	1	1		141
53.3			1	1		141
53.3			1	1		141
53.3				1		141
53.3				1		141
69.3	1	1	1	1		141
69.3	1	1	1	1		141
69.3	1	1	1	1		141
69.3	1	1	1	1		141
69.3	1	1	1	1		20
69.3	1	1	1	1		22
69.3	1	1	1	1		25
69.3	1	1	1	1		27
69.3	1	1	1	1		44		1	1	1
69.3		1	1	1		44			1	1
69.3		1	1	1		44			1
69.3		1	1	1		44			1
69.3		1	1	1		44			1
69.3		1	1	1		44			1
69.3		1	1	1		44			1
69.3		1	1	1		44
69.3			1	1		44
69.3			1	1		44
69.3			1	1		44
69.3			1	1		44
69.3			1	1		44
69.3			1	1		44
69.3			1	1		44
69.3			1	1		44
69.3			1	1		46			1	1
69.3			1	1		46			1	1
69.3				1		46			1	1
69.3				1		46
69.3				1		49		1	1	1
69.3				1		49		1	1	1
69.3				1		49		1		1
69.3				1		49		1		1
72	1	1	1	1		49				1
72	1	1	1	1		50		1	1	1
72	1	1	1	1		50			1	1
72	1	1	1	1		50			1	1
72	1	1	1	1		50			1	1
72	1	1		1		50			1
72	1					50			1
72	1					50			1
74.15		1	1	1		50
74.15		1	1	1		53		1	1	1
74.15		1	1			53		1	1	1
74.15			1			53		1	1	1
74.15			1			53		1	1	1
74.15			1			53			1	1
74.15			1			69	1	1	1	1
74.15			1			69		1	1	1
77.45	1	1	1	1		69		1	1	1
77.45	1	1	1	1		69		1	1	1
77.45	1	1	1	1		69		1	1	1
77.45		1				69		1	1	1
77.45		1				69		1	1	1
94.45	1	1	1	1		69		1	1	1
94.45	1	1	1	1		69		1	1	1
94.45	1	1	1	1		69		1	1	1
94.45	1		1	1		69		1	1	1
94.45	1		1	1		69		1	1	1
94.45	1		1	1		69		1		1
94.45	1		1	1		69		1		1
94.45	1		1	1		69		1		1
94.45	1		1	1		69		1		1
94.45	1		1			69		1
94.45	1		1			69		1
94.45	1		1			69		1
94.45	1		1			69		1
94.45	1		1			72		1	1	1
94.45	1		1			72		1	1	1
94.45	1		1			72		1		1
94.45	1		1			72		1
94.45	1		1			72		1
94.45	1		1			72		1
94.45	1					72		1
96.45	1	1				74	1	1	1	1
96.45	1	1				74		1	1	1
97.45						74		1	1
120.15	1	1	1			74		1	1
120.15	1	1	1			74		1
120.15	1	1	1			74		1
120.15	1	1				74		1
120.15	1					77	1	1	1	1
120.15	1					77	1	1	1	1
120.15	1					77		1		1
120.15	1					77		1
120.15	1					77		1
120.15	1					94	1	1	1	1
120.15	1					94	1	1	1	1
120.15	1					94	1	1	1	1
120.15	1					94	1	1	1	1
120.15	1					94	1	1	1	1
141.45	1					94	1	1	1	1
141.45	1					94	1	1	1	1
141.45						94	1	1	1	1
141.45						94	1	1	1	1
141.45						94	1		1	1
141.45						94	1		1	1
141.45						94	1		1	1
141.45						94	1		1	1
141.45						94	1		1
141.45						94	1		1
141.45						94	1
141.45						94	1
141.45						94	1
141.45						94	1
141.45						94	1
141.45						96	1			1
141.45						96	1			1
141.45						96	1
141.45						96	1
141.45						96	1
						96	1
						97	1		1	1
						120	1	1		1
						120	1
						120	1
						120	1
						120	1
						120	1
						120	1
						120	1
						120	1
						120	1
						120	1
						120	1
						120	1
						120	1
						120	1
						120	1
						120	1
						120	1
						120	1
						120	1
						120	1
						120	1
						120	1
						120	1
						120	1
						120	1
						120	1
						141	1
						141	1
						141
						141
						141
						141
						141
						141
						141
						141
						141
						141
						141
						141
						141
						141
						141
						141
						141
						141
						141
						141
						141
						141
						141
						141
						141
						141
						141
						141
						141
						141
						141
						141
						141
						141
						141
						141
						141
						141
