# Supplementary material for: Developmental mitochondrial complex I activity determines lifespan
Source: EMBO Rep. 2025 Mar 17;26(8):1957–83. doi: 10.1038/s44319-025-00416-6 (PMC12019323; doi:10.1038/s44319-025-00416-6)
Supplement: Supplementary file 4 — Source data Fig. 2 [file 44319_2025_416_MOESM4_ESM.zip › 2B/Figure2B.csv]

	ND-18 KD		Control			ND-75 KD		Control
	D+A	A	D+A	A		D+A	A	D+A	A
Median survival (days)	3	18	17	16		10	17	14	14
n	304	252	281	274		98	85	95	94
Raw Data
ND-18 KD			Control			ND-75 KD			Control
Days	D+A	A	D+A	A		Days	D+A	A	D+A	A
2	1					3	1
2	1					3	1
2	1					3	1
2	1					5	1
2	1					5	1
2	1					5	1
2	1					5	1
2	1					5	1
2	1					5	1
2	1					7	1
2	1					7	1
2	1					7	1
2	1					7	1
2	1					7	1
2	1					7	1
2	1					7	1
2	1					7	1
2	1					7	1
2	1					7	1
2	1					7	1
2	1					7	1
2	1					7	1
2	1					7	1
2	1					7	1
2	1					7	1
2	1					10	1	1	1	1
2	1					10	1		1	1
2	1					10	1		1	1
2	1					10	1		1	1
2	1					10	1		1	1
2	1					10	1		1	1
2	1					10	1		1	1
2	1					10	1		1	1
2	1					10	1		1	1
2	1					10	1		1	1
2	1					10	1		1	1
2	1					10	1		1	1
2	1					10	1		1	1
4	1					10	1		1	1
4	1					10	1		1	1
4	1					10	1		1
4	1					10	1		1
7	1					10	1		1
7	1					10	1		1
7	1					10	1		1
7	1					10	1		1
7	1					10	1
7	1					10	1
7	1					10	1
7	1					10	1
9	1			1		10	1
9	1			1		10	1
9	1					10	1
9	1					10	1
9	1					10	1
9	1					10	1
9	1					10	1
9	1					10	1
9	1					10	1
9	1					10	1
9	1					10	1
9	1					10	1
11	1	1	1	1		10	1
11	1		1	1		10	1
11	1		1	1		10	1
11	1		1	1		10	1
11	1		1	1		10	1
11	1		1			10	1
11	1		1			10	1
11	1		1			10	1
11	1		1			10	1
11			1			10	1
11			1			10	1
11			1			10	1
14	1	1	1	1		10	1
14	1	1	1	1		10	1
14	1	1	1	1		10	1
14	1	1	1	1		10	1
14	1	1	1	1		10	1
14	1	1	1	1		10	1
14	1	1	1	1		10	1
14	1	1	1	1		10	1
14	1	1	1	1		10	1
14	1	1	1	1		10	1
14	1	1	1	1		10	1
14	1		1	1		10	1
14	1		1	1		10	1
14	1		1	1		10	1
14	1		1	1		10	1
14	1		1	1		10	1
14	1		1	1		10	1
14	1		1	1		10	1
14	1		1	1		10	1
14	1		1	1		10	1
14	1		1	1		10	1
14	1		1	1		10	1
14	1		1	1		10	1
14	1		1	1		10	1
14	1		1	1		12			1	1
14	1		1	1		12			1	1
14	1		1	1		12			1	1
14	1		1	1		12			1	1
14	1		1	1		12			1	1
14	1		1	1		12			1	1
14	1		1	1		12				1
14			1	1		12				1
14			1	1		12				1
14			1	1		12				1
14			1	1		12				1
14			1	1		12				1
14			1	1		14		1	1	1
14			1	1		14			1	1
14			1	1		14			1	1
14			1	1		14			1	1
14			1	1		14			1	1
14			1	1		14			1	1
14			1	1		14			1	1
14			1	1		14			1	1
14			1	1		14			1	1
14			1	1		14			1	1
14			1	1		14			1	1
14			1	1		14			1	1
14			1	1		14			1	1
14			1	1		14			1	1
14			1	1		14			1	1
14			1	1		14			1	1
14			1	1		14			1	1
14			1	1		14			1	1
14			1	1		14			1	1
14			1	1		14			1	1
14			1	1		14			1	1
14			1	1		14			1	1
14			1	1		14			1	1
14			1	1		14			1	1
14			1	1		14			1	1
14			1	1		14			1
14			1	1		14			1
14			1	1		14
14			1	1		14
14			1	1		14
14			1	1		14
14			1	1		14
14			1	1		17		1	1	1
14			1	1		17		1	1	1
14			1	1		17		1	1	1
14			1	1		17		1	1	1
14			1	1		17		1	1	1
14			1	1		17		1	1	1
14			1	1		17		1	1	1
14			1	1		17		1	1	1
14				1		17		1	1	1
14				1		17		1	1	1
14				1		17		1	1	1
14				1		17		1	1	1
14				1		17		1	1	1
14				1		17		1	1	1
14				1		17		1	1	1
14				1		17		1	1	1
14				1		17		1	1	1
14				1		17		1	1	1
14				1		17		1	1	1
16		1	1	1		17		1	1	1
16		1	1	1		17		1	1	1
16		1	1			17		1	1	1
16		1	1			17		1	1	1
16		1	1			17		1	1	1
16		1				17		1	1	1
16		1				17		1	1	1
16		1				17		1	1	1
16		1				17		1	1	1
16		1				17		1	1	1
16		1				17		1	1	1
16		1				17		1	1	1
16		1				17		1	1	1
16		1				17		1	1	1
16		1				17		1	1	1
16		1				17		1	1	1
16		1				17		1	1	1
18	1	1	1	1		17		1	1	1
18	1	1		1		17		1	1	1
18		1				17		1	1	1
18		1				17		1	1	1
18		1				17		1	1	1
18		1				17		1		1
18		1				17		1
18		1				17		1
18		1				17		1
18		1				17		1
18		1				17		1
18		1				19		1
18		1				19		1
18		1				19		1
18		1				19		1
18		1				19		1
18		1				19		1
18		1				19		1
18		1				19		1
18		1				19		1
18		1				19		1
18		1				19		1
18		1				19		1
18		1				19		1
18		1				19		1
18		1				19		1
18		1				19		1
18		1				19		1
18		1				19		1
18		1				19		1
18		1				19		1
18		1				19		1
18		1				19		1
18		1				19		1
18		1				19		1
18		1				21		1
18		1				21		1
18		1				21		1
18		1				21		1
18		1				21		1
18		1				21		1
18		1				21		1
18		1				21		1
18		1				21		1
18		1				21		1
18		1				21		1
18		1				21		1
18		1
18		1
18		1
18		1
18		1
18		1
18		1
18		1
18		1
18		1
18		1
18		1
18		1
18		1
18		1
18		1
21		1
21		1
21		1
2	1	1
2	1	1
2	1	1
2	1	1
2	1	1
2	1	1
2	1	1
2	1
2	1
2	1
2	1
2	1
2	1
2	1
2	1
2	1
2	1
2	1
2	1
2	1
2	1
2	1
2	1
2	1
2	1
2	1
2	1
2	1
2	1
2	1
2	1
2	1
2	1
2	1
2	1
2	1
2	1
2	1
2	1
2	1
2	1
2	1
2	1
2	1
2	1
2	1
2	1
2	1
2	1
2	1
2	1
2	1
2	1
2	1
2	1
2	1
2	1
2	1
2	1
2	1
2	1
2	1
2	1
2	1
2	1
2	1
2	1
2	1
2	1
2	1
2	1
2	1
2	1
2	1
2	1
2	1
2	1
2	1
2	1
2	1
2	1
2	1
2	1
2	1
2	1
2	1
2	1
2	1
2	1
2	1
5	1			1
5	1			1
5	1
5	1
5	1
7	1
9
11	1			1
11				1
11				1
13				1
13				1
15	1	1	1	1
15	1	1	1	1
15	1	1	1	1
15	1	1	1	1
15		1	1	1
15		1	1	1
15			1	1
15			1	1
15			1	1
15			1	1
15			1	1
15			1	1
15			1	1
15			1	1
18		1	1	1
18		1	1	1
18		1	1	1
18		1	1	1
18		1	1	1
18		1	1	1
18		1	1	1
18		1	1	1
18		1	1	1
18		1	1	1
18		1	1	1
18		1	1	1
18		1	1	1
18		1	1	1
18		1	1	1
18		1	1	1
18		1	1	1
18		1	1	1
18		1	1	1
18		1	1	1
18		1	1	1
18		1	1	1
18		1	1	1
18		1	1	1
18		1	1	1
18		1	1	1
18		1	1	1
18		1	1	1
18		1	1	1
18		1	1	1
18		1	1	1
18		1	1	1
18		1	1	1
18		1	1	1
18		1	1	1
18		1	1	1
18		1	1	1
18		1	1	1
18		1	1	1
18		1	1	1
18		1	1	1
18		1	1	1
18		1	1	1
18		1	1	1
18			1	1
18			1	1
18			1	1
18			1	1
18			1	1
18			1	1
18			1	1
18			1	1
18			1	1
18			1	1
18			1	1
18			1	1
18			1	1
18			1	1
18			1	1
18			1	1
18			1	1
18			1	1
18			1	1
18			1	1
18			1
18			1
18			1
18			1
18			1
18			1
18			1
18			1
18			1
18			1
18			1
18			1
18			1
18			1
18			1
20		1	1	1
20		1
20		1
20		1
20		1
20		1
20		1
20		1
20		1
22		1
22		1
22		1
22		1
22		1
22		1
22		1
22		1
3	1			1
3	1			1
3	1
3	1
3	1
3	1
3	1
3	1
3	1
3	1
3	1
3	1
3	1
3	1
3	1
3	1
3	1
3	1
3	1
3	1
3	1
3	1
3	1
3	1
3	1
3	1
3	1
3	1
3	1
3	1
3	1
3	1
3	1
3	1
3	1
3	1
3	1
3	1
3	1
3	1
3	1
3	1
3	1
3	1
3	1
3	1
3	1
3	1
3	1
3	1
3	1
3	1
3	1
3	1
3	1
3	1
3	1
3	1
3	1
3	1
3	1
3	1
3	1
3	1
3	1
3	1
3	1
3	1
3	1
3	1
3	1
3	1
3	1
3	1
3	1
3	1
3	1
3	1
3	1
3	1
3	1
3	1
3	1
3	1
3	1
3	1
3	1
3	1
3	1
3	1
3	1
3	1
3	1
3	1
3	1
3	1
3	1
3	1
3	1
5		1	1	1
5		1	1	1
5			1
5			1
7		1	1	1
7		1	1
7			1
7			1
7			1
7			1
10		1	1	1
10			1	1
10			1	1
10				1
12			1	1
12				1
14			1	1
14			1	1
14			1	1
14			1	1
14			1	1
14			1	1
14			1	1
14			1	1
14				1
14				1
17		1	1	1
17		1	1	1
17		1	1	1
17		1	1	1
17		1	1	1
17		1	1	1
17		1	1	1
17		1	1	1
17		1	1	1
17		1	1	1
17		1	1	1
17		1	1	1
17		1	1	1
17		1	1	1
17		1	1	1
17		1	1	1
17		1	1	1
17		1	1	1
17		1	1	1
17		1	1	1
17		1	1	1
17		1	1	1
17		1	1	1
17		1	1	1
17		1	1	1
17		1	1	1
17		1	1	1
17		1	1	1
17		1	1	1
17		1	1	1
17		1	1	1
17		1	1	1
17		1	1	1
17		1	1	1
17		1	1	1
17		1	1	1
17		1	1	1
17		1	1	1
17		1	1	1
17			1	1
17			1	1
17			1	1
17			1	1
17			1	1
17			1	1
17			1	1
17			1	1
17			1	1
17			1	1
17			1	1
17			1	1
17			1	1
17			1	1
17			1	1
17			1	1
17			1	1
17			1	1
17			1	1
17			1	1
17			1	1
17			1	1
17			1	1
17			1	1
17			1
17			1
17			1
17			1
17			1
17			1
19		1	1	1
19		1	1	1
19		1		1
19		1		1
19		1		1
19		1
19		1
19		1
19		1
19		1
19		1
19		1
19		1
19		1
19		1
19		1
19		1
19		1
21		1		1
21		1
21		1
21		1
21		1
21		1
21		1
21		1
21		1
21		1
21		1
21		1
21		1
21		1
21		1
21		1
21		1
21		1
21		1
21		1
24		1
