# Supplementary material for: Developmental mitochondrial complex I activity determines lifespan
Source: EMBO Rep. 2025 Mar 17;26(8):1957–83. doi: 10.1038/s44319-025-00416-6 (PMC12019323; doi:10.1038/s44319-025-00416-6)
Supplement: Supplementary file 4 — Source data Fig. 2 [file 44319_2025_416_MOESM4_ESM.zip › 2C/Figure2C.csv]

	ND-18 KD		Control			ND-75 KD		Control
	D+A	A	D+A	A		D+A	A	D+A	A
Median survival (hours)	32	41	41	41		16	32	32	32
n	188	254	250	254		51	58	58	20
Raw Data
ND-18 KD			Control			ND-75 KD			Control
Hours	D+A	A	D+A	A		Hours	D+A	A	D+A	A
17	1					16	1
17						16	1
17						16	1
17						16	1
17						16	1
17						16	1
17						16	1
21	1					16	1
21	1					16	1
21	1					16	1
21	1					16	1
21	1					16	1
21	1					16	1
22	1		1			16	1
22	1					16	1
22	1					16	1
22	1					16	1
22	1					16	1
22						16	1
24	1	1	1			16	1
24	1					16	1
24	1					16	1
24	1					16	1
24	1					16	1
24	1					16	1
24	1					16	1
24	1					16	1
24	1					16	1
24						16	1
25	1		1	1		16	1
25	1					16
25	1					16
26	1					16
26						16
26						16
26						16
42	1	1	1	1		16
42	1	1	1	1		16
42	1	1	1	1		16
42	1	1	1	1		16
42	1	1	1	1		24	1		1	1
42	1	1	1	1		24	1		1	1
42	1	1	1	1		24	1		1
42	1	1	1	1		24	1
42	1	1	1	1		24	1
42	1	1	1	1		24	1
42	1	1	1	1		24	1
42	1	1	1	1		24	1
42	1	1	1	1		24	1
42	1	1	1	1		24	1
42	1	1	1	1		24	1
42	1	1	1	1		24	1
42	1	1	1	1		24	1
42	1	1	1	1		24	1
42	1	1	1	1		24	1
42	1	1	1	1		24	1
42	1	1	1	1		24	1
42	1	1	1	1		24	1
42	1	1	1	1		24	1
42	1	1	1	1		24	1
42	1	1	1	1		24	1
42	1	1	1	1		24	1
42	1	1	1	1		24	1
42	1	1	1	1		24	1
42	1	1	1	1		32	1	1	1	1
42	1	1	1	1		32	1	1	1	1
42	1	1	1	1		32	1	1	1	1
42	1	1	1	1		32	1	1	1	1
42	1	1	1	1		32		1	1	1
42	1	1	1	1		32		1	1	1
42	1	1	1	1		32		1	1	1
42	1	1	1	1		32		1	1	1
42	1	1	1	1		32		1	1	1
42	1	1	1	1		32		1	1	1
42	1	1	1	1		32		1	1	1
42	1	1	1	1		32		1	1	1
42	1	1	1	1		32		1	1	1
42	1	1	1	1		32		1	1	1
42	1	1	1	1		32		1	1	1
42	1	1	1	1		32		1	1	1
42	1	1	1	1		32		1	1	1
42	1	1	1	1		32		1		1
42	1	1	1	1		32		1		1
42	1	1	1	1		32		1		1
42	1	1	1	1		32		1		1
42	1	1	1	1		32		1		1
42	1	1	1	1		32		1		1
42	1	1	1	1		32		1		1
42	1	1	1	1		32		1		1
42	1	1	1	1		32		1		1
42		1	1	1		32		1		1
42		1	1	1		32		1		1
42		1	1	1		32		1		1
42		1	1	1		32		1		1
42		1	1	1		32		1		1
42		1	1	1		32		1		1
42		1	1	1		32		1		1
42		1	1			32		1		1
42		1	1			32		1		1
42		1	1			32		1		1
42		1	1			32		1		1
42		1	1			32		1		1
42		1	1			32				1
42		1	1			32				1
42		1				32				1
42		1				32				1
42		1				32				1
42		1				32				1
42		1				32				1
42		1				32				1
42		1				32				1
42		1				32				1
42		1				32				1
42		1				40		1		1
42		1				40		1		1
42		1				40		1		1
42		1				40		1		1
42		1				40		1		1
42		1				40		1		1
42		1				40		1		1
42		1				40		1
42		1				40		1
42		1				40		1
42		1				40
42		1				40
42		1				40
42		1				40
42		1				40
42		1				40
43		1	1	1		40
43			1	1		40
43			1	1		56		1
43			1	1		56		1
43				1		56		1
43				1		56
43				1		56
43				1		56
43				1		56
43				1		56
43				1		56
44			1	1		56
44			1	1		56
44				1		56
44				1
45		1	1	1
45		1	1	1
45			1	1
45			1
45			1
45			1
46			1	1
46			1
46			1
46			1
46			1
47			1	1
47			1	1
47				1
47				1
47				1
48		1	1	1
48				1
48				1
49			1	1
49			1	1
49			1	1
49			1	1
49				1
50			1	1
50			1	1
50			1	1
50			1	1
51				1
51				1
51
65				1
65
65
65
65
65
65
18	1
18	1
18	1
18	1
18	1
18	1
18	1
18	1
18	1
18	1
18	1
18	1
18	1
18	1
18	1
18	1
18	1
18	1
18	1
18	1
18	1
18	1
18	1
18	1
18	1
18	1
18	1
18	1
19	1		1	1
19	1
19	1
19	1
19	1
20	1
22	1			1
22	1			1
22	1
22	1
22	1
22
23	1
23
23
24	1	1	1	1
24		1	1	1
24				1
24				1
24				1
24				1
25	1		1	1
25				1
25				1
25				1
25				1
26		1	1	1
26			1	1
26			1	1
26			1	1
26			1
27	1	1	1	1
27	1	1	1	1
27	1		1	1
27				1
27				1
27				1
28	1	1	1	1
28			1	1
28			1	1
28			1	1
28				1
28				1
41	1	1	1	1
41		1	1	1
41		1	1	1
41		1	1	1
41		1	1	1
41		1	1	1
41		1	1	1
41		1	1	1
41		1	1	1
41		1	1	1
41		1	1	1
41		1	1	1
41		1	1	1
41		1	1	1
41		1	1	1
41		1	1	1
41		1	1	1
41		1	1	1
41		1	1	1
41		1	1	1
41		1	1	1
41		1	1	1
41		1	1	1
41		1	1	1
41		1	1	1
41		1	1	1
41		1	1	1
41		1	1	1
41		1	1	1
41		1	1	1
41		1	1	1
41		1	1	1
41		1	1	1
41		1	1	1
41		1	1	1
41		1	1	1
41		1	1	1
41		1	1	1
41		1	1	1
41		1	1	1
41		1	1	1
41		1	1	1
41		1	1	1
41		1	1	1
41		1	1	1
41		1	1	1
41		1	1	1
41		1	1	1
41		1	1	1
41		1	1	1
41		1	1	1
41		1	1	1
41		1	1	1
41		1	1	1
41		1	1	1
41		1	1	1
41		1	1	1
41		1	1	1
41		1	1	1
41		1	1	1
41		1	1	1
41		1	1
41		1	1
41		1	1
41		1	1
41		1	1
41		1	1
41		1	1
41		1	1
41		1	1
41		1	1
41		1	1
41		1	1
41		1	1
41		1	1
41		1	1
41		1	1
41		1	1
41		1
41		1
41		1
41		1
41		1
41		1
41		1
41		1
42	1	1	1	1
42		1	1	1
42		1	1	1
42		1	1	1
16	1
16	1
16	1
16	1
16	1
16
16
16
16
16
16
16
16
16
16
16
16
16
16
16
16
16
16
16
16
16
16
16
16
16
16
16
16
16
16
16
16
16
16
16
24	1	1	1	1
24	1	1	1	1
24	1		1
24	1		1
24	1
24	1
24	1
24	1
24	1
24	1
24	1
24	1
24	1
24	1
24	1
24
24
24
24
24
24
24
24
24
32	1	1	1	1
32	1	1	1	1
32	1	1	1	1
32	1	1	1	1
32	1	1	1	1
32	1	1	1	1
32	1	1	1	1
32	1	1	1	1
32	1	1	1	1
32	1	1	1	1
32	1	1	1	1
32	1	1	1	1
32	1	1	1	1
32	1	1	1	1
32	1	1	1	1
32		1	1	1
32		1	1	1
32		1	1	1
32		1	1	1
32		1	1	1
32		1	1	1
32		1	1	1
32		1	1	1
32		1	1	1
32		1	1	1
32		1	1	1
32		1	1	1
32		1	1	1
32		1	1	1
32		1	1	1
32		1	1	1
32		1	1	1
32		1	1	1
32		1	1	1
32		1	1	1
32		1	1	1
32		1	1	1
32		1	1	1
32		1	1	1
32		1	1	1
32			1	1
32				1
32				1
32				1
32				1
32				1
32				1
32				1
32				1
40	1	1	1	1
40	1	1	1	1
40	1	1	1	1
40	1	1	1	1
40	1	1	1	1
40	1	1	1	1
40	1	1		1
40	1	1
40	1	1
40	1	1
40	1	1
40	1	1
40	1	1
40	1	1
40	1	1
40	1	1
40	1	1
40	1
56	1	1	1
56	1		1
56	1
56	1
56	1
56	1
56	1
56	1
56
56
56
56
