# Supplementary material for: Developmental mitochondrial complex I activity determines lifespan
Source: EMBO Rep. 2025 Mar 17;26(8):1957–83. doi: 10.1038/s44319-025-00416-6 (PMC12019323; doi:10.1038/s44319-025-00416-6)
Supplement: Supplementary file 4 — Source data Fig. 2 [file 44319_2025_416_MOESM4_ESM.zip › 2D/Figure2D.csv]

	Control		ND-18 KD		ND-75 KD
	A	D+A	A	D+A	A	D+A
	0.1913	0.1930	0.1558	0.0428	0.2273	0.0059
	0.2067	0.2090	0.1505	0.0490	0.1722	0.0113
	0.1809	0.1666	0.1022	0.0193	0.1721	0.0179
	0.2074	0.2421	0.0900		0.1745	0.0146
	0.2265	0.1787			0.1193
Mean	0.2026	0.1979	0.1246	0.0370	0.1731	0.0124
SD	0.0174	0.0293	0.0334	0.0157	0.0382	0.0051
