# Supplementary material for: Developmental mitochondrial complex I activity determines lifespan
Source: EMBO Rep. 2025 Mar 17;26(8):1957–83. doi: 10.1038/s44319-025-00416-6 (PMC12019323; doi:10.1038/s44319-025-00416-6)
Supplement: Supplementary file 4 — Source data Fig. 2 [file 44319_2025_416_MOESM4_ESM.zip › 2E/Figure2E.csv]

	Control		ND-75
	A	D+A	A	D+A
	1.017	1.525	1.116	0.641
	0.957	1.918	1.183	0.520
	1.027	1.005	0.935	0.725
	0.813	1.247	0.813	0.384
	1.030		0.895
	1.157
Mean	1.000	1.424	0.988	0.568
SD	0.112	0.392	0.155	0.148
