# Supplementary material for: Developmental mitochondrial complex I activity determines lifespan
Source: EMBO Rep. 2025 Mar 17;26(8):1957–83. doi: 10.1038/s44319-025-00416-6 (PMC12019323; doi:10.1038/s44319-025-00416-6)
Supplement: Supplementary file 5 — Source data Fig. 3 [file 44319_2025_416_MOESM5_ESM.zip]

Archive with 10 entries (5 files):
- 3G/
- 3G/Figure3A_ND18_DA_A.csv
- 3A/
- 3A/Figure3A_ND18_DA_A.csv
- 3B/
- 3B/Figure3B_ND75_DA_A.csv
- 3E/
- 3E/Figure3A_ND18_DA_A.csv
- 3F/
- 3F/Figure3A_ND18_DA_A.csv
