# Supplementary material for: Developmental mitochondrial complex I activity determines lifespan
Source: EMBO Rep. 2025 Mar 17;26(8):1957–83. doi: 10.1038/s44319-025-00416-6 (PMC12019323; doi:10.1038/s44319-025-00416-6)
Supplement: Supplementary file 5 — Source data Fig. 3 [file 44319_2025_416_MOESM5_ESM.zip › 3G/Figure3A_ND18_DA_A.csv]

Gene _ID	Symbol	logFC	AveExpr	t	P.Value	adj.P.Val	B
FBgn0283431	CR46274	3.608951374	-0.390916967	2.917104555	0.007595266	0.049414837	-2.690232339
FBgn0262451	mir-ban	2.876944232	-0.576195935	3.166991056	0.004191298	0.033459841	-2.198966282
FBgn0028396	TotA	2.042537003	7.771169306	3.349587507	0.002691797	0.025108941	-2.358077658
FBgn0038838	TotB	1.950490184	7.280500186	3.189143037	0.003973455	0.032222934	-2.724573019
FBgn0031277	CG13947	1.895616256	6.033677581	10.89685457	1e-10	1.01e-07	14.68111277
FBgn0033725	Cpr49Ac	1.79385864	0.399219491	9.395636669	1.79e-09	6.89e-07	10.47324959
FBgn0036656	CG13026	1.561440772	3.02742367	7.748796119	5.89e-08	8.1e-06	8.392204085
FBgn0040096	lectin-33A	1.361591652	-0.541472182	2.96383199	0.006803831	0.046136607	-2.459689555
FBgn0260011	NimC4	1.330092826	-0.964951899	3.583485746	0.001514013	0.016990497	-1.471310703
FBgn0266980	lncRNA:CR45431	1.202220355	-0.748660641	3.237289926	0.003537029	0.03007777	-2.127022725
FBgn0032260	CG13144	1.103500664	2.295345913	2.989007069	0.006410733	0.044171324	-2.39418038
FBgn0035022	CG11413	1.10196026	-0.675713308	3.035120018	0.005746361	0.040895858	-2.222593219
FBgn0262838	BomT1	1.09567928	0.616225806	4.51434109	0.000145664	0.003222691	1.009833181
FBgn0037396	CG11459	1.068165507	1.892217771	2.910874192	0.007707199	0.049860504	-2.496396886
FBgn0033724	CG8501	1.063398954	0.600205257	3.585286594	0.001507274	0.016964913	-1.052675465
FBgn0034328	BomBc1	1.024466157	3.279259558	4.574557427	0.000125056	0.002941246	1.016461217
FBgn0263658	lncRNA:CR43649	1.005689486	-0.541033493	3.15834306	0.00427943	0.03380223	-2.106229543
FBgn0033848	CG13330	0.999866858	2.317645484	3.050646071	0.005537908	0.039969849	-2.32412115
FBgn0032538	Vajk2	0.965308876	1.733321323	3.987155147	0.000552155	0.008467838	-0.148847214
FBgn0004554	Edg91	0.945050037	-0.834037663	2.959883563	0.006867536	0.046453643	-2.398963052
FBgn0038819	Cpr92F	0.924610596	2.747110488	5.946460209	4.04e-06	0.000210052	4.397769403
FBgn0031940	CG7214	0.895167367	4.86753664	4.0777436	0.000439495	0.007049005	-0.41759843
FBgn0039474	CG6283	0.885322864	6.447760434	7.642680284	7.47e-08	9.59e-06	8.159753799
FBgn0052368	lncRNA:CR32368	0.871758075	2.990045929	3.953415699	0.000601056	0.008933068	-0.312058061
FBgn0036985	zye	0.867629824	1.227760913	4.15224796	0.000364164	0.006166226	0.164801774
FBgn0266219	lncRNA:CR44914	0.856898153	-0.724039252	3.058492152	0.005435344	0.039600855	-2.27551159
FBgn0263662	lncRNA:CR43653	0.841150903	-0.14055856	3.144373706	0.004425578	0.034601611	-2.021781559
FBgn0002564	Lsp1gamma	0.816750934	2.290450872	4.839593136	6.39e-05	0.001729218	1.811421675
FBgn0036599	CG13044	0.790448004	1.691481859	3.682195092	0.001184891	0.014297934	-0.839919811
FBgn0038645	CG7714	0.764414683	-0.933350922	3.285909885	0.003143509	0.027795746	-1.835076001
FBgn0031942	CG7203	0.760809974	6.472712146	4.518343444	0.000144194	0.003211072	0.511254012
FBgn0035623	mthl2	0.754031228	1.838198225	4.51005111	0.000147255	0.003222691	1.044404919
FBgn0266791	lncRNA:CR45256	0.747628344	0.833168655	4.550702405	0.000132846	0.003043863	1.042603502
FBgn0028544	Vajk3	0.746060866	2.251536288	4.445796379	0.000173283	0.003592595	0.891352246
FBgn0031197	CG17601	0.728145436	0.022316341	3.206471894	0.003810701	0.031477808	-1.849664977
FBgn0287604	asRNA:CR46473	0.717693642	3.91801368	3.126187366	0.004623062	0.03547317	-2.450979535
FBgn0035281	Cpr62Bc	0.696647502	0.002272713	3.387326641	0.002454534	0.023601129	-1.483863329
FBgn0267992	lncRNA:CR46259	0.680802452	0.338315812	3.733576453	0.001042493	0.013128357	-0.773345706
FBgn0267786	lncRNA:CR46117	0.664016711	-0.481389721	3.629570688	0.001350499	0.015753095	-1.184263063
FBgn0013275	Hsp70Aa	0.66071287	2.603000243	4.26409322	0.000274488	0.005087947	0.363878973
FBgn0036677	CG13023	0.658265688	0.583582078	3.163101413	0.004230719	0.033647617	-1.918423282
FBgn0034329	BomS1	0.653307669	5.278105958	4.978386979	4.5e-05	0.001326654	1.763348639
FBgn0039452	CG14245	0.653121044	7.024999287	9.274483948	2.29e-09	7.55e-07	11.55711741
FBgn0267145	lncRNA:CR45585	0.647092945	0.5973286	4.673294645	9.74e-05	0.00238334	1.39347715
FBgn0266690	lncRNA:CR45180	0.638968003	0.240167278	2.923447029	0.007482911	0.049006299	-2.394768445
FBgn0263402	CG43448	0.637013485	-0.042436986	2.912095213	0.007685139	0.049774529	-2.417455743
FBgn0036881	Cpr76Bd	0.631035612	3.097897599	5.917658142	4.33e-06	0.000221818	4.318140734
FBgn0033597	Cpr47Ea	0.626428909	-0.248111393	2.994886546	0.006322106	0.043638783	-2.239156842
FBgn0031490	CG17264	0.618899739	2.361851268	4.597286249	0.00011806	0.002811049	1.22301477
FBgn0040718	CG15353	0.614510549	2.83673013	5.497120944	1.23e-05	0.000500232	3.346611731
FBgn0267620	lncRNA:CR45958	0.60581027	0.961446922	2.955015702	0.00694686	0.046776876	-2.314900146
FBgn0013276	Hsp70Ab	0.602488084	2.704099351	4.103367466	0.000411987	0.006719807	-0.045184289
FBgn0000047	Act88F	0.602415638	7.146340512	3.074540867	0.005231205	0.03857596	-3.008692205
FBgn0029955	CG15478	0.593894799	0.051104064	2.941582057	0.007170331	0.047697571	-2.362633093
FBgn0264539	lncRNA:CR43918	0.590037729	0.908771532	3.583555022	0.001513753	0.016990497	-1.075399124
FBgn0266084	Fhos	0.576994087	8.841159973	2.932978504	0.007317038	0.048256516	-3.335291017
FBgn0028853	CG15263	0.564063711	5.345625995	4.113117942	0.000401974	0.006593746	-0.264594411
FBgn0038629	CG14304	0.562915487	1.120602081	3.460883844	0.002049146	0.02084484	-1.294034788
FBgn0025583	BomS2	0.559222171	6.999749386	7.294027765	1.65e-07	1.65e-05	7.251173979
FBgn0262875	CG43230	0.555123451	0.284182887	3.08917784	0.005051459	0.03761073	-2.075536693
FBgn0267061	lncRNA:CR45505	0.552340382	-0.247931289	3.300404568	0.003034637	0.027314098	-1.780316081
FBgn0031307	MFS3	0.547966826	3.070267181	4.345059768	0.000223636	0.004347725	0.58509188
FBgn0263616	lncRNA:CR43625	0.539396843	0.732480963	3.047242932	0.005582968	0.040194587	-2.137730038
FBgn0264991	CG44142	0.533941277	2.535284544	2.995450613	0.006313666	0.043606585	-2.466330556
FBgn0265833	CG44622	0.53083023	1.50633117	3.241413851	0.003501881	0.02993744	-1.748994276
FBgn0003312	sad	0.530516189	1.727538902	4.826248778	6.61e-05	0.001776074	1.730999735
FBgn0010041	GstD5	0.527049939	3.478313962	3.420803802	0.002261183	0.022337165	-1.630363487
FBgn0264884	lncRNA:CR44075	0.521812479	0.904688381	3.02160935	0.005933857	0.041655087	-2.188732506
FBgn0032040	CG13386	0.521335863	0.79140546	4.511355477	0.000146769	0.003222691	0.963543407
FBgn0260967	CG42590	0.51810076	2.700543156	5.193679383	2.62e-05	0.000886937	2.6396254
FBgn0035409	CG14963	0.517681601	4.25652218	7.242172577	1.86e-07	1.83e-05	7.308974228
FBgn0085318	CG34289	0.51733224	2.384800048	4.251898113	0.000283087	0.005201098	0.4513725
FBgn0036992	Hpd	0.505970767	7.337771615	4.869858878	5.92e-05	0.001636361	1.374748013
FBgn0040653	Dso1	0.505076414	7.716213372	5.916947995	4.34e-06	0.000221818	3.966111725
FBgn0030117	ric8b	0.49333613	0.018974478	3.23852604	0.003526458	0.03002249	-1.836359091
FBgn0040734	BomS5	0.487469696	3.59381328	3.369265214	0.002565432	0.024323161	-1.935899515
FBgn0053470	BaraA1	0.480054782	8.270243254	4.633231262	0.000107787	0.002604026	0.772502439
FBgn0031488	Ccdc85	0.465908782	2.266948854	5.172136325	2.76e-05	0.000922736	2.584697682
FBgn0067905	Dso2	0.464160699	5.464619873	4.118644139	0.000396407	0.006548937	-0.392123066
FBgn0037577	CG7443	0.462819767	1.628896649	4.061905568	0.0004574	0.007315864	0.020590712
FBgn0267756	lncRNA:CR46087	0.45825729	0.908005963	3.074680213	0.005229465	0.03857596	-2.081846668
FBgn0054054	CG34054	0.457245253	1.17523993	3.910585488	0.000669342	0.009578138	-0.317057084
FBgn0265257	CG44271	0.444852468	3.102777817	5.212118306	2.5e-05	0.00085432	2.673311587
FBgn0039411	dysf	0.43775873	2.360395945	4.045265968	0.00047699	0.007545597	-0.027902584
FBgn0038702	CG3739	0.433010114	7.317958006	3.97154401	0.000574272	0.008660416	-0.868015222
FBgn0266841	lncRNA:CR45303	0.432238213	1.257012933	3.086752294	0.005080829	0.037780692	-2.06432896
FBgn0005638	slbo	0.431153667	2.00377325	4.513121588	0.000146114	0.003222691	1.052742093
FBgn0033096	Zip42C.1	0.428942926	2.248064608	5.06992822	3.58e-05	0.001106929	2.338030315
FBgn0014454	Acp1	0.424479915	5.34428289	4.803969135	7e-05	0.001842645	1.314466321
FBgn0263130	lncRNA:CR43372	0.423706526	1.545868533	3.620530463	0.001381148	0.016013547	-0.954580401
FBgn0002576	lz	0.423116419	1.410509079	3.295322574	0.003072386	0.027462302	-1.640380421
FBgn0265551	lncRNA:CR44401	0.419080455	1.853441888	3.347929274	0.002702718	0.025143261	-1.570251441
FBgn0264826	lncRNA:CR44034	0.418494733	1.539375414	3.535685018	0.001704065	0.018464496	-1.135932039
FBgn0036937	Ir76b	0.404699498	1.751112422	3.332836675	0.002804112	0.025761241	-1.596645689
FBgn0036094	CG14153	0.404092583	3.123072508	4.006220563	0.000526285	0.008135922	-0.271662419
FBgn0028542	NimB4	0.403774993	3.064163941	4.560216969	0.000129683	0.002985826	1.114270905
FBgn0266455	CG45080	0.400277215	7.425915534	4.456358949	0.000168709	0.003522233	0.328314292
FBgn0036712	brv2	0.398255015	2.746671515	3.855973722	0.000767619	0.010515375	-0.519332384
FBgn0031910	CG15818	0.397848045	2.164475945	4.438417734	0.000176552	0.00363337	0.717112361
FBgn0035193	CG9192	0.396189773	2.426865198	3.177763727	0.004083958	0.032911058	-1.966004007
FBgn0040814	CG14113	0.390186123	3.648129492	3.971412676	0.000574461	0.008660416	-0.434744676
FBgn0261989	CG42807	0.388943187	7.290322173	3.396435972	0.002400385	0.023392102	-2.257439293
FBgn0039761	CG18404	0.382203816	5.301357155	5.922446366	4.28e-06	0.0002208	4.119178179
FBgn0030539	CG1368	0.380606626	1.900893349	3.231360769	0.003588161	0.030333786	-1.840356669
FBgn0035332	CG13801	0.376662604	1.905301265	3.613907581	0.001404032	0.016220757	-0.980518629
FBgn0037849	CG4596	0.376315212	1.799294541	3.609740908	0.00141862	0.016310789	-0.98529426
FBgn0265591	lncRNA:CR44418	0.375367096	2.592249746	3.891471427	0.000702237	0.009799092	-0.428284457
FBgn0034331	BomBc2	0.373898562	7.261155437	6.706565071	6.47e-07	4.95e-05	5.877582268
FBgn0263648	lncRNA:CR43639	0.37067394	2.315171924	3.123729708	0.004650392	0.035588285	-2.105665148
FBgn0031692	TpnC25D	0.370190148	6.43633687	8.073328564	2.88e-08	4.89e-06	9.023189541
FBgn0032178	Spn31A	0.370119998	3.835034407	4.237901559	0.000293286	0.005300267	0.194680206
FBgn0034497	Mpcp1	0.368754411	9.752872801	3.830301294	0.00081861	0.011030698	-1.213409535
FBgn0032094	CG12439	0.368342455	1.481657003	3.463007146	0.002038471	0.020786414	-1.32375227
FBgn0040074	retinin	0.367117422	7.416879797	3.044943996	0.005613607	0.040297744	-3.076974903
FBgn0040735	BomT2	0.362836312	7.665868202	5.62790837	8.86e-06	0.000381634	3.252619735
FBgn0263764	lncRNA:CR43681	0.362334584	1.031028421	3.000298677	0.006241562	0.043237887	-2.246670616
FBgn0262891	CG43246	0.361384639	3.372294119	4.515415647	0.000145268	0.003222691	0.963328218
FBgn0261523	CG42658	0.359854841	2.931801637	3.939420053	0.000622576	0.009135333	-0.340457901
FBgn0034512	Bbd	0.348802135	9.341333221	3.936825728	0.000626648	0.009171774	-0.955099021
FBgn0266259	CG44954	0.348764215	1.378903653	3.179632473	0.00406561	0.032808986	-1.908193137
FBgn0050154	CG30154	0.347621527	3.11226284	3.21733457	0.003711981	0.030905521	-2.057640331
FBgn0014343	mirr	0.345432674	3.461203575	4.367411217	0.000211333	0.00414341	0.578759571
FBgn0267213	lncRNA:CR45653	0.344865536	2.263490928	3.280382944	0.003186012	0.028064122	-1.751318465
FBgn0001258	Ldh	0.343446461	5.266685188	4.88827548	5.65e-05	0.001588563	1.580610817
FBgn0033730	Cpr49Ag	0.342190215	2.561713987	3.351753713	0.002677595	0.025016885	-1.618536633
FBgn0264897	CG44088	0.341534304	4.15013996	4.185769064	0.000334597	0.005854435	0.076485212
FBgn0027620	Acf	0.338290154	4.131867627	6.115014855	2.68e-06	0.000148521	4.693902729
FBgn0033933	CG10104	0.336528251	2.869653629	3.5871996	0.001500148	0.016934217	-1.15856708
FBgn0058053	lncRNA:CR40053	0.33606133	1.923753863	2.950105994	0.007027752	0.04699275	-2.401296115
FBgn0267716	asRNA:CR46049	0.333395316	3.305243307	3.024111928	0.005898691	0.041496825	-2.484791758
FBgn0034761	CG4250	0.333102334	4.9893523	4.300043419	0.000250624	0.004752398	0.119667315
FBgn0085330	CG34301	0.329988027	2.181890895	3.278589999	0.003199919	0.028135958	-1.826573661
FBgn0030102	SmydA-9	0.3271546	5.509783068	7.316100934	1.57e-07	1.65e-05	7.392803811
FBgn0015010	Ag5r	0.323011858	7.47551663	6.136341595	2.54e-06	0.000143808	4.506703545
FBgn0264296	CG43774	0.3208149	3.523335779	3.089714569	0.005044981	0.037586739	-2.431915377
FBgn0037402	Vha14-2	0.319733123	4.22873197	3.439468759	0.002159907	0.021651563	-1.755784027
FBgn0029987	CG15330	0.318955052	2.479915634	3.090438349	0.00503626	0.037570237	-2.222966045
FBgn0040582	BomBc3	0.317735304	5.927368915	3.295781567	0.003068958	0.027462302	-2.46116479
FBgn0033572	polyph	0.316506005	3.501594385	4.1799901	0.000339519	0.005908142	0.129606163
FBgn0031232	CG11617	0.316120575	3.652272111	3.526010053	0.001745277	0.018759495	-1.467159722
FBgn0033873	CG6337	0.31547856	4.009708169	4.251607514	0.000283295	0.005201098	0.226868777
FBgn0036783	CheA75a	0.314387168	4.625849272	4.447874609	0.000172374	0.003586612	0.600058617
FBgn0038458	VhaM9.7-d	0.314375895	3.873746734	3.60769864	0.001425824	0.016310789	-1.313909226
FBgn0028583	lcs	0.314365805	10.10941033	5.884099915	4.71e-06	0.000233036	3.902189309
FBgn0036491	Best4	0.314270989	2.971858937	3.404074491	0.002355876	0.023036116	-1.596391297
FBgn0030777	CG9672	0.313635775	4.987533714	3.903808079	0.000680828	0.009646871	-0.768685827
FBgn0001223	Hsp22	0.311692737	5.910736327	4.424060566	0.00018309	0.003709346	0.341369922
FBgn0264904	asRNA:CR44095	0.311691184	6.391222641	3.175663466	0.004104675	0.033008903	-2.706407096
FBgn0029948	CheA7a	0.309723207	4.345895406	4.16173958	0.000355538	0.006073601	-0.046406078
FBgn0003087	pim	0.309515346	3.43255415	3.417544677	0.002279335	0.022467674	-1.660826439
FBgn0037964	CG14731	0.306054217	2.934027396	3.336672326	0.002777999	0.025602816	-1.77260994
FBgn0030623	PPYR1	0.305930359	4.267944608	3.797449944	0.000888754	0.011689442	-0.941963721
FBgn0001086	fzy	0.300990352	4.567128864	4.24737163	0.000286346	0.005223895	0.104705154
FBgn0032967	CG1428	0.300768943	3.876978282	4.165294738	0.00035236	0.006037167	0.026924488
FBgn0003149	Prm	0.298513388	9.938896995	4.571287232	0.000126097	0.002957379	0.625831685
FBgn0264989	CG44140	0.294243788	3.549015666	4.200357656	0.000322486	0.005719436	0.13773196
FBgn0032536	Ance-3	0.290438432	3.785743393	3.277275147	0.003210155	0.028169354	-2.06241498
FBgn0000715	FMRFa	0.290118526	3.312463282	3.374762612	0.002531172	0.024097259	-1.737735807
FBgn0262599	SmydA-3	0.289482016	3.565489099	3.65238465	0.001276088	0.015037006	-1.156798679
FBgn0037023	CG3698	0.285509864	4.410955362	4.171943216	0.000346491	0.005972064	-0.042565489
FBgn0002772	Mlc1	0.284907648	9.525695812	5.106180175	3.26e-05	0.00104686	1.962012658
FBgn0014135	bnl	0.282297484	3.425742746	3.607047232	0.001428129	0.016310789	-1.30506559
FBgn0261625	GLS	0.281825321	7.136178366	4.414480886	0.000187587	0.003780544	0.225179078
FBgn0031549	Spindly	0.281268434	3.498109972	4.742348082	8.18e-05	0.002075343	1.483407615
FBgn0032973	CG6675	0.280738367	4.319809301	5.262148079	2.21e-05	0.000776508	2.646493545
FBgn0051901	Mur29B	0.280614472	4.951199285	3.692485215	0.001154921	0.014053776	-1.326244976
FBgn0039667	FipoQ	0.280485088	6.205841933	5.591110104	9.7e-06	0.000413497	3.230751896
FBgn0037571	CG11694	0.279794566	3.931598814	3.411543646	0.002313131	0.022695017	-1.762915536
FBgn0051781	lncRNA:CR31781	0.278011271	7.605511567	2.981531545	0.006525134	0.044719436	-3.226455415
FBgn0038820	CG4000	0.276689099	7.805185676	3.408067591	0.002332929	0.022856866	-2.245072128
FBgn0265606	Prosalpha4T1	0.27615251	3.840698401	3.554525425	0.001626523	0.01787163	-1.424873632
FBgn0085241	CG34212	0.275875555	7.043437075	3.754810875	0.000988683	0.012629771	-1.400633383
FBgn0034709	Swim	0.273885076	6.082641098	5.812377109	5.61e-06	0.000265682	3.779900344
FBgn0004629	Cys	0.272913121	7.371343061	3.208221872	0.003794628	0.031391449	-2.699674062
FBgn0263473	snoRNA:abba-a	0.27263928	7.954164099	6.36694721	1.45e-06	9.6e-05	5.061113438
FBgn0011596	fzo	0.271070749	6.553755513	5.02974202	3.96e-05	0.001205487	1.806438507
FBgn0264990	CG44141	0.271029767	3.486013471	3.894388792	0.000697115	0.009769766	-0.589548146
FBgn0038217	CG14840	0.270915999	4.347614155	3.33668223	0.002777931	0.025602816	-2.040253771
FBgn0031496	CG17258	0.269996267	4.788141104	4.682041486	9.53e-05	0.002350447	1.153903385
FBgn0029727	CG6978	0.26897452	1.953205163	2.975004447	0.006626615	0.045253787	-2.369250712
FBgn0028699	Rh50	0.268926695	5.832088495	5.312402684	1.94e-05	0.000706156	2.567890883
FBgn0051146	Nlg1	0.268663151	5.043035189	3.248313098	0.003443834	0.02956832	-2.35689893
FBgn0051742	Prosbeta5R2	0.267536047	4.946822588	4.49307348	0.000153726	0.003318191	0.631273183
FBgn0005778	PpD5	0.267506534	4.385182965	3.701707099	0.001128696	0.013866154	-1.190953344
FBgn0028520	CG4891	0.267305666	4.301515618	3.91723483	0.000658259	0.00945469	-0.64023349
FBgn0052845	CG32845	0.266906519	3.394435989	4.143124478	0.000372651	0.006261066	0.056832584
FBgn0036874	brv1	0.265905388	3.249354751	3.380948732	0.002493152	0.023833538	-1.729916882
FBgn0035585	ATPsynCF6L	0.265795702	4.647781058	4.370936905	0.000209454	0.004127611	0.411935596
FBgn0034416	CG15109	0.265075727	8.070609785	5.889047864	4.65e-06	0.000231398	3.89698513
FBgn0261395	Prosalpha3T	0.264645803	3.623458559	3.064797546	0.005354244	0.039158207	-2.486061048
FBgn0031251	CG4213	0.264623877	6.822163166	4.872553759	5.88e-05	0.001629153	1.400320447
FBgn0041195	Pkd2	0.263001238	5.517688293	4.314936604	0.000241354	0.004610939	0.1335546
FBgn0051960	CG31960	0.261024462	3.236986094	2.993104271	0.006348848	0.043797187	-2.554685437
FBgn0039376	CG14354	0.259516994	4.198684341	2.999198974	0.006257848	0.043324718	-2.773780957
FBgn0262364	CG43062	0.259305706	2.692702914	3.130302275	0.004577649	0.035241797	-2.167282038
FBgn0051388	CG31388	0.258645272	2.79539651	2.953600729	0.006970082	0.046859351	-2.582985395
FBgn0041712	yellow-d	0.257059523	5.778391885	3.529406854	0.001730698	0.018661156	-1.808282854
FBgn0026176	SkpB	0.255721036	5.372745661	4.998408038	4.28e-05	0.001282283	1.833783756
FBgn0032636	CG5043	0.255157759	6.695097608	4.800425179	7.06e-05	0.001848637	1.225032902
FBgn0032680	Ntf-2r	0.254606496	3.493901276	3.230898776	0.003592175	0.030333786	-2.099583049
FBgn0020280	laf	0.254443534	4.887176315	5.128674805	3.08e-05	0.001003188	2.244237403
FBgn0050429	CG30429	0.253707008	5.246835331	3.054142684	0.005491973	0.039732674	-2.823762279
FBgn0037958	CG6962	0.253507209	3.348487296	3.709330667	0.001107459	0.013722033	-0.960642415
FBgn0035943	CG5653	0.253462992	4.212228315	4.015372063	0.000514297	0.007993401	-0.447857245
FBgn0033955	Targ	0.251321238	5.413314734	4.302294062	0.000249201	0.004733181	0.111755516
FBgn0002773	Mlc2	0.25092128	10.91807451	4.813757521	6.83e-05	0.001811465	1.251133851
FBgn0050432	CG30432	0.250685063	3.881346804	3.028941	0.005831396	0.041212336	-2.621222852
FBgn0053318	CR33318	0.249379416	3.321301393	3.055907857	0.005468923	0.039718342	-2.553002487
FBgn0262537	CG43091	0.24859666	3.548340918	3.387506845	0.002453451	0.023601129	-1.744139122
FBgn0029922	CG14431	0.24734622	4.03665423	3.071627871	0.005267703	0.038714167	-2.598181552
FBgn0015625	CycB3	0.247156688	4.700214666	4.077857347	0.000439369	0.007049005	-0.329749578
FBgn0033153	Gadd45	0.247070503	4.193488913	3.448924059	0.002110302	0.021265067	-1.738203423
FBgn0004606	zfh1	0.246174962	4.22843481	3.216751707	0.003717215	0.030926799	-2.286995078
FBgn0036608	CG13040	0.24606534	4.290827864	4.247625031	0.000286163	0.005223895	0.150324586
FBgn0038450	CG17560	0.246060969	7.814870134	3.985513756	0.00055444	0.008491607	-0.846260312
FBgn0004102	oc	0.245374283	2.945552754	3.294454343	0.003078881	0.027496027	-1.84095294
FBgn0243486	rdo	0.244881159	3.561822343	3.706662145	0.001114848	0.013769263	-1.038582515
FBgn0031132	CG15450	0.243189543	4.451848033	4.319852651	0.00023837	0.004572586	0.295077929
FBgn0039139	Mettl3	0.241840554	4.294049593	3.896333163	0.000693722	0.009734023	-0.705381796
FBgn0032338	CG16854	0.241758884	4.480255635	5.050648351	3.75e-05	0.001152745	2.105201747
FBgn0000147	aurA	0.241074625	5.058408336	4.446119625	0.000173141	0.003592595	0.512830578
FBgn0034659	CG4021	0.240994141	5.78222515	4.604265262	0.000115992	0.002773232	0.808258832
FBgn0027083	MetRS-m	0.240775168	4.501934233	3.835653952	0.00080771	0.010934859	-0.863149423
FBgn0011660	Pms2	0.240730168	4.615041233	3.713596287	0.001095748	0.013599649	-1.190898145
FBgn0266962	CG45413	0.240197213	2.716592876	2.948151114	0.00706021	0.047073501	-2.545323526
FBgn0262017	CG42830	0.239219142	4.12959758	3.018017828	0.005984677	0.041917949	-2.706542498
FBgn0003360	sesB	0.239183122	11.57658913	3.03052645	0.005809463	0.041132848	-3.069872854
FBgn0001180	hb	0.238167979	2.778251867	2.919238464	0.007557286	0.049333824	-2.683780448
FBgn0040232	cmet	0.237671912	5.822296819	4.49679073	0.000152286	0.003299427	0.556740028
FBgn0030941	wgn	0.237662768	5.026492225	3.540963751	0.001681982	0.01832408	-1.678864091
FBgn0037746	CG8478	0.236892674	5.900709527	4.184102542	0.000336009	0.005870245	-0.253080682
FBgn0287696	mus302	0.236839775	3.687518429	3.583482293	0.001514026	0.016990497	-1.329626247
FBgn0053309	CG33309	0.236373932	5.047234524	3.649845223	0.001284168	0.015116788	-1.410584242
FBgn0035569	CG15876	0.236161018	3.121850337	3.038120246	0.005705502	0.040728883	-2.478431513
FBgn0031037	CG14207	0.23587447	7.466469231	3.93805741	0.000624711	0.009155035	-0.959022593
FBgn0004379	Klp67A	0.235665585	5.259144482	3.909232475	0.000671619	0.009596017	-0.834632583
FBgn0035280	Cpr62Bb	0.235418921	5.085855168	3.669178841	0.001223896	0.01466136	-1.377936578
FBgn0036287	CG10663	0.235257666	3.013130542	3.099825065	0.004924452	0.037095611	-2.293754326
FBgn0038978	tHMG1	0.234699925	6.516947958	4.039341802	0.000484164	0.007617339	-0.665884592
FBgn0051068	CG31068	0.234464188	5.168314988	3.152204347	0.004343072	0.034141452	-2.605985147
FBgn0040905	CG15578	0.233751243	3.551830344	3.157036073	0.004292904	0.033885482	-2.30337519
FBgn0267491	Mst77Y-13	0.23307519	3.625716438	3.233001956	0.003573937	0.030333786	-2.137516699
FBgn0038225	soti	0.232487083	7.145562584	4.47780121	0.00015979	0.003392906	0.390463705
FBgn0030745	CG4239	0.232391478	6.285533726	5.858924185	5.01e-06	0.000245997	3.880269103
FBgn0038930	BomT3	0.231578549	6.575276194	3.40795283	0.002333585	0.022856866	-2.216502243
FBgn0026620	tacc	0.231300243	7.858893281	4.197262932	0.000325019	0.005739012	-0.322814929
FBgn0062411	Ctr1C	0.230179192	3.466099783	3.117039023	0.004725583	0.035949298	-2.370714945
FBgn0031440	CG15395	0.229499601	4.406767964	4.751213468	8e-05	0.002033772	1.354222575
FBgn0033149	CG11060	0.229325742	5.687116243	5.407812598	1.53e-05	0.000587667	2.825612819
FBgn0029658	CG14269	0.228898327	4.634252506	3.643793539	0.001303625	0.015268014	-1.384281666
FBgn0052232	t-Grip128	0.228842186	4.372136929	2.97655554	0.006602364	0.04514398	-2.847925687
FBgn0000405	CycB	0.22873682	6.139537812	4.528482311	0.000140538	0.00319475	0.588760267
FBgn0035661	CG10477	0.228691955	7.137620347	3.987404672	0.000551808	0.008467838	-0.822229459
FBgn0037910	CG14708	0.228528449	3.784575527	3.428453412	0.002219129	0.022091811	-1.721316182
FBgn0032109	CG17005	0.227576428	5.534578246	3.793646075	0.000897249	0.011787748	-1.147980197
FBgn0035985	Cpr67B	0.227043751	5.923991542	3.224376863	0.003649306	0.03055996	-2.569592272
FBgn0011743	Arp53D	0.22665406	6.378694629	4.863482603	6.02e-05	0.001643847	1.402812824
FBgn0039169	Spps	0.226564334	3.918152725	4.141432501	0.000374247	0.006272513	-0.047941536
FBgn0267366	mil	0.226562606	7.720983376	5.298416745	2.01e-05	0.000722246	2.433738776
FBgn0083945	CG34109	0.226381157	4.434020431	3.35589971	0.002650617	0.024865413	-1.98691441
FBgn0032769	CG10750	0.2261637	5.390178931	4.224479234	0.000303411	0.005421698	-0.074937063
FBgn0261571	CG42685	0.225285473	3.964493643	2.962783439	0.006820693	0.046223808	-2.799953522
FBgn0010015	CanA1	0.224796642	4.442693913	4.555427842	0.000131265	0.003013624	0.898358889
FBgn0034706	CG11275	0.224160166	5.141974922	3.772833449	0.000945164	0.012277557	-1.130500083
FBgn0264347	lncRNA:CR43803	0.224105502	3.686907742	3.293058022	0.003089353	0.02750644	-1.996903552
FBgn0034739	CG3927	0.223952344	5.820948194	4.06713521	0.000451409	0.007230058	-0.526169271
FBgn0263022	CG43317	0.22306247	4.60021979	3.919421059	0.000654654	0.009414631	-0.691974295
FBgn0040333	brv3	0.222330396	4.309334628	3.269628975	0.003270312	0.028610271	-2.192382113
FBgn0000667	Actn	0.22213835	8.947191611	5.351015065	1.77e-05	0.000653432	2.568250447
FBgn0004374	neb	0.221405813	5.385965509	5.281853873	2.1e-05	0.000748205	2.555024516
FBgn0051802	CG31802	0.22097442	6.516844804	3.793020349	0.000898654	0.011792791	-1.266616715
FBgn0031264	CG11835	0.220492604	4.5150443	4.915512658	5.28e-05	0.001493852	1.748060502
FBgn0033834	CG4744	0.220436758	6.878154704	4.769394809	7.64e-05	0.001959598	1.131395957
FBgn0036354	Poc1	0.220183502	6.034695651	4.413288992	0.000188154	0.003785367	0.290800027
FBgn0039059	CG13829	0.220035212	3.202011149	2.953527701	0.006971282	0.046859351	-2.656461262
FBgn0052846	CG32846	0.219709514	5.183637317	3.654508867	0.001269368	0.015034523	-1.432721922
FBgn0037310	Tim17b1	0.219656455	4.644022608	3.201187837	0.003859635	0.031700613	-2.403138408
FBgn0030803	CG4880	0.219345076	4.179889014	3.531500379	0.001721772	0.018582262	-1.563311422
FBgn0259922	Skadu	0.217964565	4.575789671	3.70531244	0.001118603	0.013786159	-1.200597679
FBgn0031190	CG12576	0.217709551	6.553212701	3.097616849	0.004950538	0.037143768	-2.909230578
FBgn0051501	nxf4	0.217534479	4.414950781	3.1026614	0.00489114	0.036916916	-2.578462051
FBgn0002673	twe	0.217277996	5.730195273	4.277621292	0.000265254	0.004940566	0.008148564
FBgn0032505	CG16826	0.216793944	11.2103876	5.691253525	7.57e-06	0.000336246	3.444865214
FBgn0017551	Rca1	0.216638204	3.693625196	3.446068417	0.002125165	0.021358926	-1.66885522
FBgn0000152	Axs	0.216582688	3.834564724	3.021363079	0.005937329	0.041655087	-2.670426044
FBgn0285943	knon	0.216200325	7.2176637	4.520556761	0.000143388	0.003211072	0.492977784
FBgn0037325	CG12147	0.21595526	5.472968942	3.610137673	0.001417224	0.016310789	-1.595368296
FBgn0035584	CG17030	0.215522859	5.061625937	4.485557827	0.000156681	0.00335687	0.594425035
FBgn0263988	Dic61B	0.215265711	5.491020907	4.505285704	0.000149044	0.003247463	0.597495659
FBgn0034205	CG10950	0.214555518	5.558498908	4.525572303	0.000141578	0.003208437	0.650242704
FBgn0284257	Ttd14	0.21435049	8.11506617	4.993545513	4.33e-05	0.001290047	1.66910385
FBgn0032374	CG14931	0.214008268	4.512528352	3.732795768	0.001044525	0.013131134	-1.098657671
FBgn0030183	Ypel	0.21371907	5.031642638	3.74376522	0.001016323	0.012897256	-1.184442599
FBgn0035380	CG9970	0.213686232	6.131511111	5.008677518	4.17e-05	0.001257956	1.787938743
FBgn0052225	CG32225	0.212569299	3.875499832	3.026937424	0.005859227	0.041287772	-2.642477732
FBgn0003009	ord	0.211938537	4.239229953	3.064847076	0.005353612	0.039158207	-2.602478554
FBgn0037980	DCAF12	0.211422207	4.630629195	3.777278423	0.000934723	0.012183052	-1.040370756
FBgn0037447	Neurochondrin	0.210175628	6.160728581	4.523076909	0.000142476	0.003211072	0.566228636
FBgn0035138	CG13884	0.210001344	3.929262222	2.91016705	0.007720002	0.049860504	-2.920309912
FBgn0036443	CG13471	0.209375949	5.385894814	3.818145905	0.000843904	0.011240376	-1.054274497
FBgn0050026	CG30026	0.208635997	4.408739354	3.179093669	0.004070892	0.032828671	-2.433911833
FBgn0036771	Wdr92	0.208243465	5.124308366	4.422119314	0.000183993	0.0037211	0.458536506
FBgn0031463	G6P	0.208085953	4.047983293	3.101167969	0.004908653	0.037024899	-2.525126201
FBgn0036962	CG17122	0.207438348	6.29387982	3.945960267	0.000612426	0.009010206	-0.874194612
FBgn0039449	CG6425	0.207111238	4.209679795	3.388403458	0.002448071	0.023601129	-1.901047014
FBgn0027949	msb1l	0.206571488	4.261458392	3.137112386	0.004503434	0.034832993	-2.488041927
FBgn0035161	CG13898	0.206464946	6.45219934	3.494747938	0.001885209	0.019701718	-1.981374601
FBgn0036415	CG7768	0.205994453	7.476346855	3.927554634	0.000641416	0.009305362	-0.98483658
FBgn0259791	bora	0.20591877	4.120887945	3.341734457	0.002743897	0.025410202	-1.993074564
FBgn0050271	CG30271	0.205827792	6.418074113	4.19877716	0.000323777	0.005725847	-0.264978874
FBgn0086916	snky	0.205459511	3.764737269	3.261498442	0.003335476	0.029092202	-2.081149633
FBgn0033752	CG8569	0.205419196	4.325220747	3.622061098	0.001375911	0.015984929	-1.372842111
FBgn0001098	Gdh	0.205407931	8.795061025	5.844580856	5.19e-06	0.000251619	3.791903974
FBgn0023395	Chd3	0.205202749	3.532782059	3.258338365	0.003361141	0.029197839	-2.094532109
FBgn0032620	CG12288	0.204857125	5.692431636	4.363271518	0.000213559	0.004179969	0.229419364
FBgn0036325	CG10752	0.204665837	4.406003186	3.012275374	0.006066799	0.04225723	-2.782170887
FBgn0262825	lncRNA:CR43196	0.203857418	3.863608823	3.384287027	0.002472865	0.023698464	-1.821185051
FBgn0039145	CG6000	0.203821701	6.398895354	5.170317189	2.78e-05	0.000924292	2.169002288
FBgn0263034	CG43329	0.203543104	4.437429281	3.194843112	0.003919193	0.031985043	-2.375810348
FBgn0033542	CAH13	0.203039645	7.262781281	4.803505978	7e-05	0.001842645	1.202525134
FBgn0266416	asRNA:CR45056	0.202170161	3.523595305	2.929071298	0.007384605	0.048562071	-2.809881248
FBgn0039486	CAH9	0.201653886	4.96094849	2.966354651	0.006763426	0.045970594	-3.009446567
FBgn0034251	ND-51L1	0.201344171	5.402121171	4.512574808	0.000146317	0.003222691	0.65121142
FBgn0031856	CG11322	0.201269265	4.570311904	3.200374965	0.003867216	0.031740306	-2.398985669
FBgn0037949	prd1	0.200770149	6.403852495	4.20853088	0.000315893	0.005617595	-0.228076199
FBgn0033654	Sobp	0.200717517	3.811977378	2.942315362	0.007157957	0.047642705	-2.790222008
FBgn0038345	maca	0.200658773	4.883592901	3.265127016	0.00330624	0.028880831	-2.316472041
FBgn0033479	PIG-N	0.199697287	4.453917252	3.448333421	0.002113368	0.021277394	-1.790690755
FBgn0037398	CG15580	0.199560293	5.971765071	4.297426881	0.000252289	0.004760517	0.026237046
FBgn0267803	asRNA:CR46128	0.199153713	5.770172782	3.45939486	0.002056665	0.02087027	-1.996781616
FBgn0037668	CG16736	0.198505311	4.483773429	3.489849687	0.001908105	0.019815462	-1.713645331
FBgn0040989	CG5693	0.198348882	4.723536977	3.315945638	0.002921967	0.026596692	-2.232682762
FBgn0031301	CG14339	0.198196364	4.540056635	3.198003609	0.003889415	0.031808213	-2.405100214
FBgn0264980	lncRNA:CR44131	0.197820481	4.353549761	3.381236102	0.002491399	0.023833538	-1.937360625
FBgn0035153	ebd1	0.197685551	6.150816748	3.818244346	0.000843696	0.011240376	-1.154039071
FBgn0032705	Grip71	0.197122698	3.44598553	3.610803449	0.001414886	0.016306488	-1.23643209
FBgn0002931	net	0.19646273	3.257735176	3.168745884	0.004173629	0.033377469	-2.20624126
FBgn0039760	CG9682	0.196204297	5.299787101	3.385226518	0.002467185	0.023683337	-2.031064707
FBgn0050391	CG30391	0.196048883	6.450801669	4.800941489	7.05e-05	0.001848637	1.240531873
FBgn0052301	CG32301	0.194601604	4.307939209	3.152828485	0.00433656	0.034113482	-2.443280053
FBgn0051528	CG31528	0.194589212	5.692149822	3.645162997	0.001299197	0.015231599	-1.529898768
FBgn0052982	CG32982	0.19424782	5.053148358	3.497832028	0.001870932	0.01962354	-1.774387313
FBgn0037050	ICA69	0.193677483	4.266449231	3.012256785	0.006067067	0.04225723	-2.780725324
FBgn0028509	CenG1A	0.192879989	6.029694149	3.152915408	0.004335654	0.034113482	-2.733593611
FBgn0052835	lncRNA:CR32835	0.192214803	4.982901935	2.970531806	0.006697024	0.045599781	-2.989235372
FBgn0028984	Spn88Ea	0.191601826	6.451098253	4.993995749	4.33e-05	0.001290047	1.722914312
FBgn0037835	CG14687	0.191415003	5.8200651	3.765238697	0.000963268	0.01247065	-1.264791459
FBgn0035730	CG17744	0.191042344	5.619127092	3.968920184	0.000578074	0.008691406	-0.730258919
FBgn0032492	Prosalpha6T	0.190801861	5.871456184	3.829068833	0.00082114	0.011046026	-1.11950972
FBgn0038649	PGS1	0.190739916	5.233917969	3.179712867	0.004064822	0.032808986	-2.561652124
FBgn0034898	CG18128	0.190650589	4.802964206	3.161257246	0.004249534	0.033684469	-2.525505781
FBgn0051363	Jupiter	0.189823733	8.598523311	5.187439296	2.66e-05	0.000893092	2.156756318
FBgn0030661	Alp11	0.189372316	4.454731013	3.243801466	0.003481686	0.029848935	-2.283836088
FBgn0053278	CG33278	0.189342815	5.205185703	5.613886841	9.17e-06	0.000393673	3.397948526
FBgn0015230	Glut3	0.188803523	5.407446741	3.368584396	0.002569706	0.024341479	-2.154281721
FBgn0034560	CAH15	0.188389019	5.782760165	3.227073441	0.003625579	0.030450773	-2.527536856
FBgn0038118	timeout	0.187492389	5.176656552	5.513496065	1.18e-05	0.00048713	3.149564161
FBgn0002283	l(3)73Ah	0.186477908	5.201743826	3.299398648	0.003042073	0.027317154	-2.270759233
FBgn0259736	CG42390	0.186153931	7.821594393	4.324631633	0.000235504	0.00453267	-0.005982262
FBgn0051391	CG31391	0.185692928	6.235690052	3.771163236	0.000949116	0.012315047	-1.296181137
FBgn0028997	nmdyn-D7	0.185544871	6.066653851	3.811728913	0.000857566	0.011330866	-1.186902693
FBgn0030979	CG14190	0.184910651	4.511954796	2.985171657	0.006469186	0.044362328	-2.868972904
FBgn0030370	Uch-L5R	0.183883389	4.828738694	3.222569878	0.00366529	0.030671568	-2.39978922
FBgn0035009	CG16837	0.183779987	4.459532579	3.093751167	0.004996524	0.037322031	-2.641866696
FBgn0031751	CG9016	0.183632301	8.660232149	3.476096533	0.00197385	0.020369988	-2.080598008
FBgn0034740	nsr	0.183483354	5.284340379	4.312032591	0.000243135	0.004625567	0.144357431
FBgn0037388	CG14676	0.183249234	5.657686286	3.605498807	0.001433624	0.016343028	-1.621126244
FBgn0004919	gol	0.183182807	4.394932228	3.04086572	0.005668357	0.04058164	-2.724284115
FBgn0262167	ana1	0.183009624	6.381354713	4.731670608	8.4e-05	0.002110889	1.068195523
FBgn0037320	CG14668	0.182914312	5.567944839	3.576640764	0.001539898	0.017148253	-1.693542136
FBgn0036496	cocoon	0.182545266	5.587373855	4.327576404	0.000233755	0.004506523	0.156212784
FBgn0033845	mars	0.181986795	5.778176355	4.059244588	0.000460478	0.007344756	-0.545029502
FBgn0053319	CR33319	0.180559331	6.003124818	2.93798134	0.007231386	0.047910523	-3.226443357
FBgn0015574	alpha-Est6	0.180322709	6.236536437	4.487695261	0.000155835	0.003344949	0.478365837
FBgn0036684	CG3764	0.17998501	6.476745454	3.945920225	0.000612488	0.009010206	-0.906110684
FBgn0035268	CG8001	0.179346521	7.001820015	4.535763819	0.00013797	0.003142549	0.540326298
FBgn0286027	Rnmt	0.178281437	3.762886541	3.064405052	0.005359258	0.039170072	-2.543113165
FBgn0035917	Zasp66	0.177784197	9.523211073	4.029481501	0.000496342	0.007766605	-0.73005865
FBgn0035955	CG5194	0.177309234	4.358273009	3.231784461	0.003584484	0.030333786	-2.307089223
FBgn0038887	CG7907	0.177005009	5.063573227	3.652418971	0.001275979	0.015037006	-1.434608162
FBgn0051933	CG31933	0.176679755	4.629082258	3.70383249	0.001122736	0.013822335	-1.249942101
FBgn0038334	h-cup	0.176429656	6.409399482	3.347738709	0.002703975	0.025143261	-2.337400857
FBgn0250822	CG34222	0.176261652	4.902352196	3.762612267	0.000969608	0.012510652	-1.14197181
FBgn0031753	CG13999	0.176172276	4.157082544	3.258140072	0.003362758	0.029197839	-2.124808571
FBgn0034470	Obp56d	0.175970967	7.826112615	3.857165194	0.00076533	0.010508952	-1.159090593
FBgn0037254	sac	0.175763073	5.400724306	3.390895201	0.002433181	0.023513283	-2.091061067
FBgn0031155	CG15446	0.175457766	4.470225431	2.917098688	0.00759537	0.049414837	-3.019339503
FBgn0034829	CG9899	0.175274298	4.427313699	3.662776078	0.001243542	0.0148206	-1.315070819
FBgn0034998	CG13577	0.175193862	5.19178128	3.080306219	0.005159683	0.038219385	-2.790490483
FBgn0053258	CG33258	0.174701801	6.632275156	2.928558002	0.007393526	0.048566801	-3.301107762
FBgn0033952	Adgf-E	0.174697764	7.144199483	3.75846926	0.000979693	0.012581085	-1.392763256
FBgn0052487	CG32487	0.174244842	5.694711938	3.537064823	0.001698265	0.018458225	-1.796090193
FBgn0001186	Hex-A	0.173673085	8.225885631	3.221950764	0.003670781	0.030695282	-2.680854045
FBgn0030999	Mur18B	0.173408341	10.65538099	4.142734712	0.000373018	0.006261066	-0.434887935
FBgn0039065	Rad60	0.173189876	5.202567627	2.91799793	0.007579343	0.049414837	-3.150388171
FBgn0050268	CG30268	0.172446033	6.777126849	5.085115734	3.44e-05	0.001082812	1.927819685
FBgn0035168	Cep290	0.172339127	5.938368276	3.690221819	0.001161449	0.014103484	-1.462679962
FBgn0039463	Spag1	0.172275399	5.509333072	3.581851657	0.001520153	0.017010399	-1.661787068
FBgn0017430	Nelf-E	0.172251164	3.917437554	3.437769356	0.002168942	0.021723277	-1.721609673
FBgn0036224	Rpt4R	0.171812691	5.070454154	3.272139504	0.00325044	0.02847958	-2.321493464
FBgn0038685	CG14282	0.171265555	4.881996981	3.392091147	0.002426065	0.023503525	-2.016107444
FBgn0036568	ATPsynbetaL	0.171058148	5.243646177	3.39938153	0.002383125	0.023263169	-2.067441502
FBgn0051482	CG31482	0.170974363	5.683257125	3.260194959	0.003346039	0.029118358	-2.436389893
FBgn0037780	ohgt	0.170974259	5.88361123	4.735796468	8.31e-05	0.002100337	1.131247447
FBgn0029724	CG15472	0.170876179	4.285070971	3.174540226	0.004115796	0.033012716	-2.40746754
FBgn0025821	I-t	0.170844783	5.419503661	2.93904237	0.007213343	0.047869277	-3.121037858
FBgn0250904	CG34434	0.17074766	6.243047524	3.220745258	0.003681498	0.030762617	-2.609302646
FBgn0035817	CG7409	0.170426393	8.20195887	4.178779269	0.000340559	0.005913944	-0.369464909
FBgn0051055	CG31055	0.169950231	6.460394499	3.457431064	0.002066622	0.020952901	-2.074111443
FBgn0034075	Asph	0.16960274	7.323416506	5.104136716	3.28e-05	0.001049343	1.952805686
FBgn0004698	Xpc	0.169430167	6.102810343	4.626436971	0.000109658	0.002638182	0.845434329
FBgn0010226	GstS1	0.169414574	8.919292799	6.146368242	2.48e-06	0.000141736	4.531055446
FBgn0267383	Ubc87F	0.169217343	6.921995374	3.068981361	0.005301074	0.038892504	-3.012000461
FBgn0266757	mfr	0.168838688	4.674866495	3.05393243	0.005494725	0.039732674	-2.754628053
FBgn0035982	CG4461	0.168721965	7.540760608	3.618138135	0.001389372	0.016076616	-1.736203642
FBgn0037185	CG11367	0.168644614	6.051553415	3.117695641	0.004718152	0.03591643	-2.814158435
FBgn0030409	CG15728	0.168134897	4.268084398	3.492199472	0.001897088	0.019770849	-1.676233005
FBgn0004117	Tm2	0.167768397	9.298092668	4.18161285	0.000338129	0.005898366	-0.354008897
FBgn0031089	aspr	0.1675429	6.959426955	3.253678271	0.003399338	0.029338976	-2.586348529
FBgn0027550	CG6495	0.167405043	4.534608841	3.508626997	0.001821783	0.019300869	-1.714370424
FBgn0002542	lds	0.16718081	5.098035676	3.737611833	0.00103205	0.013011037	-1.23110228
FBgn0051700	CR31700	0.166635504	3.63023191	3.084110611	0.005113003	0.037922263	-2.510918522
FBgn0037276	CG17387	0.166194291	6.611612595	3.876364761	0.000729361	0.010147786	-1.070867302
FBgn0035933	CG13309	0.166170159	6.881178648	5.187880951	2.66e-05	0.000893092	2.193525752
FBgn0001142	Gs1	0.16601145	6.931328189	3.661320759	0.001248051	0.014842937	-1.611190952
FBgn0033063	CG14589	0.165672565	5.975273372	3.232469855	0.003578542	0.030333786	-2.543546513
FBgn0032520	CG10859	0.165581191	7.94092765	3.667274383	0.001229708	0.014710904	-1.62530449
FBgn0035999	CG3552	0.165472918	6.064405378	3.176836441	0.004093092	0.032961666	-2.699690338
FBgn0031401	papi	0.165186583	6.792495472	4.945111389	4.9e-05	0.001409218	1.571642712
FBgn0026063	KP78b	0.165156153	4.87129524	3.578818351	0.001531616	0.017105518	-1.56904843
FBgn0034127	CG7848	0.164974315	6.337465911	3.391253652	0.002431046	0.023512328	-2.219791286
FBgn0040075	rept	0.164947672	6.128044914	3.845918437	0.000787206	0.010694894	-1.106009832
FBgn0264297	CG43775	0.164718233	6.576266698	3.488818771	0.001912958	0.019848012	-2.009775592
FBgn0030274	Lint-1	0.164665133	5.419380132	3.919433288	0.000654634	0.009414631	-0.83007859
FBgn0004513	Mdr65	0.164436058	4.971854444	3.061637248	0.005394746	0.039404505	-2.782531248
FBgn0034129	Parp16	0.164079381	5.064625156	3.293530901	0.003085803	0.027496027	-2.268597345
FBgn0032648	CG15144	0.163939954	6.5314508	4.519661297	0.000143714	0.003211072	0.525100792
FBgn0263027	CG43322	0.163655135	3.93954647	3.045054455	0.005612131	0.040297744	-2.631241531
FBgn0267689	CG46025	0.163534002	6.88738003	3.382336201	0.002484701	0.023792141	-2.281913865
FBgn0040904	CG15577	0.163242464	5.059552622	2.936966011	0.007248691	0.047970135	-3.09865844
FBgn0010197	Gyc32E	0.162980673	4.491009789	3.161966198	0.004242291	0.033684469	-2.449988748
FBgn0051278	CG31278	0.162668189	5.304196881	3.203904797	0.003834399	0.031570369	-2.517990039
FBgn0052100	CG32100	0.162212127	4.465269069	2.91377502	0.007654889	0.04971803	-3.02044305
FBgn0027515	CG7115	0.1619052	6.597650677	6.352469271	1.51e-06	9.83e-05	5.060035548
FBgn0034463	CG15125	0.161774643	4.60471856	3.073096223	0.005249275	0.038659838	-2.718273324
FBgn0038266	CG3610	0.161383666	5.692874909	2.95201727	0.006996156	0.046902723	-3.158324133
FBgn0260795	NaPi-III	0.161168354	6.24959	4.502862786	0.000149961	0.003261303	0.50813692
FBgn0050103	CG30103	0.161133105	4.925512199	3.203836125	0.003835035	0.031570369	-2.469074347
FBgn0032625	CG15136	0.160800631	4.742455074	3.580633043	0.001524748	0.0170453	-1.546972129
FBgn0035957	Argk2	0.160398322	6.467559676	3.422614485	0.002251159	0.022295359	-2.16239435
FBgn0035005	CG3483	0.160084489	6.427622848	2.980671676	0.006538418	0.044772993	-3.177128914
FBgn0000140	asp	0.16001777	5.132276494	3.138189396	0.004491804	0.034825268	-2.632598374
FBgn0051358	CG31358	0.159975281	5.37898216	2.949115102	0.007044186	0.047050025	-3.112717679
FBgn0037810	sle	0.15975238	7.584363645	3.897134601	0.000692328	0.009726282	-1.063248796
FBgn0004436	Ubc6	0.159594681	6.895379861	3.60264505	0.001443805	0.016410488	-1.754394952
FBgn0015905	ast	0.1591999	4.916284552	3.187529966	0.003988942	0.032325826	-2.494393906
FBgn0035724	CG10064	0.158929562	6.957884257	3.055234541	0.005477704	0.039718342	-3.040374344
FBgn0053548	SmydA-8	0.158828214	5.567539787	3.521128208	0.00176644	0.018922864	-1.819871309
FBgn0033638	CG9005	0.158705821	7.433791182	3.24970791	0.003432212	0.029490463	-2.609296412
FBgn0046873	Pif2	0.158182326	5.991563411	3.124558518	0.004641158	0.035547719	-2.805317948
FBgn0036008	CG3408	0.157813028	5.592106278	3.096571497	0.004962933	0.037167284	-2.805564804
FBgn0039003	wfs1	0.157736099	5.267610559	3.563502291	0.0015908	0.017579487	-1.669405562
FBgn0029662	CG12206	0.157641003	4.438042404	3.969151583	0.000577738	0.008691406	-0.564441963
FBgn0036785	CG13700	0.157178993	7.260796714	3.921429224	0.000651361	0.009392574	-0.995929561
FBgn0032483	CG15482	0.157045738	6.010957753	3.305532416	0.002997003	0.027038587	-2.385802159
FBgn0038607	hmw	0.156621947	7.038704941	3.133640857	0.00454112	0.035054049	-2.866576866
FBgn0051803	Rsph9	0.156493379	5.476826031	3.533285256	0.001714197	0.018552531	-1.766498144
FBgn0052085	CG32085	0.15644964	5.857863246	4.026730805	0.000499793	0.007810022	-0.604607314
FBgn0035316	CG15878	0.156408254	5.80824779	3.137677483	0.004497328	0.03482988	-2.750711328
FBgn0038909	CG6569	0.156263977	7.10596214	3.848202393	0.000782714	0.010658947	-1.168507979
FBgn0005654	Orc3	0.155659256	6.803865768	3.277861672	0.003205585	0.028150643	-2.517339147
FBgn0260770	CG42568	0.154506101	5.980195658	3.916418964	0.000659609	0.009462312	-0.917125277
FBgn0014127	barr	0.154208492	5.430145799	3.431624097	0.002201922	0.021958373	-2.004484496
FBgn0038960	CG13855	0.154131885	5.54652199	3.445061316	0.002130431	0.021393234	-2.003473493
FBgn0003721	Tm1	0.153995742	9.460241869	3.827131497	0.000825133	0.011066942	-1.225484807
FBgn0026309	aft	0.153956566	4.543706811	3.356038333	0.002649719	0.024865413	-2.050053177
FBgn0028980	tant	0.153617342	5.778109831	3.24093331	0.003505959	0.029945872	-2.511703149
FBgn0033954	CG12860	0.153497498	9.619881537	3.240485486	0.003509764	0.029956212	-2.624708077
FBgn0032140	CG13117	0.153285217	3.940925211	2.976532868	0.006602718	0.04514398	-2.828557768
FBgn0039343	CG5111	0.153143288	5.802363126	3.079308083	0.005171998	0.038268507	-2.883406346
FBgn0038842	hdly	0.152981283	5.517744346	3.054194383	0.005491296	0.039732674	-2.892173876
FBgn0028979	tio	0.15246545	5.906637766	3.242884974	0.003489425	0.029893085	-2.500835861
FBgn0033174	CG11125	0.152194549	7.084809579	3.705383415	0.001118405	0.013786159	-1.516098115
FBgn0036905	ms(3)76Ca	0.152194188	7.014104327	3.142134888	0.004449444	0.034667052	-2.848091385
FBgn0037059	CG10510	0.151643557	5.906224879	3.06562093	0.00534374	0.039130949	-2.926322095
FBgn0260434	CG42529	0.151393336	6.969788482	3.143153063	0.004438575	0.034656513	-2.844074588
FBgn0039228	CG6980	0.150913157	5.130436603	2.912341431	0.007680698	0.049773682	-3.144882394
FBgn0041100	park	0.150907356	4.842157515	3.044255872	0.005622809	0.04031696	-2.802488657
FBgn0031733	CG14006	0.150600043	5.482549456	3.608530579	0.001422885	0.016310789	-1.600190607
FBgn0003545	sub	0.150478728	4.859740019	2.9878189	0.006428787	0.044192194	-2.916800739
FBgn0011604	Iswi	0.150273172	6.487336836	3.980658443	0.000561255	0.008533752	-0.805456148
FBgn0002715	mei-S332	0.150263332	5.839011493	4.170080642	0.000348126	0.005982372	-0.282871151
FBgn0265512	mlt	0.150160971	7.971290449	4.127345184	0.000387796	0.006452836	-0.497516283
FBgn0028965	CG9933	0.15009523	7.747646135	4.194137516	0.000327596	0.005770117	-0.330183807
FBgn0038486	CG5265	0.149239175	6.398510925	3.95584663	0.000597394	0.008913053	-0.867499575
FBgn0038690	CG11703	0.148914635	5.626330161	2.935986325	0.007265427	0.048025843	-3.168557078
FBgn0037391	CG2017	0.148655907	7.209260567	3.280655235	0.003183905	0.028064122	-2.532515948
FBgn0051013	CG31013	0.148381364	4.767809265	2.939934191	0.007198211	0.047800428	-3.040391948
FBgn0039650	Mesh1	0.148305581	5.726922441	3.350399546	0.002686465	0.025079461	-2.246766015
FBgn0052380	SMSr	0.148248871	6.805409513	4.190351866	0.000330745	0.005798369	-0.313737287
FBgn0035143	Ppm1	0.147674318	6.873283645	4.091065012	0.000424974	0.006902387	-0.564650491
FBgn0053322	CG33322	0.147625105	6.363286504	3.257013464	0.003371958	0.029213584	-2.536129225
FBgn0030101	CG12118	0.147522942	6.675215506	4.386338081	0.000201444	0.003983341	0.180941242
FBgn0037623	CG9801	0.147467618	6.093368033	3.073674533	0.005242034	0.038631148	-2.922353532
FBgn0033673	CG8298	0.14739512	6.090209898	4.260524208	0.000276978	0.005125859	-0.080893067
FBgn0259876	Cap-G	0.147308081	6.020509859	3.713356042	0.001096404	0.013599649	-1.406436802
FBgn0003292	rt	0.14700981	7.128378274	3.897817355	0.000691143	0.009726282	-1.052240485
FBgn0034532	CG13436	0.146950319	6.186004237	3.707158676	0.001113469	0.013766962	-1.447760405
FBgn0032369	CG6614	0.146807204	5.518238141	3.307464127	0.002982944	0.026953861	-2.294299571
FBgn0265184	CG44249	0.146586851	6.860746864	3.52683621	0.00174172	0.018759495	-1.935078008
FBgn0036160	CG12289	0.146405979	5.502126348	2.948705694	0.007050987	0.047050025	-3.124787285
FBgn0035425	CG17746	0.146387437	5.957127402	3.526094124	0.001744914	0.018759495	-1.878810226
FBgn0028952	Kebab	0.146261434	4.155414072	3.01377557	0.006045241	0.042156068	-2.732791938
FBgn0053556	form3	0.146159146	7.193575145	3.558093661	0.00161223	0.01778227	-1.875464897
FBgn0011737	Wee1	0.146089948	6.192145621	3.452307728	0.002092822	0.021144272	-2.06171074
FBgn0000044	Act57B	0.145835992	10.1934017	3.317115456	0.002913652	0.026556316	-2.436650543
FBgn0005614	trpl	0.145668785	8.177794298	3.739581495	0.00102699	0.01297558	-1.449680741
FBgn0033512	CG12902	0.14521005	8.409857108	3.372772941	0.00254352	0.024194868	-2.327396229
FBgn0027565	CG5498	0.145187596	4.900090314	3.155072656	0.004313223	0.033999382	-2.547015684
FBgn0038922	Idh3b	0.144846971	8.74681605	3.75991415	0.000976164	0.012553867	-1.397079414
FBgn0052672	Atg8a	0.14469442	8.371848424	3.893543318	0.000698596	0.009778649	-1.073903191
FBgn0037455	CG2336	0.144380036	6.106299592	3.498902342	0.001866001	0.019606602	-1.940156065
FBgn0036924	hale	0.144012972	6.379280128	3.556995155	0.001616617	0.017813641	-1.832382224
FBgn0260660	Mp	0.1438879	4.95543479	3.028390214	0.005839034	0.041222217	-2.862757619
FBgn0028896	CG17329	0.143745657	5.533539667	2.95747618	0.006906657	0.046605678	-3.10596474
FBgn0037538	CG3223	0.14369809	5.197576385	3.483977856	0.001935909	0.020068108	-1.852332653
FBgn0051459	CG31459	0.143651384	6.280712335	3.310058678	0.002964161	0.026910477	-2.402918375
FBgn0015296	Shc	0.143609184	4.649267356	2.95575991	0.006934677	0.046722482	-2.964736916
FBgn0031720	CG14013	0.143558456	5.562158676	2.912912276	0.007670411	0.049736331	-3.21005444
FBgn0038892	CG15498	0.14334325	5.646742959	3.011388381	0.00607958	0.042318859	-3.007288893
FBgn0266282	jnj	0.143326031	6.453175841	4.040346563	0.00048294	0.007608445	-0.657655083
FBgn0051025	Ppi1	0.14311382	9.830789199	3.142869092	0.004441604	0.034656513	-2.845043663
FBgn0050416	CG30416	0.14300946	5.921235314	3.105343708	0.004859836	0.036728655	-2.840847672
FBgn0037506	Mics1	0.142304731	7.051829583	3.466565104	0.002020704	0.020672876	-2.091082418
FBgn0033330	CG8746	0.141575853	6.761319024	3.292689436	0.003092124	0.027509895	-2.485283823
FBgn0032664	Slc25A46b	0.141476843	6.256689048	3.048658146	0.005564187	0.040109383	-2.995660153
FBgn0262617	Nuak	0.140590324	7.365410085	4.342790626	0.000224924	0.004365422	0.046164241
FBgn0039226	Ude	0.139298508	5.458242028	3.544608944	0.001666896	0.018228517	-1.766809771
FBgn0019828	dj	0.139157723	8.398854946	3.053197645	0.005504352	0.03977738	-3.067153752
FBgn0033131	CR12842	0.138621496	6.603441841	3.714729428	0.001092657	0.013582351	-1.471390968
FBgn0003861	trp	0.138554813	8.867268011	3.490073347	0.001907053	0.019815462	-2.046609372
FBgn0033953	CG12861	0.138162045	9.411499931	3.255360461	0.003385501	0.029307172	-2.592954619
FBgn0052568	CG32568	0.137923061	5.869566004	3.039061692	0.005692738	0.040705724	-2.975747532
FBgn0032624	CG6304	0.13719394	7.211875578	3.138113209	0.004492626	0.034825268	-2.862991279
FBgn0050362	boly	0.137167317	7.115518816	3.334360212	0.002793711	0.025686126	-2.405405178
FBgn0036882	CG9279	0.136759116	8.037381196	3.759891696	0.000976219	0.012553867	-1.40084432
FBgn0262647	Nup160	0.136683736	5.939992787	4.047016308	0.000474891	0.007533026	-0.591425841
FBgn0034105	CG7755	0.136627282	6.538925758	3.055175244	0.005478478	0.039718342	-3.020962916
FBgn0036762	CG7430	0.136378453	9.81054615	4.087375508	0.000428947	0.006947379	-0.581371351
FBgn0039773	CG2224	0.136169013	6.065170674	3.165072571	0.004210697	0.033557713	-2.715138776
FBgn0003118	pnt	0.136050757	8.706200411	3.555640027	0.001622045	0.017839405	-1.890771294
FBgn0010263	Rbp9	0.135625878	7.817646417	3.568064916	0.001572939	0.017465678	-1.864062414
FBgn0035078	Tpc2	0.13552857	6.29227998	3.260582151	0.003342898	0.029118358	-2.522623312
FBgn0028473	Non1	0.135507958	9.03922552	2.920487679	0.007535136	0.049244906	-3.360005775
FBgn0052262	CG32262	0.135135898	6.122282134	3.034278178	0.005757876	0.040895858	-3.022905142
FBgn0000046	Act87E	0.13506587	9.2274074	3.775930938	0.000937876	0.012210365	-1.352487195
FBgn0037862	mAcon2	0.135008696	7.40079414	2.910213593	0.007719159	0.049860504	-3.381347467
FBgn0264892	asRNA:CR44083	0.134900288	8.163374191	3.583107466	0.001515432	0.016990497	-1.8282087
FBgn0030283	CG15198	0.134803053	6.164476498	3.868985426	0.000742984	0.010287744	-1.055551355
FBgn0046793	CG32236	0.134771164	6.429107705	3.193819149	0.003928887	0.032018907	-2.687227195
FBgn0034745	tous	0.134467444	6.887310438	2.936697674	0.007253271	0.047972954	-3.304237643
FBgn0000557	eEF1alpha2	0.134397161	8.204208301	4.111953818	0.000403157	0.006603764	-0.535227181
FBgn0046225	CG17230	0.133692541	6.840930556	3.227104646	0.003625305	0.030450773	-2.644603883
FBgn0031052	Elys	0.13344989	6.760254633	3.791848621	0.000901291	0.011800574	-1.292285976
FBgn0033988	pcs	0.133280183	5.358332939	3.36474194	0.002593959	0.02447307	-2.154687344
FBgn0038488	m-cup	0.13285867	7.804305804	3.653674744	0.001272003	0.015035504	-1.657859875
FBgn0013765	cnn	0.132775351	7.900721484	4.853062346	6.18e-05	0.001683159	1.316942655
FBgn0028560	sut4	0.132546659	7.102395989	2.986011671	0.00645634	0.044300546	-3.200396891
FBgn0024321	NK7.1	0.132406978	6.434775729	3.865545678	0.000749419	0.010352029	-1.078335665
FBgn0038233	HtrA2	0.132307782	5.755137393	3.97213633	0.000573417	0.008660416	-0.755153709
FBgn0033308	CG8736	0.132300876	5.937423024	3.598905813	0.001457252	0.016547043	-1.685199007
FBgn0031332	CG5556	0.132290886	7.736906646	3.133161898	0.004546344	0.035070925	-2.884284201
FBgn0261938	PolrMT	0.132153392	5.676826538	3.046480899	0.005593106	0.04021743	-2.929066601
FBgn0083946	lobo	0.132000423	5.915081101	3.231600736	0.003586078	0.030333786	-2.550983665
FBgn0033286	CG2127	0.131692327	9.971316968	3.004897218	0.006173898	0.04284662	-3.158420377
FBgn0034920	CG5597	0.131538114	6.84899576	3.681376948	0.001187306	0.014312124	-1.562085377
FBgn0034827	Klp59D	0.131474618	7.418660879	3.128847968	0.00459365	0.03531789	-2.888631622
FBgn0261004	asl	0.131174822	5.264917195	3.057412767	0.005449345	0.039646342	-2.85521487
FBgn0033474	CG1407	0.131002694	5.179168281	3.205614111	0.003818604	0.03149891	-2.497914974
FBgn0031728	Hsp60C	0.130845665	9.542736061	2.940970565	0.007180665	0.047711345	-3.30742516
FBgn0053017	CG33017	0.130807483	7.555311317	3.258989594	0.003355836	0.029181624	-2.591703212
FBgn0034144	CG5089	0.130741452	9.955430524	3.404415839	0.002353906	0.023036116	-2.236286742
FBgn0052298	CG32298	0.130711082	6.745384674	2.965088591	0.006783675	0.046054017	-3.233760108
FBgn0013347	TfIIA-S	0.130583807	6.077352266	3.603452153	0.001440918	0.016393815	-1.691200749
FBgn0037924	CG14712	0.130571947	7.242252708	3.81124489	0.000858606	0.011331633	-1.266673116
FBgn0250754	CG42232	0.130559802	6.94450756	3.3653232	0.002590276	0.024458304	-2.321568675
FBgn0004370	Ptp10D	0.130399593	6.358609607	3.336825836	0.002776958	0.025602816	-2.343643191
FBgn0038818	Nep4	0.13010854	6.773834858	3.271433409	0.003256017	0.028506815	-2.535224432
FBgn0040078	pont	0.129499782	5.977165097	3.254515788	0.003392442	0.029338976	-2.498965679
FBgn0026239	gukh	0.129442437	6.094399966	3.164693223	0.004214543	0.033565201	-2.725205411
FBgn0033322	CG8584	0.129349284	5.717693035	2.965740412	0.006773243	0.046010239	-3.13302466
FBgn0033860	S-Lap5	0.12923412	7.032522698	3.085881637	0.005091412	0.037826477	-2.975231102
FBgn0038453	Arl6IP1	0.128568497	5.873822621	3.22010458	0.003687205	0.030788032	-2.558528305
FBgn0000404	CycA	0.128450025	5.253037898	3.112328586	0.00477922	0.036261785	-2.723823292
FBgn0036687	CG6652	0.128415887	7.818531098	3.306480396	0.002990095	0.026997359	-2.483711574
FBgn0032857	CG10947	0.128301826	6.832789355	3.661671604	0.001246963	0.014842937	-1.616834505
FBgn0031882	Rab30	0.127819203	5.014290414	3.192978201	0.003936867	0.032034286	-2.482038611
FBgn0036925	schuy	0.127713655	7.439118276	3.076188574	0.005210668	0.03849272	-3.010547882
FBgn0038925	Cchl	0.127539821	7.354614512	3.927944069	0.000640788	0.009305362	-0.984186497
FBgn0036214	CG7264	0.12717808	6.071484191	3.471172345	0.001997922	0.020508449	-1.99577302
FBgn0264305	CG43783	0.127003971	9.511895622	3.491102062	0.001902225	0.019789997	-2.037374534
FBgn0003889	betaTub85D	0.126585805	9.905360546	3.164369267	0.00421783	0.03356823	-2.797453316
FBgn0003275	Polr2F	0.12653506	7.381082983	3.028325411	0.005839933	0.041222217	-3.118650499
FBgn0037614	TMEM216	0.126338838	8.37854224	3.202070467	0.003851419	0.031678196	-2.725836313
FBgn0035888	CG7120	0.125492238	5.291455666	3.132793309	0.004550367	0.035078531	-2.679273244
FBgn0263006	SERCA	0.125386077	12.31518259	3.129395899	0.004587615	0.035294991	-2.826930836
FBgn0036685	CG6664	0.125228157	6.881985251	4.045988408	0.000476123	0.007542204	-0.674546187
FBgn0035384	CG2113	0.125040036	6.421313645	3.392511789	0.002423567	0.02349904	-2.229860182
FBgn0036668	Zcchc7	0.12460135	6.742207984	3.846138914	0.000786772	0.010694894	-1.15754506
FBgn0051029	CG31029	0.123448037	8.89211326	3.079231618	0.005172942	0.038268507	-3.006133176
FBgn0037759	CG8526	0.123026813	8.200573052	3.360263741	0.002622505	0.024702029	-2.357741444
FBgn0051624	CG31624	0.122858551	9.410505243	3.232160401	0.003581224	0.030333786	-2.647173591
FBgn0039152	Root	0.122334707	7.341929463	3.32818858	0.002836075	0.025972239	-2.426938333
FBgn0039427	CG5447	0.122317829	7.902123321	2.961199259	0.006846245	0.046369761	-3.274707539
FBgn0032771	CG17349	0.122204705	7.100521461	3.146337986	0.004404741	0.034485391	-2.840273571
FBgn0039360	CLS	0.12202243	6.025102562	3.515269761	0.001792168	0.01907461	-1.901830505
FBgn0000615	exu	0.121839029	10.21536067	3.787112095	0.000912028	0.011914138	-1.314374698
FBgn0035481	CG12605	0.121577726	7.147835024	3.023990163	0.005900397	0.041496825	-3.122203603
FBgn0028870	CG4691	0.121117201	8.905328844	3.286041914	0.003142501	0.027795746	-2.527168189
FBgn0031896	CG4502	0.12101168	6.036767973	3.097646032	0.004950192	0.037143768	-2.86629591
FBgn0033748	vis	0.120956333	6.198731941	3.057562618	0.005447399	0.039646342	-2.983229016
FBgn0038168	omd	0.120398529	5.361991938	3.097107268	0.004956577	0.037143768	-2.764504438
FBgn0035047	Pof	0.120343632	8.792714445	3.653246714	0.001273357	0.015035504	-1.655321157
FBgn0038223	Afti	0.120335441	5.97726974	3.417562885	0.002279234	0.022467674	-2.103570943
FBgn0035437	Strip	0.120224554	7.493539309	4.333748239	0.000230132	0.004459001	0.020729815
FBgn0000043	Act42A	0.119832875	7.834270174	3.994894996	0.000541504	0.00834885	-0.825129811
FBgn0038934	Gld2	0.11962783	7.87381415	3.296659472	0.003062412	0.027457089	-2.506861941
FBgn0031575	Cep97	0.119577079	6.848954535	3.077348113	0.005196262	0.038416408	-2.988466989
FBgn0039193	CG13613	0.119568888	9.943209964	2.991977743	0.006365806	0.043887954	-3.187904163
FBgn0265180	CG44245	0.118712636	8.5332723	3.32771943	0.002839321	0.025977312	-2.433694391
FBgn0039421	Nil	0.118329216	5.867357695	2.926428583	0.007430642	0.048763119	-3.227192928
FBgn0032899	CG9338	0.118235143	6.261284625	3.09450597	0.004987513	0.037302978	-2.894069601
FBgn0038373	CG4546	0.117883437	8.993597796	3.31408354	0.00293525	0.026689971	-2.460801554
FBgn0038694	CG5217	0.117810525	7.247087291	2.966615245	0.006759265	0.045969369	-3.251126066
FBgn0003654	sw	0.117229881	8.946749637	3.512207783	0.00180576	0.019166282	-1.992640673
FBgn0032465	Yip1d1	0.117140381	7.847041882	4.432340622	0.000179291	0.003662651	0.262478595
FBgn0029752	TrxT	0.116171661	8.057846473	3.139973016	0.004472606	0.034757509	-2.86994426
FBgn0033235	CG8728	0.11608116	7.46123201	2.920837688	0.007528941	0.049232283	-3.360343871
FBgn0034464	CG11018	0.115459763	6.529613829	2.923539165	0.00748129	0.049006299	-3.306724811
FBgn0003742	tra2	0.114390533	5.640983939	2.928841332	0.007388601	0.048562071	-3.193356717
FBgn0039714	Zip99C	0.114302381	7.358707452	3.496469591	0.001877226	0.019665046	-2.028552838
FBgn0265625	CG44433	0.113846975	9.404053618	3.241355073	0.00350238	0.02993744	-2.626042113
FBgn0039249	CG11168	0.113734766	6.906036559	3.812605182	0.000855688	0.011318998	-1.247474132
FBgn0015278	Pi3K68D	0.1133805	6.83044615	3.104015573	0.004875312	0.036821517	-2.922081242
FBgn0031139	CG11227	0.112794881	5.428825664	3.027087795	0.005857133	0.041287772	-2.943171622
FBgn0032156	CG13124	0.112588058	8.54147951	2.974709709	0.006631233	0.045258559	-3.242988182
FBgn0052026	CG32026	0.111907981	7.665265324	2.915248688	0.007628445	0.049574157	-3.375927944
FBgn0267435	chp	0.111527104	8.401983503	3.431825095	0.002200836	0.021958373	-2.188278828
FBgn0036180	Duba	0.110333442	7.983224981	3.047712197	0.005576734	0.04017475	-3.080164456
FBgn0031637	mxt	0.110263299	7.282728025	3.693509324	0.00115198	0.014047585	-1.552803322
FBgn0034566	CG9313	0.110180515	7.64585603	2.957826512	0.006900951	0.046603614	-3.280451081
FBgn0051773	CG31773	0.109950881	7.46799293	3.143035622	0.004439827	0.034656513	-2.858687155
FBgn0036405	CG6833	0.109827909	7.680270391	3.814524278	0.000851588	0.011309177	-1.265945299
FBgn0035239	CG18170	0.10959318	9.761705063	3.242037001	0.0034966	0.029932344	-2.618917803
FBgn0035497	CG14995	0.109561178	10.17648301	3.344700511	0.002724105	0.025308096	-2.374391046
FBgn0038353	CG5399	0.109226923	7.563990151	2.951650975	0.007002201	0.046903372	-3.294206212
FBgn0024889	Kap-alpha1	0.108986907	7.237987367	4.084273309	0.000432317	0.006982365	-0.593245282
FBgn0031858	CG17378	0.108977807	6.425072204	3.100731691	0.00491378	0.037039382	-2.901716909
FBgn0031655	Marcal1	0.108930894	6.585544094	2.980523901	0.006540703	0.044772993	-3.185124592
FBgn0037329	POLDIP2	0.108572618	7.909946339	3.050377425	0.005541452	0.039970449	-3.07406002
FBgn0029891	Pink1	0.108516034	8.087611088	3.286999342	0.003135196	0.027764759	-2.529820702
FBgn0032717	CG10600	0.108419806	7.684572283	3.507381324	0.001827389	0.019324808	-2.006945708
FBgn0020304	drongo	0.108404217	7.297149286	2.975137813	0.006624527	0.045253787	-3.234712355
FBgn0000392	cup	0.108288722	8.416724843	2.949067985	0.007044969	0.047050025	-3.300616705
FBgn0036666	TSG101	0.108187337	7.802216288	3.932158862	0.000634039	0.009244804	-0.979084915
FBgn0022709	Ak1	0.10698941	7.236160224	3.368151575	0.002572427	0.024341479	-2.330420171
FBgn0015600	toc	0.106789887	8.563558424	2.98793488	0.006427022	0.044192194	-3.212857087
FBgn0037242	CG9855	0.106770212	7.295173819	3.16929932	0.004168071	0.033356124	-2.793020514
FBgn0029153	Menl-2	0.106475693	8.130184892	3.199041806	0.003879681	0.031774863	-2.733983063
FBgn0037653	Iru	0.105699539	7.401151097	3.546638256	0.001658555	0.01817172	-1.909890987
FBgn0029750	CG3323	0.105455159	7.450527973	3.116025858	0.004737071	0.035989273	-2.920446158
FBgn0037028	CG3618	0.105399395	9.199192692	2.970881097	0.006691499	0.045589048	-3.245335703
FBgn0051678	CG31678	0.105319129	6.774739062	3.192743483	0.003939097	0.032034286	-2.716405164
FBgn0029820	CG16721	0.105263056	7.140092118	3.015649225	0.00601842	0.042064894	-3.137940067
FBgn0038745	ClpX	0.10476639	8.743928485	3.98087458	0.000560949	0.008533752	-0.856378852
FBgn0038248	CG7886	0.104685981	9.080005011	3.161588972	0.004246143	0.033684469	-2.81379619
FBgn0053293	CG33293	0.104185266	8.799168144	3.226760604	0.003628324	0.030450773	-2.666898266
FBgn0033377	Pgm2a	0.103792646	8.674997323	3.060523362	0.005409091	0.039484312	-3.047816159
FBgn0011725	twin	0.103434076	8.589123759	3.180252667	0.004059538	0.032805837	-2.775101545
FBgn0000337	cn	0.101892917	9.508427609	3.228994757	0.003608764	0.030418983	-2.654833405
FBgn0034936	Stoml2	0.101559292	7.326424575	3.071811813	0.005265391	0.038714167	-3.018126974
FBgn0028484	Ack	0.101528658	7.030819117	3.362273069	0.002609659	0.024601097	-2.337616505
FBgn0025681	CG3558	0.10117824	6.642641272	3.13148932	0.004564629	0.035165001	-2.847284945
FBgn0036967	SCCRO4	0.101156574	6.418778843	3.094003811	0.004993506	0.037322031	-2.916979359
FBgn0028487	f-cup	0.100274545	8.020932528	3.029497311	0.005823691	0.041187286	-3.121393296
FBgn0034051	Mlf	0.100228391	7.694934023	3.611397709	0.001412802	0.016298734	-1.758048263
FBgn0031643	CG3008	0.098829984	6.261793298	3.034122113	0.005760013	0.040895858	-3.041901044
FBgn0034419	CG15111	0.098649689	6.724816854	3.244337531	0.003477168	0.029832343	-2.596779347
FBgn0035461	ntc	0.098467266	8.115782657	3.859653544	0.000760571	0.010478666	-1.157415014
FBgn0000206	boss	0.096814568	8.438310138	2.972613421	0.006664166	0.045445361	-3.247786735
FBgn0005536	Mbs	0.095819972	7.899315861	3.153102092	0.004333708	0.034113482	-2.839721576
FBgn0053144	CG33144	0.094959856	6.864004047	3.210904265	0.003770117	0.031254353	-2.680401675
FBgn0016070	smg	0.09471233	7.366439708	3.031001794	0.005802902	0.041111604	-3.110314018
FBgn0033734	CG8520	0.092408043	7.718036317	2.951902926	0.006998042	0.046902723	-3.294022954
FBgn0031659	CG14043	0.092040306	7.183579447	3.038042453	0.005706558	0.040728883	-3.090247203
FBgn0015320	Ubc2	0.091039113	6.960264141	3.036227548	0.005731245	0.040829378	-3.086141887
FBgn0038100	Paip2	0.090853778	7.252179908	2.910870044	0.007707274	0.049860504	-3.37501232
FBgn0261477	slim	0.089841787	7.273497021	3.097153941	0.004956023	0.037143768	-2.956611794
FBgn0036702	Afg3l2	0.089499555	8.046481048	3.430010925	0.00221066	0.022026492	-2.193443311
FBgn0261564	ReepA	0.086525296	7.301271594	3.026885744	0.005859946	0.041287772	-3.119425676
FBgn0038221	IFT54	0.086170349	6.941814132	3.343801741	0.002730088	0.025322933	-2.375410381
FBgn0061469	Ube3a	0.086079221	7.227477709	3.250870603	0.003422553	0.029451299	-2.606140703
FBgn0034791	EMC8-9	0.083161335	8.227330502	2.948607798	0.007052615	0.047050025	-3.302613118
FBgn0039668	Trc8	0.080489767	7.702361819	2.960693882	0.006854416	0.046397888	-3.274488027
FBgn0039561	mfrn	0.079982841	7.21675479	3.029454409	0.005824285	0.041187286	-3.112169415
FBgn0001216	Hsc70-1	0.078454136	8.521133559	3.08173258	0.005142134	0.038113841	-3.000932775
FBgn0004179	Csp	0.076735655	8.61537272	2.97246691	0.006666474	0.045445361	-3.247371919
FBgn0003124	polo	0.076215212	8.088386292	3.231759762	0.003584698	0.030333786	-2.658362825
FBgn0035020	CG13585	-0.087345444	6.869261789	-2.920845213	0.007528808	0.049232283	-3.333667156
FBgn0034277	OstDelta	-0.09598476	7.289259774	-3.421422131	0.002257755	0.022328792	-2.203415431
FBgn0263106	DnaJ-1	-0.0966416	7.222719911	-3.156111327	0.004302463	0.03393773	-2.819948907
FBgn0039229	Saf-B	-0.09738006	6.696436943	-3.200071065	0.003870054	0.03174104	-2.69456421
FBgn0028622	qsm	-0.097462426	6.598133212	-3.525768969	0.001746316	0.018759495	-1.915316869
FBgn0002567	Rab32	-0.097708964	7.47952268	-3.142070306	0.004450134	0.034667052	-2.859030178
FBgn0038946	rdhB	-0.09809302	8.404799844	-3.348841345	0.002696706	0.025134427	-2.384235039
FBgn0027279	l(1)G0196	-0.098828231	8.359100848	-3.015451928	0.006021239	0.042064894	-3.1524164
FBgn0026409	Mpcp2	-0.099425986	9.9222674	-2.996439058	0.0062989	0.043556708	-3.178961068
FBgn0034971	Gpat4	-0.09987767	6.94613358	-3.120721329	0.004684057	0.035718506	-2.885660935
FBgn0052190	NUCB1	-0.100282675	7.77213709	-3.332413965	0.002807004	0.025767314	-2.421912515
FBgn0002622	RpS3	-0.101144612	9.411147129	-3.239057955	0.003521919	0.03002249	-2.631663025
FBgn0033663	ERp60	-0.101262165	8.92645748	-3.414073215	0.002298826	0.022612305	-2.226626655
FBgn0033814	Qsox1	-0.102442335	7.269619764	-2.917379993	0.007590353	0.049414837	-3.361397029
FBgn0028737	eEF1beta	-0.102451378	8.313207549	-3.141899475	0.00445196	0.034667052	-2.864792635
FBgn0053222	CR33222	-0.104001549	9.519262392	-3.230347779	0.003596968	0.0303417	-2.650471733
FBgn0032923	Pld3	-0.10588142	5.559325346	-3.281041249	0.00318092	0.028062084	-2.381220511
FBgn0032191	Snx17	-0.106097315	5.650123022	-3.059933061	0.005416708	0.039514936	-2.896083824
FBgn0037730	CG9444	-0.106540493	8.869984192	-3.758133587	0.000980514	0.012581085	-1.400919117
FBgn0003941	RpL40	-0.106610849	9.014237984	-3.798663417	0.000886061	0.011667307	-1.300863878
FBgn0004838	Hrb27C	-0.106622193	8.453249074	-2.910517588	0.007713653	0.049860504	-3.386616129
FBgn0061200	Nup153	-0.1067441	7.218012853	-3.927941034	0.000640793	0.009305362	-0.977706428
FBgn0285947	RpS10b	-0.10778373	9.055229891	-3.183227808	0.004030532	0.032594246	-2.764121467
FBgn0262871	lute	-0.107870734	6.569954952	-3.023497589	0.005907305	0.041520121	-3.082627639
FBgn0010341	Cdc42	-0.108004163	6.379416731	-3.197470182	0.003894425	0.031808213	-2.671783446
FBgn0037541	CG2747	-0.108027599	6.719390341	-3.05721708	0.005451887	0.039646342	-3.014872849
FBgn0042693	wrd	-0.108674477	7.103401116	-3.831263609	0.00081664	0.011017004	-1.209643334
FBgn0026150	ApepP	-0.110295435	5.615156639	-2.912900264	0.007670627	0.049736331	-3.224740423
FBgn0039713	RpS8	-0.110745976	9.706832362	-3.069502167	0.005294491	0.038868901	-3.017114624
FBgn0262125	Sec23	-0.111453491	7.327241964	-3.295343713	0.003072228	0.027462302	-2.501788835
FBgn0030055	Rubicon	-0.111645799	6.183574287	-3.197709048	0.003892181	0.031808213	-2.65035115
FBgn0023515	Gcna	-0.111711965	7.011644943	-3.423647767	0.002245459	0.022257988	-2.18756544
FBgn0029709	CHOp24	-0.111768339	6.314319974	-3.77300337	0.000944762	0.012277557	-1.30130469
FBgn0037182	ArfGAP3	-0.112037927	6.370963828	-3.449553752	0.002107038	0.021250722	-2.082914876
FBgn0036980	RhoBTB	-0.112144313	6.166934129	-2.986099066	0.006455005	0.044300546	-3.125728948
FBgn0014868	Ost48	-0.112204257	6.477286217	-3.203777698	0.003835576	0.031570369	-2.661765944
FBgn0033196	CG1358	-0.112932233	5.901116932	-3.122898404	0.004659671	0.035635683	-2.796025935
FBgn0033912	RpS23	-0.11309454	9.311168392	-3.238457509	0.003527043	0.03002249	-2.633849035
FBgn0005533	RpS17	-0.113170543	8.877476384	-3.417384456	0.002280232	0.022467674	-2.218592514
FBgn0086078	snoRNA:Me28S-A774b	-0.114500728	8.57713898	-3.150910605	0.0043566	0.034224503	-2.842704345
FBgn0086039	snoRNA:Me28S-A2113	-0.115217888	8.183528101	-3.262092617	0.003330671	0.029072255	-2.587835847
FBgn0032075	Tsp29Fb	-0.115496961	7.651974405	-3.160432461	0.004257975	0.033725029	-2.820593259
FBgn0002590	RpS5a	-0.115607367	9.530524164	-3.93627651	0.000627513	0.009172815	-0.958863972
FBgn0015569	alpha-Est10	-0.115900111	7.037098241	-3.170222973	0.004158812	0.033328218	-2.780903704
FBgn0029897	RpL17	-0.116106232	9.025419424	-3.039753125	0.005683382	0.040663998	-3.092219812
FBgn0028540	CG9008	-0.117756052	6.482172917	-3.453132255	0.002088583	0.021119931	-2.078021709
FBgn0065053	snoRNA:Me18S-C1831	-0.118610129	9.323049638	-3.137428667	0.004500016	0.03482988	-2.866756085
FBgn0031908	CG5177	-0.1186806	7.723702874	-3.336768071	0.00277735	0.025602816	-2.410317366
FBgn0025700	CG5885	-0.119551433	6.601490158	-3.628467225	0.001354204	0.015764465	-1.677670955
FBgn0034743	RpS16	-0.119841288	8.833682266	-3.108489213	0.004823372	0.036476946	-2.937728108
FBgn0032720	mRpL13	-0.11996763	6.95408712	-3.751352827	0.000997256	0.012683163	-1.400340265
FBgn0002780	mod	-0.120081247	5.961407326	-3.066656688	0.005330554	0.039083962	-2.918542915
FBgn0029131	Debcl	-0.120727205	5.215677619	-2.943834361	0.007132391	0.047499914	-3.087930666
FBgn0031632	CG15628	-0.120799441	7.226651976	-3.541310454	0.001680541	0.01832408	-1.918953961
FBgn0262955	Polr2B	-0.121259514	5.690941411	-3.097287395	0.004954441	0.037143768	-2.820648162
FBgn0032015	Ostgamma	-0.121616212	6.101792311	-3.05172668	0.005523673	0.03989204	-2.975508881
FBgn0037003	CG18281	-0.121630082	8.644053778	-4.289886769	0.000257149	0.004828883	-0.092393708
FBgn0263594	lost	-0.122103274	8.143775738	-3.766422957	0.000960423	0.012447768	-1.385149511
FBgn0034642	CG15674	-0.122542164	7.617404088	-3.592271973	0.001481411	0.016788353	-1.805264978
FBgn0286567	gry	-0.122560967	5.773789499	-3.20759741	0.003800356	0.031414824	-2.582313333
FBgn0010412	RpS19a	-0.123085904	8.795436009	-2.929592599	0.007375556	0.048552413	-3.34139766
FBgn0033190	Gpo2	-0.123499144	9.099381819	-3.978493584	0.00056432	0.008552182	-0.859596653
FBgn0014026	RpL7A	-0.123611012	9.945374899	-4.116746521	0.00039831	0.006564605	-0.508425526
FBgn0285952	eEF5	-0.123673598	8.957632184	-3.701829362	0.001128353	0.013866154	-1.537697442
FBgn0000370	crc	-0.12379736	9.593476078	-3.562704765	0.001593943	0.017597373	-1.866185624
FBgn0026418	Hsc70Cb	-0.124061009	7.69277532	-3.425497505	0.002235288	0.022214379	-2.201646819
FBgn0031980	RpL36A	-0.124445121	8.515202285	-3.755098988	0.000987972	0.012629771	-1.410848224
FBgn0261602	RpL8	-0.124549363	9.627971067	-3.37030363	0.002558926	0.024287274	-2.322370906
FBgn0027791	O-fut2	-0.124692756	4.916264698	-3.147965375	0.004387549	0.034420802	-2.581844254
FBgn0003598	Su(var)3-7	-0.125433719	5.141227123	-3.501315845	0.00185493	0.019523587	-1.807607254
FBgn0035499	Chd64	-0.125492937	7.415131525	-3.700153249	0.001133074	0.01390514	-1.538363708
FBgn0002593	RpLP1	-0.125561372	9.629859736	-3.413455528	0.002302311	0.022627311	-2.219870649
FBgn0039858	CycG	-0.126303068	9.127925603	-4.13677299	0.000378675	0.006319282	-0.468246893
FBgn0011284	RpS4	-0.126329284	9.687993286	-3.586336206	0.00150336	0.016953906	-1.807126184
FBgn0039044	p53	-0.126370393	5.540957815	-3.227513285	0.003621723	0.030450773	-2.503889043
FBgn0034753	CG2852	-0.126375935	8.14534008	-3.926553358	0.000643031	0.009317092	-0.993454366
FBgn0260745	mfas	-0.126674335	9.502384846	-4.227990467	0.000300729	0.005392575	-0.237505118
FBgn0039757	RpS7	-0.126739746	9.6802647	-3.308760917	0.002973541	0.026911756	-2.465440038
FBgn0034968	RpL12	-0.127100618	9.200213356	-3.921347904	0.000651494	0.009392574	-0.998590145
FBgn0004868	Gdi	-0.127281855	7.939725409	-3.324525943	0.00286151	0.026122311	-2.442048883
FBgn0020660	eIF4B	-0.127355655	6.652603804	-3.480641412	0.001951883	0.020179357	-2.028396861
FBgn0031478	CG8814	-0.127578759	6.281562157	-3.071577937	0.005268331	0.038714167	-2.938648741
FBgn0038235	CG8461	-0.128608614	5.782249542	-3.256988721	0.00337216	0.029213584	-2.45819573
FBgn0030616	RpL37a	-0.128695234	9.057862475	-3.647617438	0.001291297	0.015169786	-1.666605176
FBgn0032172	CG5850	-0.12873201	6.45588007	-3.789080634	0.00090755	0.011869072	-1.277370755
FBgn0022764	Sin3A	-0.129176883	7.121468368	-3.36794638	0.002573718	0.024341479	-2.322724239
FBgn0051116	ClC-a	-0.12943334	6.955219208	-3.606727293	0.001429263	0.016310789	-1.746782657
FBgn0005694	Aef1	-0.129540444	5.76742592	-3.666989419	0.00123058	0.014710904	-1.487534808
FBgn0034138	RpS15	-0.129668542	9.520383035	-3.645641568	0.001297653	0.015228958	-1.666785508
FBgn0010408	RpS9	-0.129847906	8.957374001	-3.147286166	0.004394717	0.034430251	-2.847467261
FBgn0039049	CG6726	-0.13013458	7.867238031	-3.853238222	0.000772899	0.010575168	-1.172755775
FBgn0263077	M7BP	-0.131276909	7.957546086	-3.370204943	0.002559544	0.024287274	-2.334442728
FBgn0025725	alphaCOP	-0.131561464	7.037345967	-3.12589602	0.004626294	0.035474397	-2.882482734
FBgn0000100	RpLP0	-0.131891443	9.855715189	-3.513634371	0.001799415	0.019116505	-1.979936223
FBgn0030485	CG1998	-0.132042341	5.216014148	-3.044858877	0.005614745	0.040297744	-2.863507329
FBgn0027095	Manf	-0.132290646	5.997643521	-3.689120575	0.001164638	0.014127353	-1.456051883
FBgn0013325	RpL11	-0.132572171	9.162388339	-3.536868265	0.00169909	0.018458225	-1.931936606
FBgn0010348	Arf1	-0.132847087	8.623881861	-4.525243547	0.000141696	0.003208437	0.496752348
FBgn0028968	gammaCOP	-0.133019521	6.48102794	-3.071440297	0.005270061	0.038714167	-2.9678602
FBgn0039186	CG5746	-0.1331653	4.649744919	-3.122562094	0.00466343	0.035640828	-2.593838491
FBgn0020545	kraken	-0.133362942	6.626424448	-3.517247808	0.00178344	0.019051959	-1.942094443
FBgn0284253	LeuRS	-0.133786627	5.814220669	-3.193022438	0.003936446	0.032034286	-2.620695484
FBgn0035904	GstO3	-0.134605119	6.242732113	-3.352857574	0.002670386	0.024989969	-2.283256561
FBgn0024509	Sec13	-0.134805713	6.104613859	-3.84941849	0.000780333	0.010639063	-1.096389396
FBgn0260655	l(3)76BDm	-0.135063807	6.043478152	-3.217777678	0.003708007	0.030895478	-2.583501364
FBgn0038919	Qsox2	-0.135848001	6.388248234	-3.098271044	0.004942796	0.037143768	-2.890677019
FBgn0261597	RpS26	-0.136435732	9.339615006	-3.359727969	0.002625941	0.02470765	-2.350064523
FBgn0033659	Damm	-0.13677158	5.491160792	-3.686634506	0.001171869	0.014155589	-1.412235581
FBgn0034261	HPS4	-0.136885919	5.367311841	-3.056646121	0.00545931	0.039675339	-2.846568524
FBgn0001233	Hsp83	-0.136923581	10.36234374	-3.184434541	0.004018824	0.032532415	-2.745754487
FBgn0031453	Bacc	-0.137196786	7.61678329	-3.501009911	0.00185633	0.019523587	-2.021817507
FBgn0030734	ERp44	-0.137273855	6.612449648	-4.290512836	0.000256742	0.004828883	-0.047445197
FBgn0028341	Ptpmeg2	-0.137564886	6.95739416	-3.093130835	0.005003942	0.037353276	-2.952766279
FBgn0040529	COX7A	-0.138072311	7.731930629	-4.770647894	7.61e-05	0.001957746	1.110608048
FBgn0004611	Plc21C	-0.138214236	6.872782779	-3.355204503	0.002655122	0.02488746	-2.343370043
FBgn0003277	Polr2A	-0.138320519	5.848026572	-2.952928597	0.006981138	0.046898302	-3.165310953
FBgn0031256	shv	-0.138358623	6.1825344	-3.590290506	0.001488703	0.016837942	-1.719554059
FBgn0020655	ArfGAP1	-0.139385077	5.666926887	-3.717652577	0.001084724	0.013498269	-1.362552731
FBgn0012036	Aldh	-0.139428196	10.3496428	-3.005040686	0.006171798	0.04284662	-3.157178391
FBgn0086707	ncm	-0.139650169	5.539965123	-3.17494072	0.004111827	0.033012716	-2.61492706
FBgn0035771	Sec63	-0.139708843	7.617218107	-4.567374254	0.000127353	0.002971048	0.604094989
FBgn0260962	pic	-0.140688743	5.823797454	-4.240019959	0.000291719	0.005288503	-0.106388139
FBgn0000286	Cf2	-0.140753329	6.210173857	-3.73085971	0.001049581	0.013145373	-1.391839788
FBgn0015797	Rab6	-0.140968914	5.61098374	-3.832374047	0.000814372	0.010999261	-1.068413665
FBgn0003371	sgg	-0.141714597	8.148294369	-3.423726422	0.002245025	0.022257988	-2.208527003
FBgn0038810	Srp72	-0.141874359	5.186383151	-3.253949432	0.003397103	0.029338976	-2.383933068
FBgn0038986	sit	-0.142000724	5.527491826	-3.607649666	0.001425997	0.016310789	-1.589802881
FBgn0001124	Got1	-0.142025059	9.293211734	-4.437812333	0.000176823	0.00363337	0.282777189
FBgn0011584	Trp1	-0.142638922	7.161275538	-3.670644111	0.001219443	0.014623185	-1.601730552
FBgn0031143	CG1532	-0.143261695	5.96198402	-3.015824035	0.006015924	0.042064894	-3.033226638
FBgn0036896	wnd	-0.143375767	5.340273134	-2.945916296	0.007097491	0.047294765	-3.094607668
FBgn0034951	CG3860	-0.143517076	6.112702322	-3.215939049	0.003724524	0.0309653	-2.607876513
FBgn0039300	RpS27	-0.143801155	8.05244654	-4.393069941	0.000198039	0.003943021	0.163628692
FBgn0040918	schlank	-0.143875985	5.773751504	-3.574464508	0.001548218	0.017214625	-1.710870961
FBgn0005632	faf	-0.143907027	7.722194626	-3.226080912	0.003634295	0.030470092	-2.669645964
FBgn0032262	CG7384	-0.143995766	7.818067711	-3.549348765	0.001647478	0.018067496	-1.906546159
FBgn0029935	CG4615	-0.14401522	4.851540842	-3.507636792	0.001826238	0.019324808	-1.727758648
FBgn0035227	Iml1	-0.144615093	6.500948293	-3.924289362	0.000646698	0.009346774	-0.96594571
FBgn0027094	AlaRS	-0.144770264	6.880574337	-3.662755534	0.001243606	0.0148206	-1.611622896
FBgn0005659	Ets98B	-0.145149208	4.649767596	-3.32875808	0.00283214	0.025956786	-2.12546538
FBgn0039598	aqrs	-0.145725726	6.559896337	-3.211474218	0.003764929	0.031233764	-2.646492135
FBgn0260390	CG42516	-0.146504423	5.038768116	-3.335996221	0.002782584	0.02560421	-2.171383667
FBgn0283450	Glo1	-0.146734383	5.569625838	-2.95968186	0.006870806	0.046453643	-3.105849906
FBgn0015614	CanB2	-0.147133399	7.223111385	-4.821173659	6.7e-05	0.001791424	1.248837588
FBgn0250835	CG15394	-0.147169896	6.041329568	-2.953809658	0.006966648	0.046859351	-3.157706866
FBgn0037282	CG14657	-0.147413118	4.480409193	-2.933854465	0.007301972	0.048184668	-2.981001142
FBgn0000536	eas	-0.147810065	7.208694842	-3.031779358	0.005792186	0.041086095	-3.099617816
FBgn0008635	betaCOP	-0.148308833	7.064374958	-3.496229793	0.001878336	0.019665046	-2.019273193
FBgn0024733	RpL10	-0.148462159	9.610029136	-3.741797313	0.001021327	0.012946525	-1.433735864
FBgn0262160	CG9932	-0.14861212	7.819489738	-3.108801495	0.004819766	0.036473563	-2.940638539
FBgn0036919	Grasp65	-0.148818092	6.075676493	-3.474200611	0.001983084	0.020428777	-1.999528072
FBgn0031589	Naprt	-0.148924474	6.804447999	-2.955756271	0.006934736	0.046722482	-3.257460315
FBgn0284245	eEF1alpha1	-0.148945608	12.45988704	-3.966296809	0.0005819	0.008726995	-0.829107781
FBgn0052068	Adi1	-0.150060126	6.586970821	-3.757080569	0.000983096	0.012593745	-1.359576169
FBgn0011016	SsRbeta	-0.150189039	6.562361828	-4.490800629	0.000154614	0.003331124	0.449992509
FBgn0015568	alpha-Est1	-0.150381365	6.000416191	-3.251479286	0.003417507	0.029430354	-2.490356763
FBgn0030007	alpha-PheRS	-0.15053554	4.881119142	-3.088473116	0.005059975	0.037649866	-2.710450962
FBgn0038799	MFS9	-0.150805484	5.203455678	-3.111918329	0.00478392	0.036273607	-2.689748613
FBgn0263396	sqd	-0.151493741	7.794631453	-3.931477784	0.000635125	0.009248958	-0.979913004
FBgn0035121	Tudor-SN	-0.151604462	7.413716684	-4.298109502	0.000251854	0.00476008	-0.068890153
FBgn0037989	ATP8B	-0.151875682	6.241860973	-3.209724893	0.003780875	0.03132105	-2.627360225
FBgn0035987	None	-0.153086341	4.882449934	-3.295306581	0.003072506	0.027462302	-2.234322138
FBgn0261710	nocte	-0.153614134	6.828304924	-3.065784126	0.00534166	0.039130949	-3.010649596
FBgn0039914	mav	-0.153657857	5.01184867	-2.941208205	0.007176647	0.047711345	-3.053483385
FBgn0023023	CRMP	-0.153857588	5.384160538	-3.591149342	0.001485538	0.016818619	-1.613237224
FBgn0036099	CG11811	-0.153950233	5.024831573	-3.284543902	0.003153962	0.027866837	-2.27168638
FBgn0010438	mtSSB	-0.154086229	6.499672924	-3.519733154	0.001772533	0.018970543	-1.925333329
FBgn0030478	CG1640	-0.154266803	8.638133423	-3.474701953	0.001980638	0.020421797	-2.085448109
FBgn0023212	EloB	-0.154368796	6.588772662	-3.658291773	0.001257486	0.014922361	-1.601428216
FBgn0035162	Sf3b3	-0.154405177	6.1578708	-4.093214625	0.000422676	0.00687473	-0.502075566
FBgn0027287	Gmap	-0.154595835	7.023584607	-3.901076301	0.000685512	0.009689471	-1.037300271
FBgn0010223	Galphaf	-0.154651948	5.945477705	-3.70810244	0.001110854	0.013749344	-1.414911582
FBgn0037215	beta-Man	-0.155098325	6.547032716	-3.950867521	0.000604919	0.008967393	-0.879116828
FBgn0029523	CR18275	-0.155373572	5.691108615	-3.447121516	0.002119672	0.021322276	-2.0038917
FBgn0003517	sta	-0.155699109	9.920602612	-3.84168238	0.000795605	0.010796296	-1.185390385
FBgn0051248	CG31248	-0.155869879	4.344609547	-3.138901877	0.004484126	0.034823594	-2.458519457
FBgn0003274	RpLP2	-0.156044238	9.408355793	-3.820682717	0.000838563	0.011203675	-1.242941142
FBgn0037818	CG6465	-0.156436552	5.107311393	-3.0064949	0.006150554	0.042761349	-2.933943862
FBgn0036945	Ssk	-0.156480912	5.637581351	-3.293647025	0.003084932	0.027496027	-2.376026108
FBgn0029785	RpL35	-0.156569311	9.033589239	-4.394290629	0.000197428	0.00393764	0.172474894
FBgn0025724	beta'COP	-0.15671748	6.638411974	-4.143026109	0.000372744	0.006261066	-0.417021233
FBgn0287767	Cndp2	-0.158025841	6.341201421	-2.926359044	0.007431857	0.048763119	-3.281319874
FBgn0052521	Mnr	-0.158166388	7.605121624	-2.929410135	0.007378722	0.048552413	-3.340058861
FBgn0034786	CG13531	-0.158387156	5.653955101	-3.660596562	0.0012503	0.014854392	-1.477369762
FBgn0004888	Scsalpha1	-0.158752812	8.436148495	-3.055136431	0.005478985	0.039718342	-3.06249267
FBgn0032940	Mondo	-0.158842629	7.128977241	-3.98039579	0.000561626	0.008533752	-0.843670427
FBgn0038603	PKD	-0.159398535	6.673067298	-3.813483129	0.00085381	0.011318998	-1.22511851
FBgn0031049	Sec61gamma	-0.159778267	5.822991011	-3.694258329	0.001149833	0.014036228	-1.432154828
FBgn0030882	Gss1	-0.159933468	7.729138511	-4.040706521	0.000482502	0.007608445	-0.711145791
FBgn0267975	vib	-0.160003454	6.441138317	-4.639776001	0.000106015	0.002566591	0.8374843
FBgn0000566	Cth	-0.160007212	5.740695126	-3.49855087	0.001867619	0.019606602	-1.877424522
FBgn0261285	Ppcs	-0.160396383	5.157139017	-3.28860138	0.003123011	0.02769933	-2.273110062
FBgn0034474	Obp56g	-0.160595594	9.559335713	-3.260229177	0.003345762	0.029118358	-2.580259518
FBgn0260753	Pdfr	-0.160674011	4.557927072	-3.089980201	0.005041779	0.037586739	-2.641943932
FBgn0035769	CTCF	-0.161578049	8.995676014	-3.212190263	0.003758421	0.031202187	-2.699096523
FBgn0030160	CG9691	-0.161802874	7.900538102	-3.359503572	0.002627381	0.02470765	-2.359990176
FBgn0259951	Sfp24Ba	-0.162697671	8.666937129	-3.19169995	0.003949025	0.03209243	-2.748010543
FBgn0086909	CG31751	-0.162929014	6.032993357	-4.006795825	0.000525523	0.008135038	-0.693165258
FBgn0261554	CG42672	-0.163005547	7.19149135	-4.224021917	0.000303762	0.005421698	-0.24588195
FBgn0262126	Sec24CD	-0.163111443	6.89669209	-3.50455256	0.001840183	0.019389086	-1.989604176
FBgn0031145	Ntf-2	-0.163388329	5.626031081	-3.043119877	0.005638032	0.040389577	-2.923052482
FBgn0010482	hlk	-0.163495997	8.337089648	-3.292261523	0.003095343	0.027517335	-2.517541823
FBgn0040340	TRAM	-0.163527295	6.369871323	-3.197433447	0.003894771	0.031808213	-2.681636783
FBgn0033777	CG17574	-0.163590014	6.223172489	-2.919567325	0.007551449	0.049323602	-3.293159884
FBgn0025680	cry	-0.163590734	7.550918281	-3.908682941	0.000672547	0.009596017	-1.032654865
FBgn0052694	CG32694	-0.163611563	6.365336488	-4.944480209	4.91e-05	0.001409218	1.626206082
FBgn0001104	Galphai	-0.164029192	4.979927144	-3.731890329	0.001046887	0.013139306	-1.213798814
FBgn0259175	ome	-0.16417188	5.990564739	-3.04413669	0.005624405	0.04031696	-2.968672805
FBgn0029176	eEF1gamma	-0.165149223	9.622917848	-4.899047303	5.5e-05	0.001553478	1.442667909
FBgn0004636	Rap1	-0.165234924	5.9695175	-3.653332986	0.001273084	0.015035504	-1.544508927
FBgn0052549	Nt5b	-0.165455299	7.61125543	-3.327458438	0.002841128	0.025977312	-2.431431635
FBgn0033373	CG8080	-0.166139264	5.472834361	-4.172272275	0.000346204	0.005972064	-0.205278133
FBgn0028381	Decay	-0.166338065	5.232057091	-2.969771169	0.006709069	0.045654875	-3.043472411
FBgn0038481	CG17475	-0.166421726	5.207328196	-3.523418499	0.00175648	0.018851147	-1.76025541
FBgn0030208	PPP4R2r	-0.166497437	5.063472332	-3.640422395	0.001314589	0.015365256	-1.449445999
FBgn0262026	CG42837	-0.166728787	9.04442764	-3.73774046	0.001031718	0.013011037	-1.448627907
FBgn0052654	Sec16	-0.166876002	6.965300582	-3.358387463	0.002634556	0.024754964	-2.339931392
FBgn0262801	twr	-0.167026793	6.437961715	-5.221667846	2.44e-05	0.000845214	2.294100088
FBgn0017448	CG2187	-0.167565104	5.658354094	-3.194404276	0.003923345	0.031996316	-2.552027441
FBgn0010198	RpS15Aa	-0.167991654	9.002772773	-4.963424382	4.68e-05	0.001370703	1.598158063
FBgn0032198	eEF1delta	-0.168380051	7.002378385	-3.984565841	0.000555764	0.008500611	-0.833244383
FBgn0013954	Fkbp12	-0.16883625	7.347463051	-4.160173112	0.000356948	0.006074312	-0.408534853
FBgn0033644	Tret1-2	-0.169198493	9.038507546	-3.161963223	0.004242322	0.033684469	-2.814189799
FBgn0015575	alpha-Est7	-0.169670085	8.341695838	-3.309037732	0.002971538	0.026911756	-2.478298275
FBgn0027079	ValRS	-0.169759456	5.500806479	-3.299861637	0.003038648	0.027317154	-2.328705476
FBgn0035206	sturkopf	-0.169865536	5.811157838	-4.484502828	0.0001571	0.003359619	0.539305862
FBgn0004598	Fur2	-0.169946183	6.332487982	-3.347706928	0.002704185	0.025143261	-2.311705979
FBgn0038938	CG7084	-0.17023357	7.643726211	-3.30253647	0.003018935	0.027215196	-2.487507803
FBgn0036124	CG7839	-0.170689873	4.144876863	-3.01898211	0.005970992	0.041865824	-2.730835023
FBgn0000662	fl(2)d	-0.17091445	5.562484088	-4.473964661	0.00016135	0.003407121	0.525366855
FBgn0033271	CG8708	-0.170966864	7.219447818	-3.856425394	0.00076675	0.010515375	-1.14218905
FBgn0025684	MFS18	-0.171787501	4.479720607	-3.033989795	0.005761826	0.040895858	-2.806171723
FBgn0033203	CG2070	-0.171970531	5.037262277	-3.11513592	0.004747184	0.03604239	-2.661320023
FBgn0031244	CG11601	-0.172256468	6.848800788	-4.672355249	9.76e-05	0.00238334	0.881274888
FBgn0037443	Dmtn	-0.173419839	6.149047528	-3.859266548	0.000761309	0.010478666	-1.059653582
FBgn0011336	Stt3B	-0.173767076	7.577724674	-5.492067074	1.24e-05	0.000503529	2.918237278
FBgn0032706	Irk3	-0.173796875	5.717978362	-3.473002767	0.001988941	0.020452615	-1.94588186
FBgn0266376	lncRNA:CR45018	-0.173993029	6.287370751	-3.585645147	0.001505936	0.016964913	-1.745663727
FBgn0036007	path	-0.174100363	7.827669222	-2.934141863	0.007297035	0.048179622	-3.333926443
FBgn0261618	larp	-0.17511486	7.870291698	-3.208202014	0.00379481	0.031391449	-2.712361323
FBgn0004867	RpS2	-0.175270691	9.539146685	-5.215483756	2.48e-05	0.000852605	2.23512547
FBgn0037312	CG11999	-0.175989818	4.977599426	-2.987800361	0.006429069	0.044192194	-2.939882721
FBgn0029092	ced-6	-0.17600359	6.998431476	-3.412235448	0.00230921	0.022675815	-2.209993553
FBgn0030668	CG8128	-0.176036971	6.665826299	-3.862273139	0.000755593	0.010424839	-1.108565785
FBgn0036857	Aldh7A1	-0.176210172	6.044944514	-3.395120584	0.002408131	0.023408334	-2.169114269
FBgn0039597	CG9997	-0.176237875	5.98361303	-4.521328979	0.000143108	0.003211072	0.610320831
FBgn0024994	Ugalt	-0.176399059	4.492852271	-3.161217814	0.004249937	0.033684469	-2.465955318
FBgn0083938	BG642163	-0.17663597	8.230471084	-3.906095178	0.00067693	0.009638951	-1.043782903
FBgn0003638	su(w[a])	-0.176900375	8.113702652	-5.647330802	8.44e-06	0.000369204	3.300098265
FBgn0032495	CG16820	-0.176959038	6.306596227	-4.244446619	0.000288472	0.00524642	-0.126327895
FBgn0026314	Ugt35B1	-0.177510416	7.352438539	-3.852065022	0.000775175	0.010583904	-1.162926746
FBgn0259975	Sfp87B	-0.17798557	10.70448426	-3.746702745	0.001008899	0.012817129	-1.40432925
FBgn0005586	Rab3	-0.178002108	6.974316951	-6.241914224	1.97e-06	0.000118284	4.777019074
FBgn0033062	Ars2	-0.178334729	6.231756903	-4.945568727	4.89e-05	0.001409218	1.616731285
FBgn0004181	Ebp	-0.178732085	12.1973498	-3.891264573	0.000702602	0.009799092	-1.01843563
FBgn0004432	Cyp1	-0.178802116	8.818305079	-4.87520943	5.84e-05	0.001626056	1.375304299
FBgn0036154	CG6168	-0.179386625	5.462777694	-3.473492814	0.001986543	0.020446164	-1.900972809
FBgn0035383	CPT2	-0.179545788	5.588775708	-3.336267609	0.002780743	0.02560421	-2.248987548
FBgn0010638	Sec61beta	-0.179582346	6.53929156	-4.509801079	0.000147349	0.003222691	0.499132222
FBgn0028468	rtet	-0.17959161	3.488381069	-3.290278286	0.003110305	0.027621448	-1.972168422
FBgn0033826	CG4734	-0.180026754	5.527022773	-3.138042494	0.004493388	0.034825268	-2.682457461
FBgn0025625	Sik2	-0.180492109	4.997244696	-3.367616333	0.002575796	0.024341479	-2.082471264
FBgn0032782	Rab9	-0.180493033	5.079723175	-4.437874847	0.000176795	0.00363337	0.50266233
FBgn0260659	CG42542	-0.1806602	5.667195976	-3.379683496	0.002500882	0.023880881	-2.148648818
FBgn0025836	RhoGAP1A	-0.180934356	6.729656021	-3.892713012	0.000700053	0.009787182	-1.036915113
FBgn0063494	GstE6	-0.180942792	6.572545911	-3.219746428	0.0036904	0.03079244	-2.643367267
FBgn0003116	pn	-0.180984542	5.112316642	-3.15842233	0.004278614	0.03380223	-2.590318589
FBgn0037758	CG9467	-0.18140161	6.056740856	-4.249355167	0.000284913	0.005217492	-0.101052538
FBgn0004057	Zw	-0.181942794	7.49479131	-3.518644989	0.001777301	0.019003953	-1.975910585
FBgn0031312	Tango14	-0.182410344	4.536769849	-3.828815815	0.000821661	0.011046026	-0.940472094
FBgn0034694	Plekhm1	-0.182740654	4.640956683	-3.866594466	0.000747451	0.010337209	-0.830081933
FBgn0259174	Nedd4	-0.182793462	8.477205035	-3.82782467	0.000823702	0.011060597	-1.234814865
FBgn0261954	east	-0.183322277	6.027224623	-3.02318031	0.005911759	0.041526149	-3.029349082
FBgn0030305	Uba5	-0.183451905	6.536409499	-6.133142959	2.56e-06	0.000144223	4.532946736
FBgn0037652	CG11980	-0.183541968	4.788987519	-3.564659212	0.001586253	0.017555129	-1.582649025
FBgn0037238	CG1090	-0.183716581	4.90149956	-2.995653827	0.006310627	0.043606585	-2.923207675
FBgn0039776	PH4alphaEFB	-0.183819299	5.627217636	-4.279089124	0.000264271	0.004932271	0.031689318
FBgn0040212	Gnpat	-0.18403109	7.150359436	-4.57060035	0.000126316	0.002957379	0.634439158
FBgn0038460	CG18622	-0.184920373	3.651255232	-3.004893664	0.00617395	0.04284662	-2.67182885
FBgn0030638	CG11655	-0.185018446	4.591285945	-3.190748404	0.0039581	0.032120966	-2.399918817
FBgn0038740	CG4562	-0.185056127	6.81066299	-3.555825101	0.001621303	0.017839405	-1.870372356
FBgn0054051	CG34051	-0.185095338	6.534929575	-3.140480852	0.004467155	0.034738522	-2.804091765
FBgn0032456	MRP	-0.185306274	8.324559892	-3.16727775	0.004188406	0.033459841	-2.807336417
FBgn0039754	CG9747	-0.185583607	7.24376384	-5.521787716	1.15e-05	0.000479813	2.997348916
FBgn0011205	fbl	-0.185792407	7.476362312	-4.838477736	6.41e-05	0.001730049	1.287383221
FBgn0030502	tth	-0.185957829	5.441265804	-4.179763439	0.000339713	0.005908142	-0.187107763
FBgn0262734	eIF4H1	-0.186135393	6.177680514	-4.391444774	0.000198855	0.003945675	0.244992082
FBgn0264272	mwh	-0.186249993	4.336037405	-3.587672386	0.001498391	0.016930943	-1.479915211
FBgn0033688	Prp8	-0.186350017	6.503120416	-4.429520658	0.000180576	0.00367776	0.304623039
FBgn0039689	CIA30	-0.186524666	5.997390815	-4.330522043	0.000232019	0.004488033	0.101352476
FBgn0010051	Itpr	-0.186847527	6.506248191	-3.337068315	0.002775316	0.025602816	-2.351028494
FBgn0051418	CG31418	-0.187825306	5.02523762	-3.39407733	0.002414293	0.023428783	-2.013195018
FBgn0035107	mri	-0.188286655	5.562374596	-4.146852149	0.00036916	0.006232544	-0.284241527
FBgn0025631	moody	-0.188546563	6.170787184	-3.482745435	0.001941794	0.020093046	-2.00180171
FBgn0036183	CG6083	-0.188986652	8.785347045	-3.037011106	0.005720574	0.040803702	-3.101407913
FBgn0030034	CG10555	-0.189037528	4.197524645	-3.120551346	0.004685966	0.035718506	-2.509691809
FBgn0053181	CG33181	-0.189052275	6.239467773	-3.226756833	0.003628357	0.030450773	-2.583814319
FBgn0030603	CG5541	-0.189747488	6.1463111	-5.829781976	5.38e-06	0.000258777	3.828626155
FBgn0046706	Haspin	-0.190194104	5.828135556	-3.677532941	0.00119872	0.014419597	-1.463013038
FBgn0033485	RpLP0-like	-0.190229503	3.713268884	-3.160032234	0.004262077	0.033734379	-2.334399915
FBgn0025814	Mgstl	-0.190291648	7.4892762	-2.964475362	0.006793504	0.046093647	-3.260762251
FBgn0030451	CG15717	-0.190386907	6.09028015	-5.233813451	2.37e-05	0.000826152	2.363620675
FBgn0017558	Pdk	-0.190824207	7.803267419	-3.379124099	0.002504308	0.023880881	-2.311720498
FBgn0039325	CG10560	-0.191800355	6.140851713	-3.00883677	0.00611649	0.042550134	-3.105795902
FBgn0039616	CG11828	-0.191821074	5.229695611	-4.008045477	0.000523872	0.008124038	-0.566879027
FBgn0025678	CaBP1	-0.191845045	7.180562824	-5.852051277	5.09e-06	0.000248079	3.819031702
FBgn0036186	CG6071	-0.192163408	6.06577937	-4.36949858	0.000210219	0.004135613	0.222002089
FBgn0052039	Svip	-0.192243424	6.955938899	-5.47260087	1.3e-05	0.000520708	2.892769082
FBgn0034488	Hacl	-0.192342562	5.954027723	-4.12134427	0.000393715	0.006523123	-0.402302953
FBgn0030318	rho-4	-0.19274171	4.715219521	-3.290075614	0.003111838	0.027621448	-2.213336721
FBgn0031598	Vps53	-0.19280481	5.391575309	-4.040652212	0.000482568	0.007608445	-0.520185832
FBgn0086357	Sec61alpha	-0.19382762	7.869268461	-5.398294584	1.57e-05	0.000597834	2.681647639
FBgn0266599	Hsc70-4	-0.194080039	10.88937873	-5.64114097	8.57e-06	0.000373497	3.311101484
FBgn0023514	CG14805	-0.194268767	4.381066917	-3.395276568	0.002407211	0.023408334	-1.921008849
FBgn0011768	Fdh	-0.194581784	6.929964258	-4.427738263	0.000181393	0.003687896	0.274263329
FBgn0027590	GstE12	-0.194656163	8.523550452	-3.45642856	0.002071724	0.020986196	-2.129670603
FBgn0028327	l(1)G0320	-0.19504982	7.175205487	-4.804001697	7e-05	0.001842645	1.204430167
FBgn0038198	Npc2b	-0.195251439	6.227986729	-4.284832298	0.000260459	0.004882751	-0.020458989
FBgn0040022	Set1	-0.19530816	5.548124768	-3.124481734	0.004642013	0.035547719	-2.714384036
FBgn0015513	mbc	-0.19547054	6.494812856	-3.536127717	0.001702202	0.018464496	-1.878020263
FBgn0036759	CG5577	-0.196012756	7.378981886	-5.152649496	2.9e-05	0.000959083	2.073683555
FBgn0032296	CG6729	-0.196545287	6.644660844	-3.872374884	0.000736696	0.010237502	-1.088708836
FBgn0286818	Pdi	-0.196644344	9.661138284	-5.742609485	6.67e-06	0.000304348	3.546162683
FBgn0035694	CG13299	-0.196654034	9.099888746	-3.309482896	0.002968319	0.026911756	-2.47241143
FBgn0010611	Hmgs	-0.196985032	7.166361881	-5.365258104	1.7e-05	0.000636638	2.612409928
FBgn0036205	CG14131	-0.197203692	4.654558798	-3.965559058	0.000582981	0.008731862	-0.620956829
FBgn0031117	GstT3	-0.197255841	5.291212918	-4.199826835	0.000322919	0.005719436	-0.109055556
FBgn0014000	Hf	-0.197257243	6.361284921	-3.904247577	0.000680077	0.009646871	-0.977381094
FBgn0015286	Rala	-0.197388798	5.202373979	-4.167781764	0.000350153	0.006008273	-0.177586055
FBgn0052053	CG32053	-0.197388863	4.209260048	-3.099254624	0.004931178	0.037122062	-2.564647435
FBgn0052647	CG32647	-0.197600488	5.694703963	-3.205602485	0.003818711	0.03149891	-2.557469993
FBgn0036795	CG18233	-0.197843529	6.86052876	-4.265635305	0.00027342	0.005076288	-0.11286978
FBgn0037241	CG14646	-0.197852463	4.024748015	-3.136657665	0.004508353	0.0348477	-2.436434929
FBgn0050409	CR30409	-0.198471266	6.586043284	-4.948484432	4.86e-05	0.001405838	1.599032789
FBgn0031126	Cyp6v1	-0.19861999	4.996460083	-3.649109872	0.001286517	0.015129018	-1.405698282
FBgn0039966	Rab21	-0.198960344	3.802564286	-3.887874029	0.000708605	0.00987089	-0.627695846
FBgn0035632	Ppat-Dpck	-0.199261414	4.782499099	-3.432207605	0.00219877	0.021958373	-1.882737208
FBgn0026428	HDAC6	-0.199309428	8.076059167	-5.77006069	6.23e-06	0.000288976	3.603674401
FBgn0037466	CG1965	-0.200080611	5.198014852	-3.897316538	0.000692012	0.009726282	-0.859362617
FBgn0010470	Fkbp14	-0.200145554	7.225396804	-5.830773444	5.37e-06	0.000258777	3.762145168
FBgn0034579	mRpL54	-0.200415351	5.482751695	-4.615873874	0.000112631	0.002698469	0.896324446
FBgn0033915	Snrk	-0.200436779	6.345556797	-4.493288596	0.000153643	0.003318191	0.475694536
FBgn0033421	CG1888	-0.200759051	4.610771199	-3.462821693	0.002039401	0.020786414	-1.79269804
FBgn0037583	CG9684	-0.201222619	3.914102538	-3.692970649	0.001153526	0.014051604	-1.122868418
FBgn0032336	AstC	-0.201371126	4.309985818	-2.938334534	0.007225375	0.04789818	-2.922045853
FBgn0035436	CG12016	-0.202196156	5.948014946	-3.96843835	0.000578775	0.008691406	-0.766937652
FBgn0028983	Spn55B	-0.202300632	4.707254564	-5.322048258	1.9e-05	0.000691479	2.742187181
FBgn0265901	asRNA:CR44690	-0.202354894	5.102751109	-3.494003669	0.001888671	0.019702232	-1.788506922
FBgn0261574	kug	-0.202423485	5.685697761	-3.451239368	0.002098326	0.021181349	-1.984165327
FBgn0035909	ergic53	-0.202969306	6.964147987	-4.346465597	0.000222842	0.004339585	0.069427391
FBgn0264678	lncRNA:CR43963	-0.203198792	5.675174846	-3.823114112	0.000833474	0.011152907	-1.087901154
FBgn0265067	lncRNA:CR44178	-0.203435235	3.407572129	-2.932362148	0.007327658	0.048298968	-2.685206396
FBgn0024365	CG12773	-0.205009308	5.569489996	-5.08355421	3.45e-05	0.001084124	2.039865401
FBgn0036211	CG5946	-0.205174947	8.034740318	-4.161153519	0.000356065	0.006073614	-0.412622921
FBgn0033744	Dh44-R2	-0.205246467	4.212920717	-3.39157794	0.002429116	0.023512328	-1.886558401
FBgn0263392	Tet	-0.205639687	5.602991056	-3.494049835	0.001888456	0.019702232	-1.873417457
FBgn0021795	Tapdelta	-0.205679264	6.557233416	-5.134353994	3.04e-05	0.000991753	2.062983207
FBgn0029763	Usp16-45	-0.205693386	6.719492061	-6.445159205	1.21e-06	8.24e-05	5.278149436
FBgn0038475	Keap1	-0.205953432	4.061717615	-3.075981029	0.00521325	0.03849272	-2.577664818
FBgn0034417	CG15117	-0.206324867	6.707613508	-5.300185981	2e-05	0.000721292	2.481783848
FBgn0025827	CG6421	-0.206461552	7.096469697	-3.310648157	0.002959909	0.026893022	-2.453268782
FBgn0016715	Reg-2	-0.206520079	5.078166763	-3.483203609	0.001939604	0.020088384	-1.830592314
FBgn0036300	Pmm2	-0.206709346	4.647516341	-3.308749611	0.002973623	0.026911756	-2.144157929
FBgn0052666	Drak	-0.206985721	5.842991054	-4.868116418	5.95e-05	0.001639659	1.477954732
FBgn0035401	Alg2	-0.207440722	4.486709417	-4.208150867	0.000316196	0.005617595	0.032458085
FBgn0004648	svr	-0.207450145	7.383727647	-4.289859044	0.000257167	0.004828883	-0.084824032
FBgn0034865	Or59b	-0.207892307	4.799648061	-3.723367708	0.001069377	0.013321646	-1.147557233
FBgn0085249	CG34220	-0.208855007	10.66093055	-3.342649648	0.002737775	0.025373858	-2.374399466
FBgn0034908	CG5543	-0.209056906	3.412376359	-3.166859879	0.004192621	0.033459841	-2.207135756
FBgn0031011	CG8034	-0.209138329	5.939775838	-3.466485283	0.002021101	0.020672876	-1.988193398
FBgn0034002	CG8079	-0.209977079	4.563317762	-3.252714831	0.003407287	0.029385621	-2.289603358
FBgn0040321	GNBP3	-0.210565048	5.849472894	-3.394135706	0.002413948	0.023428783	-2.155029919
FBgn0038829	CG17271	-0.211012035	5.987640766	-5.379807172	1.64e-05	0.000624042	2.734076191
FBgn0032480	Edem2	-0.21118187	6.344454611	-4.789072924	7.27e-05	0.001885386	1.226467062
FBgn0025352	Mtpbeta	-0.21138314	7.384717943	-3.732618338	0.001044987	0.013131134	-1.458079858
FBgn0040968	CG14933	-0.211452378	7.101910936	-4.005363069	0.000527422	0.008142604	-0.781941703
FBgn0027835	Dp1	-0.211868048	8.535134134	-4.386733073	0.000201242	0.003983341	0.149149459
FBgn0043792	CG30427	-0.211927748	7.477752621	-5.190534979	2.64e-05	0.000891356	2.166416072
FBgn0035625	Blimp-1	-0.212212925	5.77881412	-3.109206709	0.004815091	0.03646208	-2.783425911
FBgn0011670	Mst57Dc	-0.212720268	7.290309812	-2.923277401	0.007485895	0.049006299	-3.344035113
FBgn0003867	tsl	-0.212952791	5.602053141	-3.238353878	0.003527929	0.03002249	-2.470699508
FBgn0037020	Pex14	-0.213522058	5.38359753	-4.007866075	0.000524109	0.008124038	-0.6038115
FBgn0039537	Hsdl2	-0.213871376	6.515216593	-3.20155368	0.003856227	0.031695169	-2.653149906
FBgn0262899	CG43254	-0.214129726	5.385815167	-3.230757532	0.003593403	0.030333786	-2.44569801
FBgn0030447	CG2200	-0.214177372	5.620545226	-4.318996063	0.000238887	0.004574911	0.125989409
FBgn0031602	CG15431	-0.214352506	5.482849653	-3.574302383	0.001548839	0.017214625	-1.647473349
FBgn0264750	CG44008	-0.214734911	6.47168067	-3.531966132	0.001719792	0.018578259	-1.895434138
FBgn0032350	CG6287	-0.214784646	7.981028911	-4.434050621	0.000178516	0.003655145	0.267056037
FBgn0051687	CG31687	-0.214814445	5.267910869	-4.59802688	0.000117839	0.002811049	0.866803861
FBgn0032799	Dpm1	-0.214948872	4.577767149	-3.820375147	0.000839208	0.011203675	-0.952760874
FBgn0005585	Calr	-0.215146826	9.232185975	-6.864236129	4.46e-07	3.66e-05	6.251759188
FBgn0034143	CG8303	-0.215507421	4.403429299	-3.282445647	0.003170085	0.027987873	-2.165011363
FBgn0037955	Kyat	-0.215688795	6.889690114	-4.675537089	9.68e-05	0.002379307	0.899147795
FBgn0033761	CG8778	-0.215989364	4.151415151	-3.463984226	0.002033577	0.020763701	-1.708163141
FBgn0014396	tim	-0.216575129	7.100113924	-4.653885286	0.000102294	0.002481711	0.835127834
FBgn0037718	P58IPK	-0.216582926	6.834891031	-4.545346239	0.000134661	0.003079333	0.579362501
FBgn0019661	lncRNA:roX1	-0.216773531	8.697319463	-4.249107899	0.000285092	0.005217492	-0.192920887
FBgn0033787	CG13321	-0.216963061	6.609321846	-3.54992478	0.001645133	0.018058932	-1.87383211
FBgn0027580	PCB	-0.217698383	8.950134665	-3.957634536	0.000594714	0.008884556	-0.913337735
FBgn0034275	CG5002	-0.217927162	5.540290686	-4.367809619	0.00021112	0.00414341	0.285459385
FBgn0036848	Naxd	-0.217946154	4.318639801	-3.504821591	0.001838963	0.019389086	-1.637087463
FBgn0002855	Acp26Aa	-0.217970269	8.399455453	-3.227192561	0.003624534	0.030450773	-2.66880618
FBgn0030332	CG9360	-0.21816829	4.502319775	-2.987356178	0.006435831	0.044212358	-2.838754858
FBgn0259968	Sfp60F	-0.218392706	9.283776379	-2.988020897	0.006425714	0.044192194	-3.206730541
FBgn0031808	Nepl5	-0.218503997	3.654254194	-2.915280097	0.007627882	0.049574157	-2.842909235
FBgn0037279	CG1129	-0.21875013	5.336552523	-4.916568218	5.26e-05	0.001493535	1.661169017
FBgn0039816	CG11317	-0.219242857	4.676710518	-3.387393527	0.002454132	0.023601129	-1.987494656
FBgn0032131	CG3841	-0.219369465	5.068547264	-3.372033874	0.002548122	0.024218691	-2.088968833
FBgn0024293	Spn43Ab	-0.219553467	8.299372633	-3.613733782	0.001404638	0.016220757	-1.754478439
FBgn0037548	CG7900	-0.219723158	4.658167498	-3.21480174	0.003734776	0.031028198	-2.34222062
FBgn0036770	Prestin	-0.219835333	5.887385784	-3.491860612	0.001898673	0.019770849	-1.907413415
FBgn0036240	CG6928	-0.219862614	3.791558894	-2.997036079	0.006289998	0.04352121	-2.682029485
FBgn0015037	Cyp4p1	-0.219953487	6.999005553	-3.739775014	0.001026494	0.01297558	-1.42470401
FBgn0033292	Cyp4ad1	-0.219990029	3.871808153	-3.321810414	0.002880511	0.026274997	-1.943992891
FBgn0046114	Gclm	-0.220682702	6.864913141	-4.385077144	0.000202088	0.003989249	0.17057124
FBgn0039156	CG6178	-0.221082764	6.998950763	-5.120450357	3.15e-05	0.001019386	2.008768981
FBgn0038262	CG14857	-0.221406499	3.43416631	-3.016530255	0.006005848	0.042033655	-2.56327281
FBgn0050489	Cyp12d1-p	-0.22143746	5.489943835	-3.83361637	0.000811842	0.010977933	-1.143809197
FBgn0032913	CG9259	-0.221439816	6.960676521	-4.417551915	0.000186133	0.003757812	0.269148306
FBgn0033214	CG1941	-0.221466529	4.040341089	-3.225894272	0.003635936	0.030470092	-2.23606451
FBgn0030773	CG9676	-0.22213893	6.550346239	-3.604316109	0.001437834	0.016374865	-1.721270398
FBgn0061492	loj	-0.222377938	4.577448056	-3.436102952	0.002177837	0.021793468	-1.856951539
FBgn0034390	CG15093	-0.222641	6.904158144	-3.505176432	0.001837354	0.019389086	-1.990673446
FBgn0031661	Gmd	-0.222685405	4.248724406	-4.42516334	0.00018258	0.003705501	0.588310324
FBgn0031320	CG5126	-0.222918697	5.173435377	-3.298393516	0.003049521	0.027362757	-2.244134404
FBgn0037698	CG16779	-0.222942562	5.102703379	-3.149645625	0.004369867	0.034305387	-2.60348279
FBgn0261612	CngA	-0.22331322	2.558494402	-3.377767905	0.002512631	0.023940484	-1.696312704
FBgn0260645	CG42537	-0.223458022	6.64924609	-5.079283146	3.49e-05	0.00109126	1.927768753
FBgn0265268	CG18234	-0.224071502	5.218943575	-4.158423357	0.000358529	0.006088659	-0.195216248
FBgn0039562	Gp93	-0.22437523	8.756426541	-6.439012149	1.22e-06	8.31e-05	5.236176815
FBgn0031148	Cbs	-0.224445887	5.376753712	-4.394392782	0.000197377	0.00393764	0.365960938
FBgn0032665	CG15152	-0.224691712	3.825397094	-3.184306074	0.004020069	0.032532415	-2.282749648
FBgn0010516	wal	-0.224923688	7.90455524	-4.439737937	0.000175963	0.00363337	0.281143091
FBgn0030239	Pgls	-0.225100243	6.415779145	-4.256568629	0.000279763	0.005160859	-0.118160448
FBgn0000042	Act5C	-0.226442032	10.06690136	-4.812965808	6.84e-05	0.001811465	1.232924548
FBgn0260855	Sec22	-0.226530203	6.164910854	-5.033133433	3.92e-05	0.001201567	1.855539458
FBgn0037874	Tctp	-0.226721623	9.380737685	-7.299330191	1.63e-07	1.65e-05	7.265342716
FBgn0052984	CG32984	-0.227216452	4.966185403	-3.578263482	0.001533722	0.017112489	-1.537180613
FBgn0262432	mir-8	-0.227476299	4.508181753	-3.384877221	0.002469296	0.023683908	-1.94945578
FBgn0026616	alpha-Man-IIb	-0.227967947	5.811883238	-3.8240703	0.000831481	0.011139149	-1.094677838
FBgn0040723	CG5011	-0.228328475	4.627669925	-3.687254356	0.001170062	0.014148561	-1.259656615
FBgn0033164	CG11112	-0.228713835	4.595461432	-3.315844312	0.002922688	0.026596692	-2.107568348
FBgn0263260	sel	-0.228739633	5.653988621	-5.989029502	3.64e-06	0.000191855	4.274447356
FBgn0027657	glob1	-0.228936787	7.62598449	-3.676260464	0.001202521	0.014435255	-1.603069962
FBgn0039085	Ugt303B3	-0.229106821	4.821968285	-3.460605702	0.002050549	0.02084484	-1.844333825
FBgn0250757	kumpel	-0.229149398	7.616854952	-4.019190773	0.000509375	0.007927571	-0.762455404
FBgn0037031	CG11456	-0.229881841	3.115177665	-3.441415594	0.002149601	0.021566979	-1.550082188
FBgn0031998	SLC5A11	-0.230071878	6.095195855	-5.086227359	3.43e-05	0.001082736	2.002904874
FBgn0030269	CDK2AP1	-0.230094578	4.708377467	-3.017946837	0.005985686	0.041917949	-2.842192084
FBgn0010315	CycD	-0.230249569	3.395249596	-4.118865727	0.000396185	0.006548937	-0.00607249
FBgn0003091	Pkc53E	-0.230302977	7.233616477	-3.402830147	0.002363071	0.023086926	-2.234392333
FBgn0001112	Gld	-0.230429174	6.713037428	-3.762713965	0.000969362	0.012510652	-1.353188504
FBgn0039783	PH4alphaNE2	-0.230875105	5.941217748	-5.078796159	3.5e-05	0.00109126	1.997041423
FBgn0039207	Cftr	-0.231063881	6.04135871	-4.258311114	0.000278532	0.005146385	-0.072700452
FBgn0037781	Fancl	-0.231381544	4.039443162	-4.021917569	0.000505889	0.007894596	-0.359572464
FBgn0034432	CG7461	-0.231481628	7.495934327	-3.2752814	0.003225737	0.028284592	-2.550953618
FBgn0004396	CrebA	-0.231596246	5.384932024	-4.582137112	0.000122678	0.002897115	0.808320106
FBgn0050438	Ugt50B3	-0.232235763	7.47855055	-4.240979426	0.000291013	0.005283982	-0.207988706
FBgn0039313	CG11892	-0.232277479	9.27123907	-4.115347457	0.000399719	0.006566077	-0.519118677
FBgn0039655	CG14507	-0.232454392	3.617940382	-3.395373807	0.002406638	0.023408334	-1.738959273
FBgn0035216	CG9168	-0.232528872	4.088975063	-3.176288112	0.004098503	0.032982237	-2.36135252
FBgn0047135	CG32276	-0.232809011	6.983084028	-6.846782682	4.65e-07	3.78e-05	6.219884615
FBgn0000721	for	-0.232900181	7.69355558	-5.369880661	1.68e-05	0.00063554	2.612719316
FBgn0036969	Spn77Bb	-0.232901964	9.95379986	-5.173360562	2.76e-05	0.000922568	2.129959848
FBgn0032881	Amacr	-0.232972163	4.674222823	-4.280099289	0.000263596	0.004932271	0.186893559
FBgn0039182	CG5728	-0.23305559	4.310186019	-3.544038921	0.001669246	0.01823695	-1.556677455
FBgn0262533	CR43087	-0.233256516	4.254710962	-3.952321119	0.000602712	0.008946169	-0.566301842
FBgn0031801	CG9498	-0.233646415	6.438474704	-3.690934804	0.001159389	0.014093287	-1.5151603
FBgn0030828	CG5162	-0.233885269	9.2156711	-7.107461073	2.53e-07	2.32e-05	6.81925317
FBgn0025469	slv	-0.234059278	4.587625608	-3.90385605	0.000680746	0.009646871	-0.722396103
FBgn0001218	Hsc70-3	-0.234435506	9.426688357	-5.417511436	1.5e-05	0.000577442	2.736549588
FBgn0259111	Ndae1	-0.234760442	7.167386392	-5.486934866	1.26e-05	0.000505937	2.916088292
FBgn0004428	LysE	-0.235194697	5.127311172	-3.763287187	0.000967975	0.012510652	-1.139011295
FBgn0034045	CG8249	-0.235948678	4.753332577	-3.545180873	0.001664541	0.018220019	-1.637249127
FBgn0040606	CG6503	-0.236448391	8.7792299	-4.226674556	0.000301731	0.005402158	-0.247095349
FBgn0032318	CG14072	-0.236502328	4.699641097	-3.688147576	0.001167463	0.01413193	-1.248769113
FBgn0034795	MED23	-0.236598483	4.987658955	-5.63255165	8.76e-06	0.000379294	3.482939691
FBgn0016920	nompC	-0.23742114	3.515173419	-3.036400093	0.005728894	0.040829378	-2.529702553
FBgn0051077	CG31077	-0.237786766	5.976653175	-3.947382153	0.000610242	0.009010206	-0.806237633
FBgn0286071	AdamTS-A	-0.237912937	5.375546341	-3.983198657	0.000557679	0.00851862	-0.650812957
FBgn0036551	CG17029	-0.238274292	6.728942367	-5.810232627	5.64e-06	0.000265999	3.730236418
FBgn0054002	CG34002	-0.239458241	5.457547092	-4.512487976	0.000146349	0.003222691	0.63924557
FBgn0003651	svp	-0.239901834	5.855431806	-5.433388925	1.44e-05	0.000558119	2.886635601
FBgn0034909	pippin	-0.240135126	5.8837682	-2.952131502	0.006994272	0.046902723	-3.160068291
FBgn0261556	CG42674	-0.240816285	5.513233456	-3.925949791	0.000644007	0.009319536	-0.81125813
FBgn0020513	Paics	-0.24094736	8.417482223	-3.175085703	0.004110392	0.033012716	-2.789178164
FBgn0032029	CG17292	-0.241038281	6.75882519	-5.145624973	2.96e-05	0.000969514	2.087728885
FBgn0039827	CG1544	-0.241156421	4.916255771	-3.379365074	0.002502832	0.023880881	-2.024572771
FBgn0261545	CG42663	-0.241440147	4.444151083	-4.560381571	0.000129629	0.002985826	0.901213263
FBgn0039782	CG15539	-0.24288708	4.485030644	-3.657933774	0.001258606	0.014922361	-1.305380626
FBgn0263083	CG43351	-0.24312869	4.518824549	-3.140995495	0.004461637	0.034718991	-2.530474065
FBgn0037146	P5CS	-0.243521724	9.356032632	-3.57787107	0.001535213	0.017112592	-1.833962785
FBgn0262961	CG43272	-0.24358172	5.041117613	-3.618178692	0.001389232	0.016076616	-1.45901399
FBgn0030040	CG15347	-0.243815844	6.041707201	-4.846278285	6.29e-05	0.001708242	1.383310823
FBgn0038069	CG11608	-0.244097156	4.675743041	-4.299070504	0.000251242	0.004756303	0.255592824
FBgn0038700	CG3734	-0.244716753	7.769116173	-4.559871811	0.000129796	0.002985826	0.583225415
FBgn0028518	CG18480	-0.244845304	4.178881531	-3.266776331	0.003293033	0.028787243	-2.164008272
FBgn0032779	Alp12	-0.244924624	5.355107928	-4.177436496	0.000341716	0.005916998	-0.168046486
FBgn0031516	CG9663	-0.245061358	4.773841224	-3.740299508	0.001025152	0.01297558	-1.134718489
FBgn0037973	CG18547	-0.245348442	6.459942901	-3.046701136	0.005590175	0.04021743	-3.014614832
FBgn0020509	Acp62F	-0.245373555	7.371756048	-3.293870412	0.003083256	0.027496027	-2.503744216
FBgn0032144	CG17633	-0.245549963	8.115291519	-5.456434753	1.36e-05	0.000538048	2.82616101
FBgn0034200	Gbp2	-0.245789835	7.58647567	-3.606693284	0.001429383	0.016310789	-1.768110147
FBgn0051680	CG31680	-0.245870057	5.143110952	-4.123565218	0.000391514	0.006505325	-0.264521795
FBgn0033048	CG7881	-0.24603578	3.887765258	-3.908364795	0.000673084	0.009596017	-0.591194277
FBgn0031170	Abca3	-0.247069557	6.760648415	-4.052102164	0.000468843	0.00744732	-0.644500553
FBgn0263916	Ent2	-0.247147706	5.730934816	-5.101805807	3.3e-05	0.001049701	2.07744646
FBgn0032402	PLCXD	-0.247220121	4.863868131	-3.812872578	0.000855116	0.011318998	-0.968032076
FBgn0029843	Nep1	-0.247812961	4.47200606	-3.232164725	0.003581186	0.030333786	-2.290114694
FBgn0023528	CG2924	-0.248018036	8.188663622	-6.062755754	3.04e-06	0.000165532	4.322293892
FBgn0030518	CG11134	-0.248079558	4.879070398	-4.510958261	0.000146917	0.003222691	0.709908153
FBgn0031515	CG9664	-0.248688003	5.645208213	-3.085706945	0.005093538	0.037826477	-2.808425439
FBgn0031617	CG15635	-0.249087796	7.672430418	-5.119181151	3.16e-05	0.001019386	1.987359492
FBgn0039972	Marf1	-0.249282615	4.117798817	-3.535590136	0.001704464	0.018464496	-1.531919612
FBgn0033247	Nup44A	-0.249767936	5.131493838	-4.752700287	7.97e-05	0.002030608	1.27367518
FBgn0052382	sphinx2	-0.249873832	4.674345041	-3.94624449	0.000611989	0.009010206	-0.626424264
FBgn0086687	Desat1	-0.250241391	11.37155965	-5.027270142	3.98e-05	0.001207507	1.789243817
FBgn0250862	CG42237	-0.250488033	4.54096721	-4.391527605	0.000198814	0.003945675	0.464396575
FBgn0034717	CG5819	-0.250732564	5.825655571	-4.144630593	0.000371237	0.006258455	-0.30189338
FBgn0052133	Ptip	-0.250873935	4.297048518	-3.538727109	0.001691304	0.018408274	-1.542651389
FBgn0043539	Obp22a	-0.251483132	4.625782246	-4.176483736	0.00034254	0.005921628	-0.047904539
FBgn0053137	CG33137	-0.251725028	8.123115454	-3.110991865	0.004794548	0.03633034	-2.936360574
FBgn0035588	Dhrs4	-0.251811346	5.646977323	-5.54998236	1.07e-05	0.000451328	3.196821244
FBgn0013772	Cyp6a8	-0.251963421	5.793158151	-3.471831171	0.001994685	0.020493435	-2.02932076
FBgn0025693	ZnT41F	-0.252944083	5.110769611	-5.324371069	1.89e-05	0.000689645	2.713811116
FBgn0260388	CG42514	-0.25374881	5.841484033	-4.518542219	0.000144122	0.003211072	0.603931891
FBgn0037650	CG11977	-0.253993161	3.265824064	-3.388263918	0.002448908	0.023601129	-1.690161846
FBgn0083966	CG34130	-0.254426874	4.72853185	-4.054026056	0.000466575	0.007421504	-0.367675793
FBgn0283494	Ak2	-0.254918649	5.988567153	-4.540022923	0.000136489	0.00311497	0.636211578
FBgn0033391	CG8026	-0.256207761	6.82500697	-4.23883692	0.000292593	0.005296034	-0.191499927
FBgn0039697	Etfb	-0.256407623	7.805675694	-5.984407622	3.68e-06	0.000193155	4.131926689
FBgn0031571	bark	-0.257307435	5.230975267	-3.94835503	0.000608751	0.009002471	-0.720211978
FBgn0032801	CG10165	-0.25732934	4.664385818	-4.115985742	0.000399075	0.006564847	-0.199667248
FBgn0038984	AdipoR	-0.257529353	8.858259883	-4.968030822	4.62e-05	0.00135831	1.607681513
FBgn0051326	CG31326	-0.25784559	6.977553036	-3.948294336	0.000608844	0.009002471	-0.921704614
FBgn0039890	Abcd1	-0.257863606	6.546850143	-3.002113255	0.006214778	0.043078182	-3.109033221
FBgn0025592	Gk1	-0.258146875	7.172018648	-5.524881128	1.14e-05	0.000478667	3.009638333
FBgn0039023	Nepl14	-0.25930042	3.921887352	-3.288273632	0.0031255	0.027700133	-2.051533099
FBgn0029648	CG3603	-0.260940113	4.476321668	-4.473875586	0.000161387	0.003407121	0.687587763
FBgn0012034	AcCoAS	-0.261505041	10.36165729	-7.159551724	2.24e-07	2.12e-05	6.952383569
FBgn0036128	Elo68beta	-0.261689349	5.626897367	-3.955223284	0.000598331	0.008915514	-0.749079172
FBgn0032785	CG10026	-0.261908167	4.610134095	-3.217767376	0.003708099	0.030895478	-2.341355309
FBgn0259969	Sfp65A	-0.262014817	5.604097236	-3.421305381	0.002258402	0.022328792	-2.018412337
FBgn0030512	Nadsyn	-0.262090112	4.992701014	-3.752939603	0.000993313	0.012646946	-1.150352228
FBgn0034153	Acp53C14b	-0.262171313	8.732980976	-4.020615549	0.00050755	0.007909837	-0.759526586
FBgn0016687	Nurf-38	-0.262177156	8.097761715	-5.096669002	3.34e-05	0.00106044	1.927318307
FBgn0040097	lectin-30A	-0.262272727	6.771336479	-4.089086935	0.000427099	0.00692717	-0.548061587
FBgn0037236	Skp2	-0.262674303	9.150649563	-5.853881512	5.07e-06	0.000248012	3.814882088
FBgn0040507	ACXD	-0.262819859	4.155382515	-3.126741132	0.004616926	0.035449638	-2.45238476
FBgn0021765	scu	-0.26335676	7.293669449	-5.055472958	3.71e-05	0.001141855	1.832113413
FBgn0026570	CG5704	-0.263468554	3.230341217	-3.254277066	0.003394406	0.029338976	-1.991572846
FBgn0051673	CG31673	-0.263694973	5.868247989	-4.67246623	9.76e-05	0.00238334	0.991163197
FBgn0286783	Etf-QO	-0.263816057	6.92353262	-4.680740194	9.56e-05	0.002353176	0.911500561
FBgn0029854	CG3566	-0.264309038	5.30431077	-5.26479094	2.19e-05	0.000773739	2.52362018
FBgn0030519	CG11151	-0.264684182	7.251621486	-7.696443385	6.63e-08	8.79e-06	8.170764974
FBgn0031002	CG14196	-0.264707129	5.315669495	-4.477697192	0.000159832	0.003392906	0.564174775
FBgn0016126	CaMKI	-0.265432662	7.868661928	-6.290982413	1.75e-06	0.000108959	4.878569892
FBgn0027552	CG10863	-0.265689936	7.936552719	-5.167554882	2.8e-05	0.000928057	2.105731948
FBgn0005616	msl-2	-0.266148632	6.837286295	-4.03191307	0.000493311	0.007740154	-0.696259818
FBgn0027611	LManII	-0.267227311	8.441835629	-3.147548404	0.004391948	0.034430251	-2.852309193
FBgn0040099	lectin-28C	-0.267375153	5.876020139	-3.352316769	0.002673916	0.025002736	-2.279658846
FBgn0034198	CG11400	-0.2678709	6.262181047	-5.497257663	1.23e-05	0.000500232	3.021789371
FBgn0051267	CG31267	-0.267939321	4.286144013	-4.438266697	0.00017662	0.00363337	0.623916713
FBgn0250841	CG17242	-0.268095286	7.657915586	-6.002103193	3.52e-06	0.000188399	4.179542449
FBgn0051721	Trim9	-0.268154078	2.911504794	-3.516591008	0.001786334	0.01906523	-1.324710419
FBgn0000077	amx	-0.268833068	3.014480013	-3.279669533	0.003191538	0.028091376	-1.902173712
FBgn0038038	Sccpdh2	-0.268901865	7.187625483	-7.109241039	2.52e-07	2.32e-05	6.830281852
FBgn0027106	Inx7	-0.269559319	5.037125735	-4.177386346	0.000341759	0.005916998	-0.14021696
FBgn0043825	CG18284	-0.269784777	10.66439487	-5.997769795	3.56e-06	0.000189473	4.185397646
FBgn0259236	comm3	-0.269828023	4.308357146	-3.053939505	0.005494632	0.039732674	-2.670422374
FBgn0031969	pes	-0.270139949	4.974227746	-4.313935691	0.000241966	0.004610939	0.228932302
FBgn0035252	CG7970	-0.270661795	6.224565646	-6.129051376	2.59e-06	0.000144958	4.554898478
FBgn0036622	Agpat4	-0.270917614	7.297389595	-5.825642904	5.43e-06	0.000260343	3.750943485
FBgn0050395	CG30395	-0.271056523	7.511445566	-3.688495266	0.001166453	0.01413193	-1.567363529
FBgn0031702	fusl	-0.271304359	5.94724676	-5.34348753	1.8e-05	0.000659514	2.65698852
FBgn0032669	CG15155	-0.271416457	6.418022423	-3.900032587	0.000687311	0.009698861	-1.005810007
FBgn0004654	Pgd	-0.271665743	9.957313685	-4.935568287	5.02e-05	0.001430605	1.536809729
FBgn0033820	CG4716	-0.271793156	9.258120546	-5.013659636	4.12e-05	0.001245505	1.727164415
FBgn0037498	CG10029	-0.27195232	4.76248944	-4.656678893	0.000101573	0.002472271	1.104547044
FBgn0001128	Gpdh1	-0.272535997	9.965105105	-3.326783195	0.002845809	0.025999525	-2.420302614
FBgn0262782	Mdh1	-0.273272418	8.833993477	-5.63189647	8.77e-06	0.000379294	3.264683242
FBgn0031360	CG31937	-0.273570542	6.790539342	-6.728319373	6.15e-07	4.76e-05	5.950181224
FBgn0036575	CG5157	-0.273739338	5.881490251	-6.160868779	2.39e-06	0.000138199	4.657285319
FBgn0087007	bbg	-0.274758525	6.346504568	-5.031037396	3.94e-05	0.001204736	1.827689832
FBgn0032264	Lip4	-0.27499379	6.812323719	-7.297556378	1.63e-07	1.65e-05	7.279079045
FBgn0051016	CG31016	-0.27510689	5.701243228	-5.294732312	2.03e-05	0.000726687	2.562562573
FBgn0017482	T3dh	-0.275154746	3.958783704	-3.567253488	0.001576102	0.017483977	-1.430489044
FBgn0042102	CG18745	-0.275519148	4.617179599	-3.504955815	0.001838354	0.019389086	-1.698815483
FBgn0034152	Acp53C14a	-0.276087064	8.676856096	-4.506517782	0.000148579	0.003243463	0.448827816
FBgn0265541	CR44391	-0.276302153	5.846415687	-4.561325214	0.000129319	0.002985826	0.777598858
FBgn0014469	Cyp4e2	-0.276678935	7.100942506	-4.359573383	0.000215568	0.00421215	0.107240525
FBgn0287775	18w	-0.276764614	5.471850074	-4.884932161	5.7e-05	0.001597462	1.542955335
FBgn0019929	Ser7	-0.278968975	5.766331501	-4.19331303	0.000328279	0.005770117	-0.191074527
FBgn0261674	CG42709	-0.27905717	5.126274028	-6.656647615	7.28e-07	5.39e-05	5.923211042
FBgn0036556	hzg	-0.279358238	5.929184193	-4.487964263	0.000155729	0.003344949	0.49134141
FBgn0085359	CG34330	-0.280421595	6.156380787	-4.482154244	0.000158038	0.003373419	0.513125447
FBgn0034663	CG4363	-0.280663113	7.265514348	-3.628579768	0.001353826	0.015764465	-1.674323524
FBgn0038516	P5cr-2	-0.280935775	4.642569575	-3.532122365	0.001719129	0.018578259	-1.645128334
FBgn0037036	Sems	-0.281179506	4.852542406	-4.841596596	6.36e-05	0.001724521	1.563984322
FBgn0034229	CG4847	-0.281189146	8.310553975	-7.955329753	3.73e-08	5.52e-06	8.739589736
FBgn0037140	SLC22A	-0.281191967	3.851202083	-3.902062579	0.000683817	0.009677358	-0.596983939
FBgn0039312	CG10514	-0.281420924	8.250035482	-5.585183865	9.85e-06	0.000418084	3.146537239
FBgn0040064	yip2	-0.282179984	7.437406298	-5.503061387	1.21e-05	0.000496394	2.947233634
FBgn0031021	ND-18	-0.282446991	5.951700202	-3.696396192	0.001143727	0.013991052	-1.237196823
FBgn0034758	CG13510	-0.283744875	6.123325233	-6.206058221	2.14e-06	0.000127027	4.731789874
FBgn0034093	CG15706	-0.283911596	4.7182094	-5.455320929	1.36e-05	0.000538048	3.058251221
FBgn0035434	Drsl5	-0.284194835	6.156235301	-5.902470925	4.5e-06	0.000225843	3.988246573
FBgn0038966	pinta	-0.284565246	4.442314592	-4.14802657	0.000368067	0.006223186	-0.094479128
FBgn0030575	CG5321	-0.284657246	4.541310641	-3.623717261	0.001370267	0.015935387	-1.366854982
FBgn0050360	Mal-A6	-0.286848864	9.719313983	-3.121920113	0.004670614	0.035672123	-2.900359019
FBgn0022740	HLH54F	-0.287658983	6.630903091	-5.140255557	3e-05	0.000979909	2.077993678
FBgn0035811	Mcad	-0.287902953	7.719623706	-3.727362219	0.001058777	0.013232426	-1.477344751
FBgn0263355	CG31688	-0.288881291	5.816879113	-4.956079873	4.76e-05	0.001385794	1.685146871
FBgn0004003	wbl	-0.28893302	5.090340382	-4.837126661	6.43e-05	0.001731922	1.495906999
FBgn0030589	CG9519	-0.289143467	4.93696351	-5.401540114	1.56e-05	0.00059497	2.924629793
FBgn0036819	Dysb	-0.289212443	6.108594779	-4.687133447	9.4e-05	0.002325309	0.988155045
FBgn0037110	ORMDL	-0.289745271	4.556948542	-4.130050692	0.000385157	0.006418164	-0.17082215
FBgn0050339	CG30339	-0.289909839	4.660558097	-5.60977675	9.26e-06	0.000396236	3.460072483
FBgn0265839	lncRNA:CR44628	-0.290076851	1.916681151	-2.925671908	0.007443874	0.04881423	-2.714899644
FBgn0031897	CG13784	-0.290100398	6.997961295	-7.898749841	4.22e-08	6.02e-06	8.628221073
FBgn0029835	CG5921	-0.290599388	3.951676767	-3.636673317	0.001326888	0.015493331	-1.253553941
FBgn0016926	Pino	-0.290922315	8.17103526	-4.863347336	6.02e-05	0.001643847	1.342302666
FBgn0031182	Cyp6t1	-0.292280961	4.026861541	-3.097575966	0.004951022	0.037143768	-2.49279382
FBgn0031409	CG4271	-0.292397472	3.493564251	-4.083668851	0.000432976	0.006983251	-0.092402636
FBgn0033297	Mal-A8	-0.29336521	8.276433444	-3.249930079	0.003430364	0.029490463	-2.61620449
FBgn0026061	Mipp1	-0.294948163	7.555749449	-3.836844887	0.000805304	0.010915087	-1.208360637
FBgn0036836	CG11619	-0.295413234	9.481719293	-6.577108594	8.8e-07	6.35e-05	5.571632098
FBgn0038924	CG6028	-0.295493553	6.51350527	-5.232306038	2.38e-05	0.000826785	2.315511131
FBgn0019928	Ser8	-0.295514804	6.0644132	-4.138839964	0.000376704	0.006295488	-0.366931049
FBgn0030251	CG2145	-0.295675084	6.892187645	-3.136303937	0.004512184	0.034853977	-2.841670359
FBgn0026315	Ugt35A1	-0.295805032	5.391078102	-3.515938477	0.001789213	0.01907461	-1.780013206
FBgn0286508	Had1	-0.295868981	8.570222677	-4.75872501	7.85e-05	0.002008756	1.081694914
FBgn0031813	Acox3	-0.296688743	7.843207549	-5.822397689	5.48e-06	0.000261347	3.733891939
FBgn0030640	CG6294	-0.29742616	5.706619883	-6.289032879	1.75e-06	0.000108959	4.985683634
FBgn0040309	Jafrac1	-0.297467108	7.920780642	-5.252076584	2.26e-05	0.000793951	2.316567814
FBgn0264002	MsR2	-0.297538568	2.622261536	-4.116565229	0.000398492	0.006564605	0.094787534
FBgn0043471	kappaTry	-0.297911852	5.891284412	-4.617156826	0.000112266	0.002695307	0.843205705
FBgn0040098	lectin-29Ca	-0.297923812	6.108046856	-3.641934232	0.001309661	0.015323165	-1.555127279
FBgn0029823	Shmt	-0.29811419	8.07429995	-4.68779894	9.39e-05	0.002325309	0.90234876
FBgn0032122	CG31883	-0.298593814	7.53579698	-5.673081881	7.92e-06	0.000350369	3.368324889
FBgn0052698	CARPB	-0.298733918	3.462837469	-3.753901609	0.00099093	0.012630532	-0.861727606
FBgn0024997	CG2681	-0.298879101	4.989718681	-3.698873328	0.001136692	0.013927018	-1.31817758
FBgn0010387	Acbp2	-0.299282357	8.698711058	-6.467070405	1.14e-06	7.96e-05	5.303514717
FBgn0028479	Mtpalpha	-0.299350745	7.32661906	-5.410415085	1.52e-05	0.000585806	2.72019534
FBgn0052573	CG32573	-0.299419478	4.616889784	-4.109953105	0.000405197	0.006627788	-0.214734656
FBgn0023479	teq	-0.299774243	8.598212301	-2.93755553	0.007238638	0.047931076	-3.326223507
FBgn0010501	Dcp-1	-0.301006884	3.280282646	-3.870811778	0.000739589	0.010253032	-0.564260873
FBgn0037553	CG18249	-0.301620924	3.965536746	-3.725270808	0.001064314	0.013272894	-1.029968141
FBgn0261054	Sfp24Bc	-0.302016844	3.593727592	-3.414086021	0.002298754	0.022612305	-1.708137115
FBgn0034295	CG10911	-0.302257388	8.755396517	-3.899716279	0.000687857	0.009698861	-1.054805372
FBgn0035089	Phk-3	-0.303667151	7.536818365	-4.229986351	0.000299215	0.005388747	-0.239511656
FBgn0031289	CG13950	-0.303802824	3.576786021	-3.851964272	0.000775371	0.010583904	-0.687022996
FBgn0259224	CG42324	-0.304673455	5.197535592	-6.678060778	6.92e-07	5.19e-05	5.973816125
FBgn0034141	Dolk	-0.305275188	5.127612955	-4.820095755	6.72e-05	0.001791424	1.458166575
FBgn0261059	Sfp78E	-0.305874329	5.092600662	-4.864930263	6e-05	0.001643847	1.594536702
FBgn0032087	CG9568	-0.306477979	5.709476612	-4.561738149	0.000129184	0.002985826	0.707691194
FBgn0029608	CG3091	-0.307668166	5.297516143	-5.521018713	1.16e-05	0.000479813	3.165169084
FBgn0015584	Acp53Ea	-0.308025978	8.421909122	-4.866593544	5.97e-05	0.001642063	1.350413134
FBgn0033167	CG1701	-0.308393542	3.978210481	-3.038498071	0.005700376	0.040728883	-2.589265789
FBgn0038897	CG5849	-0.308457247	3.986659846	-3.93264386	0.000633267	0.009244804	-0.529566476
FBgn0026721	fat-spondin	-0.308649978	6.719435428	-3.760897984	0.000973768	0.012550309	-1.353639314
FBgn0036485	FucTA	-0.308770488	5.315339276	-3.495871087	0.001879997	0.019665046	-1.833758641
FBgn0063491	GstE9	-0.309310718	7.46257048	-4.356512236	0.000217245	0.00423775	0.077646989
FBgn0265267	CG18258	-0.309577029	6.800210369	-6.597958713	8.37e-07	6.08e-05	5.653029742
FBgn0033760	CG8785	-0.30995054	3.968998216	-3.343883161	0.002729545	0.025322933	-1.909521303
FBgn0030688	CG8952	-0.309992453	5.489198551	-5.347539978	1.78e-05	0.000657032	2.715271864
FBgn0031097	obst-A	-0.310725093	3.142692838	-2.913401238	0.00766161	0.049733713	-2.778463357
FBgn0053080	CG33080	-0.311057552	6.517234983	-5.444681061	1.4e-05	0.000548252	2.847478823
FBgn0003863	alphaTry	-0.311245885	11.06140361	-4.997988075	4.29e-05	0.001282283	1.718034378
FBgn0032868	CG17472	-0.311320114	6.212108333	-4.159940101	0.000357158	0.006074312	-0.310684055
FBgn0034215	Mtap	-0.311375123	5.326533995	-4.875986625	5.83e-05	0.001626056	1.558541439
FBgn0031563	CG10031	-0.312471796	4.411683511	-4.25169778	0.00028323	0.005201098	0.184909936
FBgn0030396	CG2556	-0.312579733	5.379251813	-4.086469137	0.000429929	0.006953527	-0.406208737
FBgn0032074	Tsp29Fa	-0.313399846	5.759985186	-5.911502926	4.4e-06	0.000222829	4.077548287
FBgn0004797	mdy	-0.313663227	5.270262101	-3.165347524	0.004207911	0.033557713	-2.609185585
FBgn0038105	yellow-f2	-0.314249081	5.64198683	-4.502085954	0.000150257	0.003261584	0.585042592
FBgn0037788	CAH7	-0.314658702	6.562316295	-5.699804348	7.41e-06	0.00033305	3.469479287
FBgn0028480	CG17841	-0.31495705	8.121965538	-5.205018278	2.55e-05	0.000864571	2.198655387
FBgn0019830	colt	-0.315329511	7.168091968	-6.794399259	5.26e-07	4.1e-05	6.092363058
FBgn0015808	ScpX	-0.315602181	6.902506699	-5.695552576	7.49e-06	0.000333973	3.444169467
FBgn0031693	Cyp4ac1	-0.315615831	6.365321019	-4.565057516	0.000128102	0.00298217	0.65719489
FBgn0051902	Spn28Da	-0.315721642	3.680230783	-4.059528695	0.000460149	0.007344756	-0.205384157
FBgn0030662	Chsy	-0.316050424	4.824470013	-5.446983324	1.39e-05	0.000547479	3.039129655
FBgn0040336	Seipin	-0.316145631	3.674139063	-4.164257182	0.000353284	0.006044042	0.072588601
FBgn0010591	Sply	-0.316758249	6.115624724	-6.258103595	1.89e-06	0.000116143	4.877061069
FBgn0038742	Arc42	-0.316953988	5.61693938	-4.731318875	8.41e-05	0.002110889	1.181253594
FBgn0004646	ogre	-0.317467169	5.980108943	-4.729534303	8.45e-05	0.002111265	1.114643869
FBgn0052695	CG32695	-0.317940022	4.043099627	-4.985245813	4.43e-05	0.001313952	2.032131059
FBgn0004167	kst	-0.318848782	8.490389743	-5.432487976	1.44e-05	0.000558119	2.767440196
FBgn0034612	CG10505	-0.31895612	5.342334704	-5.483173701	1.27e-05	0.000508927	3.059217398
FBgn0263199	Galk	-0.319471848	7.917026104	-6.095253637	2.81e-06	0.000153654	4.402050083
FBgn0034885	Eglp4	-0.320214202	8.043514513	-4.703960059	9.01e-05	0.002242744	0.942847583
FBgn0032167	CG5853	-0.320316303	5.804384502	-4.724478748	8.56e-05	0.002133834	1.086771469
FBgn0033139	Tsp42Er	-0.320340059	4.129907884	-4.478650536	0.000159447	0.003392906	0.761279659
FBgn0038466	CG8907	-0.321129375	5.111447331	-4.140861616	0.000374786	0.006272513	-0.253469578
FBgn0287616	asRNA:CR46485	-0.321268897	7.147472496	-3.435652964	0.002180245	0.021798677	-2.159282897
FBgn0032896	CG14400	-0.321998576	3.906479304	-4.190177375	0.000330891	0.005798369	0.092260781
FBgn0036942	CG7328	-0.322263356	2.805053602	-3.397477903	0.002394266	0.023352178	-1.580598129
FBgn0036199	Bmcp	-0.32259969	4.664153575	-5.718058985	7.08e-06	0.000319593	3.734159727
FBgn0050047	CG30047	-0.322626811	3.541418436	-3.084510268	0.005108123	0.037910416	-2.469182801
FBgn0028875	nAChRalpha5	-0.323700714	4.008559774	-3.059421951	0.005423311	0.039538132	-2.609544998
FBgn0034225	veil	-0.323768161	5.705344839	-4.872795689	5.88e-05	0.001629153	1.485327935
FBgn0034707	MED16	-0.32379207	2.786883894	-3.424924347	0.002238435	0.022226522	-1.51656601
FBgn0264726	lncRNA:CR43994	-0.32440031	4.276605636	-3.467014979	0.002018469	0.020672876	-1.672440431
FBgn0030157	CG1468	-0.324710067	6.474366046	-4.520079933	0.000143561	0.003211072	0.548441484
FBgn0286511	Pld	-0.32644823	5.53015409	-4.464030825	0.000165462	0.003474099	0.518088039
FBgn0034664	CG4377	-0.326930947	6.736879848	-4.32956605	0.000232581	0.004491383	0.045636493
FBgn0004426	LysC	-0.327041121	2.351746623	-4.57990029	0.000123375	0.00290763	0.861128139
FBgn0030984	tgy	-0.327195385	2.177414766	-3.426424022	0.002230211	0.022183011	-1.42676673
FBgn0265048	cv-d	-0.327561647	6.44617883	-4.564307327	0.000128346	0.00298217	0.652308117
FBgn0083141	Spn28B	-0.327864782	4.572693659	-3.467562454	0.002015751	0.020672876	-1.754376787
FBgn0036208	Gcat	-0.329803102	4.387515767	-3.034047822	0.005761031	0.040895858	-2.774642076
FBgn0002570	Mal-A1	-0.329908091	10.68300562	-3.456033109	0.002073739	0.020988203	-2.107304177
FBgn0002641	mal	-0.330583001	4.529943218	-3.726410011	0.001061295	0.013249547	-1.153724833
FBgn0034724	babos	-0.330636741	5.307189017	-4.792216865	7.21e-05	0.001876673	1.336318368
FBgn0039873	Smvt	-0.330811381	6.929124864	-4.518473957	0.000144147	0.003211072	0.505074777
FBgn0038865	cDIP	-0.331144478	5.703803608	-4.455737615	0.000168974	0.003522233	0.490398468
FBgn0287423	Nplp2	-0.331180115	10.74707527	-4.434057061	0.000178513	0.003655145	0.292720838
FBgn0051021	CG31021	-0.331275343	4.418968415	-6.44956648	1.19e-06	8.2e-05	5.502550301
FBgn0000150	awd	-0.331856535	8.759737833	-9.569537567	1.26e-09	5.41e-07	12.1364164
FBgn0037646	CAHbeta	-0.331993092	4.034753645	-5.266224308	2.18e-05	0.000773328	2.70702807
FBgn0050025	CG30025	-0.332795147	5.943613915	-7.163728362	2.22e-07	2.12e-05	7.000208357
FBgn0032864	CG2493	-0.333459065	5.967711074	-3.979197569	0.000563321	0.008548268	-0.743621424
FBgn0034436	CG11961	-0.333797009	5.707505394	-4.922252486	5.19e-05	0.001475876	1.643831189
FBgn0031918	CG6055	-0.333938638	2.850813665	-2.931115944	0.007349174	0.048413153	-2.535271891
FBgn0039031	Gbp3	-0.333954138	5.588542255	-4.236656837	0.000294211	0.005308668	-0.061432067
FBgn0086691	UK114	-0.334590955	6.736652577	-4.93891959	4.98e-05	0.001425592	1.577879216
FBgn0039006	Cyp6d4	-0.336015314	4.555054062	-3.169833347	0.004162716	0.033336365	-2.481468059
FBgn0265264	CG17097	-0.336078025	11.11017981	-7.383350043	1.34e-07	1.46e-05	7.47447316
FBgn0039682	Obp99c	-0.33649828	9.054345697	-5.215282803	2.48e-05	0.000852605	2.227541391
FBgn0052203	Spn75F	-0.337810024	5.812221468	-4.891501547	5.61e-05	0.001579512	1.607045451
FBgn0027945	ppl	-0.33831404	7.430108128	-7.711993439	6.4e-08	8.59e-06	8.199672432
FBgn0031418	CG3609	-0.338321985	8.384653618	-5.055670763	3.71e-05	0.001141855	1.824990169
FBgn0051265	CG31265	-0.338439394	3.612691152	-3.515608704	0.001790669	0.01907461	-1.463315434
FBgn0033101	CG9436	-0.339132728	5.907244923	-4.984026653	4.44e-05	0.00131462	1.747419962
FBgn0032770	CG13086	-0.339853124	4.099557467	-3.786400698	0.000913651	0.01192186	-0.953983768
FBgn0037090	Est-Q	-0.341506192	5.534028515	-4.584846227	0.000121839	0.002883199	0.801128061
FBgn0000055	Adh	-0.341537992	12.49623551	-3.903879486	0.000680706	0.009646871	-0.98110903
FBgn0034883	Eglp2	-0.343365758	4.720675197	-4.690550543	9.32e-05	0.002315195	1.201280751
FBgn0028986	Spn38F	-0.343786828	8.51485275	-6.327090032	1.6e-06	0.000103553	4.96528522
FBgn0032049	Bace	-0.34588084	8.962630131	-3.975929896	0.000567971	0.008596235	-0.86734081
FBgn0050042	Cpr49Ab	-0.346295837	5.780354243	-3.3021637	0.003021675	0.027218646	-2.394325241
FBgn0038918	Qsox3	-0.346333782	5.365834124	-6.284005801	1.78e-06	0.0001097	5.027662502
FBgn0034085	Ptp52F	-0.346895241	4.769349345	-3.801900045	0.000878916	0.011586444	-0.977650947
FBgn0010357	betaTry	-0.347865799	10.12629466	-6.296142413	1.73e-06	0.000108376	4.901420744
FBgn0054033	CG34033	-0.348003367	4.133772852	-5.002750278	4.23e-05	0.001273574	2.052808449
FBgn0039311	CG10513	-0.348139142	8.036542032	-3.514218918	0.001796821	0.019106528	-1.992952637
FBgn0024289	Sodh-1	-0.350991286	9.73213212	-9.290973502	2.21e-09	7.55e-07	11.58028514
FBgn0028987	Spn28F	-0.351279304	8.142798339	-4.729858645	8.44e-05	0.002111265	1.007388514
FBgn0025620	CG13360	-0.353635357	6.622498177	-5.891439403	4.62e-06	0.000231039	3.941049534
FBgn0011559	Acp36DE	-0.353956709	10.67895741	-5.57382116	1.01e-05	0.000428478	3.138143951
FBgn0261436	DhpD	-0.354052484	5.94419046	-4.884142996	5.71e-05	0.001597462	1.517889709
FBgn0050431	CG30431	-0.354608619	5.444716956	-8.047835107	3.04e-08	5.02e-06	9.036625876
FBgn0259748	CG42397	-0.354994933	4.241447053	-3.582702309	0.001516954	0.01699106	-1.434354744
FBgn0002578	Kaz-m1	-0.355070125	3.895311677	-4.082300834	0.000434472	0.006997613	-0.14416157
FBgn0030731	Mfe2	-0.35532052	7.647539817	-6.691737287	6.7e-07	5.06e-05	5.842245023
FBgn0036367	CG10116	-0.356899318	4.607407414	-5.363996549	1.71e-05	0.000636638	2.86378413
FBgn0032836	CG10680	-0.357153863	7.657844862	-5.435590453	1.43e-05	0.000557557	2.77521608
FBgn0023129	aay	-0.357313077	7.503808913	-5.108185834	3.25e-05	0.00104449	1.957886337
FBgn0037912	sea	-0.357455351	9.41142535	-6.182630509	2.27e-06	0.000131748	4.622203475
FBgn0032088	CG13102	-0.357577832	4.348725548	-5.512019124	1.18e-05	0.000487178	3.233813164
FBgn0027073	Ugt49B1	-0.358117789	5.317810088	-5.301583427	2e-05	0.000721292	2.535299115
FBgn0040305	MTF-1	-0.358163155	5.451925069	-5.118962639	3.16e-05	0.001019386	2.149757111
FBgn0033065	Cyp6w1	-0.358540433	7.130515839	-4.409784355	0.000189831	0.003812471	0.210021005
FBgn0039645	CG11898	-0.358682415	4.227882609	-4.93666508	5e-05	0.001430181	1.851123581
FBgn0035189	CG9119	-0.358800314	7.626869487	-5.212317758	2.5e-05	0.00085432	2.219855475
FBgn0036528	CG7579	-0.36047034	3.454482701	-4.459927107	0.000167191	0.003497681	0.833296834
FBgn0015805	HDAC1	-0.361519054	4.874456293	-4.193838341	0.000327844	0.005770117	-0.067411887
FBgn0035290	dsb	-0.361554767	5.627701255	-4.431842997	0.000179517	0.003662651	0.399778086
FBgn0052407	CG32407	-0.361912951	4.98215445	-5.366354099	1.7e-05	0.000636638	2.827655155
FBgn0046302	CG10650	-0.362829496	6.315639888	-5.746449043	6.6e-06	0.000302672	3.613680449
FBgn0010359	gammaTry	-0.363331753	5.30258064	-5.969585056	3.82e-06	0.000199384	4.220761028
FBgn0016131	Cdk4	-0.363690936	3.124998164	-4.591883747	0.000119687	0.002840912	1.180635809
FBgn0033623	CG13202	-0.364219583	8.558361397	-4.735846796	8.31e-05	0.002100337	1.022786123
FBgn0034394	CG15096	-0.364592417	7.977567047	-3.565933665	0.001581258	0.017524345	-1.869196703
FBgn0016123	Alp4	-0.364669539	8.020794281	-4.791793669	7.22e-05	0.001876673	1.163603631
FBgn0028491	CG2930	-0.364676782	7.621258069	-7.09601685	2.6e-07	2.34e-05	6.792063845
FBgn0038972	CG7054	-0.366588982	7.44553404	-7.522528672	9.8e-08	1.14e-05	7.771835284
FBgn0011770	Gip	-0.366727014	6.886890841	-6.18698978	2.25e-06	0.000131609	4.649520518
FBgn0085205	CG34176	-0.367862467	4.088598837	-4.278923604	0.000264381	0.004932271	0.296005854
FBgn0259113	PolA1	-0.367878187	2.074140029	-3.278389672	0.003201476	0.028135958	-1.771763749
FBgn0037100	CapaR	-0.369169666	2.390602889	-3.094903924	0.004982768	0.037291643	-2.166482388
FBgn0039154	Npc2f	-0.369603699	5.874832622	-10.18141813	3.83e-10	2.76e-07	13.36388664
FBgn0030261	CG15203	-0.369799681	4.071258794	-5.44369148	1.4e-05	0.000548252	3.121553915
FBgn0259101	CG42249	-0.370207024	5.932479982	-4.961058971	4.7e-05	0.001372633	1.705852022
FBgn0001089	Gal	-0.37407395	6.401204345	-3.963430451	0.00058611	0.008767356	-0.841757608
FBgn0035780	CG18417	-0.375660128	2.034736426	-3.251471627	0.003417571	0.029430354	-1.771854637
FBgn0036993	CG5910	-0.3787772	4.882432418	-5.367464278	1.69e-05	0.000636638	2.845188875
FBgn0264950	asRNA:CR44119	-0.378813148	1.610175366	-2.917101964	0.007595312	0.049414837	-2.420331568
FBgn0037678	CG16749	-0.379167276	6.443685913	-8.890872957	5.03e-09	1.29e-06	10.77827473
FBgn0030270	CG15199	-0.380139405	6.597563482	-9.235473087	2.48e-09	7.73e-07	11.4830611
FBgn0040060	yip7	-0.380551346	11.0641682	-5.250268767	2.27e-05	0.000795142	2.342011173
FBgn0030747	CG4301	-0.381253907	4.886899891	-4.271699029	0.000269258	0.005007067	0.118796086
FBgn0035091	CG3829	-0.381760246	6.23087895	-6.428709992	1.25e-06	8.47e-05	5.285118866
FBgn0031273	CG2839	-0.38271858	4.447395331	-5.375976646	1.66e-05	0.00062798	2.938957053
FBgn0038380	CG14877	-0.382799585	5.324660253	-6.623987591	7.87e-07	5.75e-05	5.834920966
FBgn0032715	CG17597	-0.383663983	6.24695511	-7.461355427	1.13e-07	1.25e-05	7.693245103
FBgn0039342	CG5107	-0.384983917	8.724700311	-6.372517094	1.44e-06	9.54e-05	5.075105648
FBgn0039941	CG17167	-0.385333829	4.076921358	-3.127087308	0.004613093	0.03544378	-2.440537535
FBgn0259959	Sfp26Ac	-0.385899844	2.985092215	-3.621454178	0.001377985	0.015992936	-1.051719678
FBgn0032187	CG4839	-0.386371578	4.665068893	-6.802034825	5.17e-07	4.06e-05	6.310611887
FBgn0010246	Myo61F	-0.386528482	7.338507266	-5.268846657	2.17e-05	0.000770624	2.367142735
FBgn0032981	CG3635	-0.387190946	2.180850874	-3.731497445	0.001047913	0.013139306	-0.726323967
FBgn0034602	Lapsyn	-0.387442596	4.254560651	-6.900369049	4.1e-07	3.41e-05	6.557819907
FBgn0031936	CG13794	-0.389547394	5.990494455	-3.459433057	0.002056472	0.02087027	-2.010787083
FBgn0028955	CG8788	-0.390674975	6.476613727	-8.505993249	1.13e-08	2.56e-06	9.977034885
FBgn0033733	CG8834	-0.391916594	7.013929435	-4.404760052	0.000192262	0.003854587	0.205619659
FBgn0039543	CROT	-0.392185439	4.737970884	-5.735488884	6.79e-06	0.00030853	3.781327561
FBgn0085320	CG34291	-0.392378428	4.730909568	-3.79222784	0.000900437	0.011800574	-1.08448353
FBgn0062412	Ctr1B	-0.392981519	4.144271598	-4.244422795	0.00028849	0.00524642	0.166212932
FBgn0036157	CG7560	-0.392988405	3.599429916	-4.094356323	0.00042146	0.006864627	-0.085729713
FBgn0039774	CDase	-0.394252958	5.462350113	-4.229170186	0.000299833	0.005388747	-0.064400174
FBgn0265185	CG44250	-0.394952281	6.508798293	-5.490250768	1.25e-05	0.000503529	2.951818805
FBgn0032820	fbp	-0.395454107	7.399614755	-5.490629495	1.25e-05	0.000503529	2.919409495
FBgn0042101	CG18744	-0.395468551	2.081642573	-3.353752004	0.002664559	0.024955659	-1.553434294
FBgn0000592	Est-6	-0.395647061	10.6180169	-6.560285939	9.16e-07	6.53e-05	5.54322812
FBgn0263601	mib1	-0.396544116	6.2312576	-5.65645182	8.25e-06	0.000362325	3.39231383
FBgn0263748	CG43673	-0.397169291	4.982485369	-8.42068495	1.36e-08	2.85e-06	9.868747465
FBgn0261444	CG3638	-0.397500076	6.964930992	-6.663182639	7.17e-07	5.34e-05	5.793739271
FBgn0038136	CG8774	-0.398886923	6.372290851	-8.018952272	3.24e-08	5.1e-06	8.9396862
FBgn0053127	CG33127	-0.399367708	6.038402629	-8.143614128	2.47e-08	4.39e-06	9.218675825
FBgn0053325	CG33325	-0.399392969	2.001479118	-3.698669756	0.001137269	0.013927018	-0.792690568
FBgn0085415	CG34386	-0.399824855	1.694977769	-3.014065634	0.006041082	0.042152515	-2.255646527
FBgn0040513	kappaB-Ras	-0.400026958	5.81494362	-7.086802358	2.66e-07	2.34e-05	6.833029852
FBgn0003731	Egfr	-0.400657064	6.838348423	-7.019167318	3.11e-07	2.68e-05	6.637594336
FBgn0031004	CG7992	-0.401222898	4.917509703	-5.343970739	1.8e-05	0.000659514	2.781872038
FBgn0040942	CG12643	-0.404184967	3.590750991	-4.772488988	7.58e-05	0.001957367	1.568722492
FBgn0031968	CG7231	-0.404967892	5.361486665	-6.255978388	1.9e-06	0.000116143	4.952583089
FBgn0034454	CG15120	-0.405126559	2.255686636	-3.386291775	0.00246076	0.023641312	-1.516336058
FBgn0039386	CG5948	-0.406065789	1.019792143	-3.116239475	0.004734647	0.035989273	-2.000016473
FBgn0053192	MtnD	-0.40673997	4.959311748	-3.299439494	0.003041771	0.027317154	-2.253231712
FBgn0052187	CG32187	-0.408081255	4.410031893	-3.118499972	0.004709066	0.035870903	-2.618765367
FBgn0263120	Acsl	-0.408986404	9.336066671	-8.02465527	3.2e-08	5.1e-06	8.897372617
FBgn0039938	Sox102F	-0.411355106	5.57700333	-8.266802394	1.89e-08	3.7e-06	9.512123799
FBgn0034628	Acox57D-p	-0.411394597	6.286117645	-8.015491885	3.27e-08	5.1e-06	8.916738469
FBgn0038451	CG14893	-0.411808126	3.217606411	-2.952002321	0.006996402	0.046902723	-2.584021702
FBgn0032433	Oatp33Ea	-0.412791341	5.753771041	-4.569993027	0.000126511	0.002957379	0.751041489
FBgn0037174	CG14457	-0.414582655	2.449206054	-3.85852767	0.000762721	0.010485593	-0.471289029
FBgn0262532	CR43086	-0.415242521	4.482274972	-6.371966749	1.44e-06	9.54e-05	5.308110432
FBgn0032253	LManI	-0.415966909	5.063814399	-3.988885439	0.000549756	0.008453502	-0.593793623
FBgn0035665	Jon65Aiii	-0.416906677	9.605280328	-5.07107951	3.57e-05	0.001106691	1.871783725
FBgn0031732	CG11149	-0.419219062	4.151810503	-3.992599687	0.000544641	0.008386022	-0.390695816
FBgn0032435	Oatp33Eb	-0.419530355	4.670932731	-5.798190458	5.81e-06	0.000272897	3.926623906
FBgn0052687	CG32687	-0.421422165	6.773255155	-7.742522509	5.98e-08	8.12e-06	8.296872846
FBgn0028949	CG15254	-0.421463508	2.617159095	-3.942521898	0.000617742	0.009075931	-0.349183006
FBgn0010358	deltaTry	-0.424837878	3.167037139	-4.321231013	0.00023754	0.004564244	0.440807826
FBgn0032234	gny	-0.424897379	6.284011889	-7.320270192	1.55e-07	1.65e-05	7.368704883
FBgn0035734	CG14823	-0.425821092	5.275868945	-7.312269189	1.58e-07	1.65e-05	7.426486006
FBgn0022774	Oat	-0.42619411	4.887946288	-4.818001815	6.75e-05	0.001796785	1.44326395
FBgn0004425	LysB	-0.427898837	2.35179467	-4.465749649	0.000164743	0.003465307	0.833819425
FBgn0063497	GstE3	-0.428666616	6.680166337	-6.628309912	7.79e-07	5.73e-05	5.709600417
FBgn0265665	lncRNA:CR44472	-0.429341251	0.796058402	-3.031193642	0.005800256	0.041111604	-2.182869191
FBgn0265270	lncRNA:CR43239	-0.429737437	3.99355263	-3.730442727	0.001050674	0.013145373	-0.997629405
FBgn0050031	CG30031	-0.430886111	3.640100971	-7.15240838	2.28e-07	2.13e-05	7.138036969
FBgn0037607	CG8036	-0.431169091	10.2175853	-5.91458178	4.37e-06	0.000222126	3.975604198
FBgn0010383	Cyp18a1	-0.431495016	3.233522944	-3.817446948	0.000845382	0.011247085	-0.661658217
FBgn0267481	asRNA:CR45831	-0.431839958	3.623029942	-4.078676023	0.000438462	0.007049005	-0.148869164
FBgn0051076	CG31076	-0.432045839	1.437953924	-3.814327592	0.000852008	0.011309177	-0.53250118
FBgn0040299	Myo28B1	-0.433825649	5.111125206	-4.31456252	0.000241583	0.004610939	0.206609506
FBgn0038901	Burs	-0.436161382	2.801939445	-3.390407583	0.002436088	0.023521692	-1.558990819
FBgn0003076	Pgm1	-0.436576419	9.307968453	-6.812995453	5.03e-07	4.01e-05	6.13161764
FBgn0032287	CG6415	-0.437444616	5.400121873	-6.118375805	2.65e-06	0.000148052	4.60859132
FBgn0014931	CG2678	-0.439313758	1.279931169	-3.034964426	0.005748487	0.040895858	-2.172704775
FBgn0031069	Abcd3	-0.439493464	8.403432252	-10.0214444	5.21e-10	3.34e-07	13.02323378
FBgn0020508	Ag5r2	-0.440648082	4.63124376	-5.300653403	2e-05	0.000721292	2.686139929
FBgn0039800	Npc2g	-0.441039356	8.065083319	-7.868719619	4.51e-08	6.36e-06	8.547604641
FBgn0033723	CG13155	-0.442400946	2.994097638	-2.935272871	0.007277637	0.048079038	-2.594232487
FBgn0035978	UGP	-0.442516031	9.850016687	-5.668642265	8.01e-06	0.00035289	3.364835517
FBgn0030775	CG9673	-0.444180232	6.20444093	-9.805698659	7.93e-10	4.36e-07	12.63231062
FBgn0023549	Mct1	-0.444212013	5.506209898	-7.076810479	2.72e-07	2.38e-05	6.863127934
FBgn0040609	CG3348	-0.44488078	4.008325116	-3.338992019	0.002762321	0.025560322	-1.919543124
FBgn0027560	Tps1	-0.44507613	10.46647601	-6.570556502	8.94e-07	6.41e-05	5.567536762
FBgn0051198	CG31198	-0.447315041	8.988690798	-7.581426015	8.58e-08	1.03e-05	7.906174192
FBgn0030776	CG4653	-0.447844708	5.0601407	-6.185143202	2.26e-06	0.000131609	4.804047885
FBgn0037230	Nepl11	-0.448919756	7.076977685	-6.834442787	4.79e-07	3.84e-05	6.195134099
FBgn0034479	CG8654	-0.449366909	6.786675154	-6.23113026	2.02e-06	0.00012016	4.767460414
FBgn0002719	Men	-0.449752866	10.20873265	-7.235607803	1.88e-07	1.84e-05	7.124943982
FBgn0038595	CG7142	-0.450873323	1.788235117	-3.191213537	0.003953661	0.032107512	-1.885591096
FBgn0036316	nebu	-0.451757838	7.133941725	-5.355058101	1.75e-05	0.000648937	2.592903419
FBgn0032124	CG17855	-0.453643158	2.660850706	-4.228885983	0.000300049	0.005388747	0.368816338
FBgn0262108	lncRNA:CR42861	-0.455244911	0.419555006	-3.158475216	0.00427807	0.03380223	-1.938520031
FBgn0040250	Ugt304A1	-0.455451271	2.830309009	-4.395923403	0.000196613	0.003934985	0.755922436
FBgn0040732	CG16926	-0.45590798	8.374780414	-7.903127838	4.18e-08	6.02e-06	8.624256634
FBgn0036876	CG9451	-0.458403593	6.543885868	-5.905030388	4.47e-06	0.000225408	3.969831303
FBgn0085358	Diedel3	-0.459334989	5.428838975	-8.060648653	2.96e-08	4.95e-06	9.076608131
FBgn0028646	aralar1	-0.459365975	7.853426681	-6.504803301	1.05e-06	7.36e-05	5.393140527
FBgn0051148	Gba1a	-0.460159968	6.432256444	-13.73376313	8.48e-13	2.87e-09	19.37140981
FBgn0031741	CG11034	-0.46047883	5.922453214	-8.337039392	1.62e-08	3.23e-06	9.641651078
FBgn0037870	CG18577	-0.4629246	4.06266813	-7.672127504	7e-08	9.18e-06	8.289032365
FBgn0262146	MtnE	-0.463343199	4.566887844	-3.564449536	0.001587076	0.017555129	-1.557926732
FBgn0031907	CG5171	-0.463815982	6.703020544	-7.019007321	3.11e-07	2.68e-05	6.637438226
FBgn0037974	CG12224	-0.465573774	4.71562962	-4.033336479	0.000491545	0.007722942	-0.473818834
FBgn0040398	CG14629	-0.467760257	7.82656149	-7.299109081	1.63e-07	1.65e-05	7.259958144
FBgn0086359	Invadolysin	-0.468766049	6.469187126	-6.475122845	1.12e-06	7.85e-05	5.357393812
FBgn0264699	CG43968	-0.469665055	0.767753545	-2.959440471	0.006874721	0.046453643	-2.307110785
FBgn0015570	alpha-Est2	-0.470004185	4.737225112	-4.735020692	8.33e-05	0.002100337	1.314706266
FBgn0039818	CG11318	-0.470288317	2.484128648	-4.518013765	0.000144315	0.003211072	1.054253814
FBgn0003357	Jon99Ciii	-0.470292301	9.613611849	-6.993689218	3.3e-07	2.8e-05	6.560615548
FBgn0063492	GstE8	-0.470704124	6.010159873	-6.045948544	3.17e-06	0.00017165	4.375572278
FBgn0039073	CG4408	-0.470978763	4.24467903	-3.665197745	0.001236076	0.014761324	-1.164839668
FBgn0029799	CG15772	-0.472621083	3.45509224	-3.911517152	0.000667778	0.009567615	-0.492628489
FBgn0031428	CG9886	-0.47314505	5.616280681	-6.30059157	1.71e-06	0.00010829	5.024054252
FBgn0038071	Dtg	-0.473736466	1.365303672	-3.677546574	0.001198679	0.014419597	-0.83033287
FBgn0041160	comm2	-0.474225214	4.439122875	-5.766021194	6.29e-06	0.000290642	3.882143545
FBgn0051086	CG31086	-0.474492824	5.061334156	-6.801298494	5.17e-07	4.06e-05	6.267716672
FBgn0015586	Acp76A	-0.475633741	6.870988264	-5.074726183	3.53e-05	0.00109953	1.9014938
FBgn0032889	CG9331	-0.475712924	8.254527665	-7.090028235	2.64e-07	2.34e-05	6.775168492
FBgn0259715	CG42369	-0.476935574	7.737042175	-7.357640838	1.42e-07	1.54e-05	7.397101548
FBgn0017561	Ork1	-0.478136221	5.018634318	-6.929281619	3.83e-07	3.21e-05	6.566016145
FBgn0039028	CG13840	-0.478546275	0.741153661	-2.950884891	0.007014859	0.046950473	-2.338306391
FBgn0035779	CG8562	-0.478858804	6.65696292	-7.612202755	8e-08	9.91e-06	8.007550895
FBgn0003356	Jon99Cii	-0.479308127	9.610872111	-6.951919208	3.64e-07	3.06e-05	6.462555381
FBgn0036381	CG8745	-0.480387676	7.669088008	-5.882682793	4.72e-06	0.000233036	3.88727432
FBgn0030041	CG12116	-0.481041545	7.426073668	-8.466829276	1.23e-08	2.68e-06	9.859447854
FBgn0003257	r-l	-0.481574805	3.147253485	-4.468411266	0.000163636	0.003448304	0.862560838
FBgn0039419	CG12290	-0.482215028	5.095283745	-8.237689265	2.01e-08	3.87e-06	9.471428634
FBgn0040349	CG3699	-0.486553684	7.639010793	-7.759276687	5.76e-08	8.01e-06	8.306557309
FBgn0029828	CG6067	-0.48716461	6.797088986	-7.597672845	8.27e-08	1.01e-05	7.970501773
FBgn0264448	asRNA:CR43866	-0.487195141	2.006285121	-2.938834787	0.00721687	0.047869277	-2.447901434
FBgn0003358	Jon99Ci	-0.488120773	7.912998684	-5.697119293	7.46e-06	0.00033397	3.423817372
FBgn0032076	Argl	-0.488246697	7.552392382	-8.19261015	2.22e-08	4.07e-06	9.265415312
FBgn0030615	Cyp4s3	-0.488509654	3.823148168	-5.22112954	2.44e-05	0.000845214	2.656252805
FBgn0031860	Daao2	-0.489747423	5.221036859	-6.138795477	2.53e-06	0.000143657	4.683097199
FBgn0033246	ACC	-0.497576924	10.3328038	-8.200695468	2.18e-08	4.06e-06	9.291126107
FBgn0035266	Gk2	-0.500725677	6.700623032	-9.821487586	7.68e-10	4.36e-07	12.6503688
FBgn0034406	Jheh3	-0.501492379	6.048103738	-5.764488093	6.32e-06	0.000290642	3.699920598
FBgn0030608	Lsd-2	-0.503757842	8.157041298	-8.568999224	9.89e-09	2.33e-06	10.07230924
FBgn0033999	CG8093	-0.506341751	6.637580035	-7.957883729	3.71e-08	5.52e-06	8.772360812
FBgn0029769	frma	-0.513291085	5.28835134	-6.999552993	3.25e-07	2.78e-05	6.716865343
FBgn0263380	lncRNA:CR43432	-0.519104492	0.537370204	-2.918129192	0.007577006	0.049414837	-2.385731757
FBgn0037387	CG1213	-0.519976754	8.388008048	-7.919165173	4.04e-08	5.9e-06	8.659675917
FBgn0036549	CG10516	-0.521996511	6.549522731	-5.77560248	6.15e-06	0.000286201	3.666212527
FBgn0011556	zetaTry	-0.52595065	4.503361921	-9.357260748	1.93e-09	7.21e-07	11.77624643
FBgn0266430	CG45060	-0.526799716	0.482839009	-3.144636833	0.004422782	0.034601611	-1.943296127
FBgn0250836	Acbp3	-0.533736995	6.27234008	-9.330516775	2.04e-09	7.37e-07	11.69092392
FBgn0035666	Jon65Aii	-0.534727788	6.132862244	-9.683153349	1.01e-09	4.85e-07	12.38860056
FBgn0020236	ATPCL	-0.535558251	9.824085254	-7.478205048	1.08e-07	1.21e-05	7.677808238
FBgn0053510	CG33510	-0.536321939	3.006338581	-3.609415039	0.001419767	0.016310789	-1.205148974
FBgn0267339	p38c	-0.537658225	2.344037436	-4.591489479	0.000119806	0.002840912	1.230928818
FBgn0034662	CG13492	-0.538389374	7.45371491	-6.008510141	3.47e-06	0.000186334	4.198099842
FBgn0035147	Gale	-0.538466491	8.068252538	-9.715923129	9.46e-10	4.75e-07	12.42570072
FBgn0000551	Edg78E	-0.541365639	6.489605021	-6.158267358	2.41e-06	0.000138383	4.605953946
FBgn0035934	TrpA1	-0.549238737	3.282827893	-6.10620525	2.73e-06	0.000150324	4.751636889
FBgn0267617	asRNA:CR45955	-0.550327491	0.884820478	-3.330952527	0.002817026	0.025838772	-1.569518647
FBgn0036422	CG3868	-0.551423624	7.10095704	-12.63407154	4.9e-12	1.13e-08	17.66412808
FBgn0030425	Nep6	-0.551993849	6.207478783	-7.208254129	2.01e-07	1.95e-05	7.135006767
FBgn0002569	Mal-A2	-0.554570782	6.943641513	-6.30303285	1.7e-06	0.000108249	4.939772899
FBgn0052040	CG32040	-0.555250425	2.37818796	-5.090049597	3.4e-05	0.001075305	2.395975362
FBgn0031033	CG14219	-0.555588509	2.743808633	-3.465067274	0.002028165	0.020726773	-1.376709021
FBgn0028920	CG8997	-0.555601802	8.718715944	-9.591111176	1.21e-09	5.38e-07	12.17962351
FBgn0035926	Acbp5	-0.561729741	6.832966683	-9.475957835	1.52e-09	6.07e-07	11.96112356
FBgn0034480	CG16898	-0.562249215	6.463343147	-3.954367109	0.00059962	0.008923211	-0.864437072
FBgn0027930	MP1	-0.566610214	3.789661061	-3.541039129	0.001681668	0.01832408	-1.44457446
FBgn0031305	Iris	-0.567281897	6.677390797	-6.31418953	1.65e-06	0.000105961	4.997527596
FBgn0001168	h	-0.570784394	5.774057605	-6.326035818	1.61e-06	0.000103553	5.073002462
FBgn0011554	etaTry	-0.571197575	3.14166428	-5.569564956	1.02e-05	0.000431453	3.516376905
FBgn0267755	lncRNA:CR46086	-0.572029724	0.556626712	-3.199673282	0.003873772	0.031748984	-1.86014635
FBgn0029827	CG6048	-0.574966299	3.78794298	-7.156287685	2.26e-07	2.12e-05	7.154835919
FBgn0031533	CG2772	-0.576661205	4.233997322	-5.996009575	3.58e-06	0.000189473	4.46288876
FBgn0026760	Tehao	-0.57711959	2.410087815	-3.307944726	0.002979456	0.026943426	-1.651890917
FBgn0026593	CG5707	-0.578123961	5.449763544	-6.24697426	1.94e-06	0.000117457	4.938795345
FBgn0015001	iotaTry	-0.58368391	4.087720026	-7.99420413	3.42e-08	5.27e-06	8.977934675
FBgn0001187	Hex-C	-0.584967843	7.499899195	-12.04878709	1.31e-11	2.16e-08	16.69426025
FBgn0036428	Gbs-70E	-0.586699102	8.269657365	-6.355072846	1.5e-06	9.82e-05	5.032584813
FBgn0051041	CG31041	-0.589099854	0.768446616	-3.511695978	0.001808042	0.019172877	-1.194992111
FBgn0039015	Takl2	-0.590035849	2.44521412	-6.023973915	3.34e-06	0.000180264	4.515440206
FBgn0286875	CG46397	-0.590776905	0.283223811	-2.957312281	0.006909328	0.046605678	-2.34859747
FBgn0087002	apolpp	-0.593379365	10.65968755	-5.102677336	3.29e-05	0.001049701	1.964345551
FBgn0040069	vanin-like	-0.595714197	3.545567187	-4.057136745	0.000462931	0.007373699	-0.16914873
FBgn0038484	CG5246	-0.598404702	2.85252884	-3.461974614	0.002043656	0.020811406	-1.41959361
FBgn0031913	CG5958	-0.599460053	6.983789768	-9.201687372	2.65e-09	7.86e-07	11.40746665
FBgn0053965	CG33965	-0.600475476	3.774925587	-5.944479681	4.06e-06	0.000210127	4.368535056
FBgn0035670	CG10472	-0.600927172	8.998434512	-9.062645071	3.53e-09	9.7e-07	11.10959279
FBgn0010241	Mdr50	-0.606830951	6.032713422	-3.174460762	0.004116584	0.033012716	-2.705610251
FBgn0003944	Ubx	-0.608799269	3.412879343	-6.25143407	1.92e-06	0.000116808	5.104439876
FBgn0085480	CG34451	-0.61082449	1.79400347	-4.7923279	7.21e-05	0.001876673	1.661740979
FBgn0263330	lncRNA:CR43411	-0.611805443	2.317926041	-5.151058479	2.92e-05	0.000959083	2.535344143
FBgn0265785	CG44574	-0.612610384	1.566401328	-4.475434018	0.000160751	0.003406152	0.784904875
FBgn0028532	CG7968	-0.613129808	9.019458907	-8.94411116	4.5e-09	1.21e-06	10.86430412
FBgn0039151	CG13607	-0.614874922	6.664162623	-9.28816928	2.23e-09	7.55e-07	11.59122604
FBgn0263200	Galt	-0.616281435	7.227218688	-8.799458423	6.09e-09	1.53e-06	10.56713078
FBgn0263336	lncRNA:CR43417	-0.61651118	5.2656149	-6.113124526	2.69e-06	0.000148521	4.629383313
FBgn0032916	CG9257	-0.616645245	2.036692716	-3.52179334	0.001763542	0.01890936	-1.20402471
FBgn0031500	CG17221	-0.619844022	12.00106701	-11.15544343	6.26e-11	8.03e-08	15.14697321
FBgn0052633	CG32633	-0.624534463	4.756287728	-8.028455418	3.17e-08	5.1e-06	9.048010669
FBgn0025595	AkhR	-0.626262233	5.490050785	-7.30373877	1.61e-07	1.65e-05	7.399048935
FBgn0041233	Gr59e	-0.626359999	-0.063980855	-3.026585921	0.005864122	0.041292002	-2.231779201
FBgn0023477	Taldo	-0.631535548	8.921685285	-9.251055868	2.4e-09	7.7e-07	11.49519807
FBgn0033294	Mal-A4	-0.635181188	6.544660157	-7.608635989	8.07e-08	9.91e-06	8.004566486
FBgn0036767	CG16775	-0.635742252	1.904254429	-3.257524502	0.003367782	0.029213584	-2.028557727
FBgn0011834	Ser6	-0.637241817	2.580406656	-5.026989681	3.98e-05	0.001207507	2.245901665
FBgn0038845	Alp5	-0.638388829	5.023530913	-8.119323035	2.6e-08	4.49e-06	9.230637182
FBgn0002571	Mal-A3	-0.641158451	7.11867739	-8.905328889	4.88e-09	1.28e-06	10.79481272
FBgn0033792	CG13325	-0.641178547	5.131008293	-3.014920426	0.006028839	0.042092525	-2.794131022
FBgn0041194	Prat2	-0.645867889	8.457737968	-7.089947233	2.64e-07	2.34e-05	6.775253634
FBgn0259682	Jabba	-0.648520425	7.137060892	-6.409041164	1.31e-06	8.83e-05	5.182803514
FBgn0053509	CG33509	-0.649754952	1.156908311	-4.948399179	4.86e-05	0.001405838	2.054864692
FBgn0030756	CG9903	-0.65124749	3.203912478	-5.45899578	1.35e-05	0.000536816	3.259803051
FBgn0035484	CG11594	-0.65519851	7.824845881	-9.149268338	2.95e-09	8.32e-07	11.28688034
FBgn0035309	CG15879	-0.656362684	1.752936724	-4.820855381	6.7e-05	0.001791424	1.725672906
FBgn0085360	CG34331	-0.662483382	5.250525996	-8.209707146	2.14e-08	4.05e-06	9.417793986
FBgn0038750	CG4465	-0.666264045	0.830002365	-4.460928444	0.000166767	0.003495152	0.618956437
FBgn0030607	dob	-0.674686097	5.009317632	-11.17582013	6.03e-11	8.03e-08	15.13925191
FBgn0030968	CG7322	-0.679794746	6.935503815	-10.61209992	1.69e-10	1.4e-07	14.14979694
FBgn0020906	Jon25Bi	-0.683810438	8.625719418	-11.02787904	7.88e-11	9.1e-08	14.90761774
FBgn0039472	CG17192	-0.68405404	4.497927354	-3.609001754	0.001421223	0.016310789	-1.364087232
FBgn0031417	CG3597	-0.688636288	6.210720528	-8.343062422	1.6e-08	3.23e-06	9.646857153
FBgn0036321	CG14120	-0.690092388	4.734661751	-4.170712728	0.00034757	0.005981729	-0.099916975
FBgn0259998	CG17571	-0.695596483	7.606180351	-10.55570028	1.88e-10	1.45e-07	14.03956457
FBgn0032373	Vha100-5	-0.698106769	6.321118378	-7.623243234	7.81e-08	9.8e-06	8.055921427
FBgn0051343	CG31343	-0.701342188	8.271754267	-10.09808722	4.49e-10	3.05e-07	13.171239
FBgn0034160	CG5550	-0.701637787	0.905925008	-4.106250912	0.000409	0.006680531	0.045934717
FBgn0032733	CG15170	-0.705158717	1.706202215	-3.870941231	0.000739349	0.010253032	-0.405029705
FBgn0038135	CG8773	-0.710885265	6.186779298	-7.104379301	2.55e-07	2.32e-05	6.870279389
FBgn0035718	CG14820	-0.715882319	3.725415469	-4.122194249	0.000392871	0.006518496	0.017726857
FBgn0043575	PGRP-SC2	-0.715895192	6.718652257	-14.37946314	3.18e-13	2.87e-09	20.34054015
FBgn0028950	CG15255	-0.724794375	5.169153249	-7.534449119	9.54e-08	1.14e-05	7.916673552
FBgn0266800	lncRNA:CR45262	-0.73384308	-0.036206629	-3.596175556	0.001467148	0.016643046	-1.264516912
FBgn0261859	CG42788	-0.736076035	7.491885793	-7.482036359	1.07e-07	1.21e-05	7.685942792
FBgn0043470	lambdaTry	-0.736909011	5.960294821	-8.135298668	2.51e-08	4.4e-06	9.208984892
FBgn0051233	CG31233	-0.744748854	7.588524343	-7.960743419	3.68e-08	5.52e-06	8.755710282
FBgn0032085	CG9555	-0.766817562	2.031687912	-6.233225271	2.01e-06	0.00012016	4.89182265
FBgn0262816	CG43187	-0.768000515	-0.53978372	-3.756841911	0.000983682	0.012593745	-1.051948606
FBgn0038463	CG3534	-0.77360584	6.631898434	-8.55169618	1.03e-08	2.37e-06	10.06634481
FBgn0262028	lncRNA:CR42839	-0.774885244	0.202930388	-4.771589625	7.59e-05	0.001957447	0.976214188
FBgn0039591	CG9988	-0.780004889	0.752488267	-4.775516011	7.52e-05	0.001946791	1.512109315
FBgn0038083	Ugt37A3	-0.784059116	3.847086592	-4.155721352	0.000360984	0.006121349	-0.045362022
FBgn0033774	CG12374	-0.79781786	9.84602606	-5.208942639	2.52e-05	0.000858619	2.227994191
FBgn0035619	Alp10	-0.800158675	5.130988181	-4.97938479	4.49e-05	0.001326654	1.825955879
FBgn0033423	Alp6	-0.801243741	3.255468411	-3.754174939	0.000990254	0.012630532	-0.808388912
FBgn0001285	Jon44E	-0.801784753	3.045061804	-7.164616754	2.22e-07	2.12e-05	7.137978606
FBgn0035496	CG14990	-0.814490748	4.260555996	-10.8500015	1.09e-10	1.01e-07	14.48087279
FBgn0035620	Alp9	-0.831923809	4.897399032	-5.151595617	2.91e-05	0.000959083	2.28117102
FBgn0003067	Pepck1	-0.838139485	10.14348816	-7.633187738	7.63e-08	9.69e-06	8.030352968
FBgn0053109	CG33109	-0.841266351	5.863827616	-8.713393246	7.29e-09	1.75e-06	10.4745977
FBgn0051091	CG31091	-0.852343785	2.959673282	-2.950733475	0.007017364	0.046950473	-2.510643453
FBgn0039114	Lsd-1	-0.867334054	8.689185421	-6.877337479	4.33e-07	3.57e-05	6.278227133
FBgn0052750	CG32750	-0.869614685	2.127063048	-5.733551196	6.82e-06	0.000308794	3.76339025
FBgn0040342	CG3706	-0.872583919	3.83313425	-7.524189106	9.76e-08	1.14e-05	7.959041167
FBgn0035186	CG13912	-0.875102409	4.346202647	-7.498120092	1.04e-07	1.19e-05	7.908910648
FBgn0028948	CG15253	-0.878521904	0.184815449	-4.211874412	0.000313234	0.005582146	-0.075548157
FBgn0034784	CG9826	-0.879434131	0.292888992	-3.121112725	0.004679664	0.035717619	-2.015809758
FBgn0036996	mag	-0.881392272	7.360785923	-12.14708777	1.11e-11	2.13e-08	16.86032769
FBgn0043783	CG32444	-0.900968529	9.468888814	-13.6378957	9.83e-13	2.87e-09	19.24535035
FBgn0037996	CG4830	-0.903439144	0.708926728	-4.030618448	0.000494922	0.007754902	-0.149092006
FBgn0037782	Npc2d	-0.903985884	4.900324187	-7.437764874	1.19e-07	1.31e-05	7.737783764
FBgn0031929	CG18585	-0.904365083	5.859774695	-9.219417607	2.56e-09	7.78e-07	11.48685128
FBgn0030098	CG12057	-0.918788852	6.937654907	-9.156512101	2.91e-09	8.32e-07	11.31390513
FBgn0039777	Jon99Fii	-0.921188582	7.646462417	-9.487689876	1.49e-09	6.07e-07	11.97240105
FBgn0286876	CG46398	-0.929648423	-0.619331601	-3.478223893	0.001963538	0.020281692	-1.598512917
FBgn0032788	CG13084	-0.9481376	-0.820542463	-3.67672181	0.001201142	0.014433697	-1.363202287
FBgn0032507	CG9377	-0.948617872	2.568131352	-6.295735908	1.73e-06	0.000108376	5.161698169
FBgn0033327	PGRP-SC1b	-0.953293207	6.073131818	-8.49341269	1.16e-08	2.58e-06	9.95154194
FBgn0031248	CG11912	-0.961661015	3.161725233	-9.744424123	8.94e-10	4.69e-07	12.27655203
FBgn0031249	CG11911	-0.963047814	6.36773762	-9.634902496	1.11e-09	5.13e-07	12.28285215
FBgn0035667	Jon65Ai	-1.032968013	4.919655177	-7.497090869	1.04e-07	1.19e-05	7.79333259
FBgn0030746	CG9981	-1.057707529	1.934392087	-6.199925586	2.18e-06	0.000128271	4.64349907
FBgn0029795	CG15773	-1.0970895	0.236841241	-4.630346321	0.000108577	0.002617645	0.865227879
FBgn0030509	CG11162	-1.123400488	1.778079729	-6.538743755	9.64e-07	6.83e-05	5.279756296
FBgn0039769	CG15534	-1.147874461	4.587899488	-6.83448068	4.79e-07	3.84e-05	6.420260203
FBgn0002939	ninaD	-1.151547294	5.367434316	-6.719965372	6.27e-07	4.83e-05	6.065954225
FBgn0005670	Cyp4d1	-1.215143454	3.326674225	-8.175550685	2.3e-08	4.15e-06	9.200490601
FBgn0039768	CG15533	-1.232033796	4.681515349	-7.650128571	7.35e-08	9.54e-06	8.232694468
FBgn0037684	Srr	-1.233352055	5.578244791	-13.63201848	9.92e-13	2.87e-09	19.12283991
FBgn0039778	Jon99Fi	-1.233566437	6.64493846	-8.45504227	1.26e-08	2.7e-06	9.870802383
FBgn0265254	lncRNA:CR44268	-1.257862086	-0.987265158	-3.69597743	0.001144921	0.013991052	-1.434779547
FBgn0051463	CG31463	-1.304570491	3.215985817	-6.697962976	6.6e-07	5.02e-05	6.077791879
FBgn0031654	Jon25Bii	-1.433406633	4.964753718	-5.81301432	5.6e-06	0.000265682	4.029410679
FBgn0032068	LManV	-1.452322492	8.475284402	-6.457320247	1.17e-06	8.1e-05	5.283193597
FBgn0265899	lncRNA:CR44688	-1.474864963	-0.934456053	-3.982321478	0.000558911	0.008526163	-0.947214842
FBgn0031034	CG14205	-1.482197601	4.304413142	-7.284255043	1.69e-07	1.68e-05	7.438679701
FBgn0261675	Npc1b	-1.515668199	4.429943141	-9.906815641	6.5e-10	3.95e-07	12.76873395
FBgn0004045	Yp1	-1.524930889	-0.700517119	-3.004353844	0.006181857	0.042875724	-2.316216694
FBgn0032066	LManIII	-1.551691413	4.857887161	-5.794805339	5.86e-06	0.000274069	3.961128378
FBgn0028945	CG7631	-1.615828845	2.317202696	-8.774784763	6.41e-09	1.57e-06	9.275581491
FBgn0039091	CG10182	-1.69740297	1.261598675	-4.960860258	4.71e-05	0.001372633	1.801759589
FBgn0035886	Jon66Ci	-1.901115997	0.277468579	-8.379014072	1.48e-08	3.06e-06	8.629475396
FBgn0032067	LManIV	-2.125855782	1.927960525	-4.656220819	0.000101691	0.002472271	1.076874501
FBgn0039470	CG6296	-2.138933427	1.554682647	-10.82531052	1.14e-10	1.01e-07	11.84281473
FBgn0034429	AANATL4	-2.604797462	-0.536635136	-4.753763358	7.94e-05	0.002029633	-0.336708068
FBgn0033691	CG8860	-0.152639745	4.42871758	-2.908693387	0.007746748	0.050005283	-3.047115549
FBgn0033879	Echs1	-0.108494837	7.869393868	-2.908262307	0.007754589	0.050027931	-3.392477451
FBgn0031815	frj	-0.124925979	6.095980538	-2.907690599	0.007764999	0.05006712	-3.28889728
FBgn0034435	fest	0.104044807	9.244370041	2.907210431	0.007773753	0.050092524	-3.386752067
FBgn0267411	CG45764	0.190250107	6.486339638	2.906998754	0.007777615	0.050092524	-3.341328177
FBgn0265613	asRNA:CR44431	0.851362604	-0.11986612	2.906300082	0.007790375	0.050146737	-2.464353159
FBgn0031292	CG15824	0.120995108	7.093838157	2.905913518	0.007797443	0.050164273	-3.380801631
FBgn0031092	Ech1	-0.201398188	5.018459649	-2.905277101	0.007809093	0.050211251	-3.137930332
FBgn0003206	Ras64B	0.138826617	5.614359201	2.904843972	0.007817031	0.050234324	-3.23372011
FBgn0053012	CG33012	-0.264915637	2.775135839	-2.902865643	0.007853388	0.050416332	-2.70613192
FBgn0263144	bin3	-0.122685139	5.66983622	-2.902827756	0.007854086	0.050416332	-3.248831521
FBgn0038638	CG7702	-0.157858375	4.298368383	-2.902148484	0.007866607	0.050468654	-3.022685803
FBgn0036327	CG10748	0.238843506	4.227585276	2.900026508	0.007905845	0.050692225	-2.993256039
FBgn0004620	GluRIIA	0.124857366	5.151992887	2.898552905	0.007933203	0.050812356	-3.197536725
FBgn0030574	sbm	0.140916938	6.460787554	2.89854338	0.00793338	0.050812356	-3.351294155
FBgn0035988	CG3982	0.112051081	9.484386146	2.8981779	0.00794018	0.050827714	-3.404010155
FBgn0039560	BOD1	0.108039872	6.667545858	2.897250454	0.007957459	0.050881914	-3.377378874
FBgn0044871	Gos28	0.11374601	7.186540747	2.897326031	0.00795605	0.050881914	-3.405819829
FBgn0027929	NimB1	0.264056012	2.936977827	2.896828067	0.00796534	0.050904124	-2.79565561
FBgn0036289	CG10657	-0.224585539	5.606228642	-2.895908885	0.007982517	0.050985679	-3.269383606
FBgn0035217	FucTD	0.144202655	6.230476584	2.893714918	0.008023658	0.051220126	-3.344865084
FBgn0051266	CG31266	-0.209345394	3.977929115	-2.892563437	0.008045332	0.051326517	-2.951943422
FBgn0051327	CG31327	0.109366572	7.004334756	2.892357494	0.008049214	0.051326517	-3.411625794
FBgn0035526	CG1316	-0.093718819	6.762828847	-2.891633624	0.008062873	0.051385244	-3.397746808
FBgn0034300	CG5098	0.118371855	6.017907767	2.89115333	0.008071949	0.051397972	-3.328180763
FBgn0051546	CG31546	-0.216076256	6.145463463	-2.891056898	0.008073772	0.051397972	-3.336640557
FBgn0037906	PGRP-LB	-0.243237395	4.987542947	-2.890268642	0.008088691	0.051464574	-3.188384087
FBgn0039559	NSD	0.126650972	5.299623876	2.889362418	0.008105875	0.051545507	-3.235131071
FBgn0034199	Gbp1	-0.202047809	4.147481022	-2.889077174	0.008111291	0.05155156	-2.972497098
FBgn0039241	CG11089	0.429014671	6.982137545	2.888260169	0.008126822	0.051621862	-3.403904642
FBgn0031522	CG3285	-0.095032821	6.669878434	-2.887358243	0.008144001	0.051702545	-3.390782483
FBgn0034723	CG13506	0.099598578	7.152272579	2.885121211	0.008186759	0.051945439	-3.426354002
FBgn0034887	St1	-0.245180657	4.775001189	-2.884089611	0.008206549	0.05204241	-3.104382632
FBgn0035346	CG1146	0.090290434	9.724010256	2.883626991	0.008215438	0.052070188	-3.433397637
FBgn0000221	brn	0.216562506	2.763612703	2.881664821	0.008253244	0.052195216	-2.711928032
FBgn0027554	CG8042	0.109530675	8.235859159	2.882047724	0.008245854	0.052195216	-3.450149499
FBgn0030915	CG6179	0.234634039	3.286983048	2.88182452	0.008250161	0.052195216	-2.845568032
FBgn0259964	Sfp33A3	-0.26820962	5.95493586	-2.881691542	0.008252728	0.052195216	-3.335853558
FBgn0039879	Ir100a	0.673012385	-0.092999892	2.880961407	0.008266837	0.052223981	-2.476213338
FBgn0051361	dpr17	0.099059575	7.700669822	2.881153659	0.00826312	0.052223981	-3.451052511
FBgn0027090	GlnRS	-0.115884978	5.45993299	-2.878962852	0.008305575	0.052265612	-3.26325194
FBgn0032258	Cog4	-0.131947089	5.136989371	-2.878862401	0.008307526	0.052265612	-3.195764072
FBgn0036670	CG13029	0.117484557	7.953504086	2.880098171	0.008283548	0.052265612	-3.454787918
FBgn0037169	CG11404	0.170563398	4.788598846	2.878975822	0.008305323	0.052265612	-3.151089938
FBgn0051952	CG31952	0.148745429	6.065634732	2.879204358	0.008300884	0.052265612	-3.359801607
FBgn0261108	Atg13	-0.123289519	5.732807083	-2.878992525	0.008304998	0.052265612	-3.30574591
FBgn0265042	Irk1	-0.189788861	6.161565734	-2.878753887	0.008309635	0.052265612	-3.371866993
FBgn0265575	yin	-0.137467276	4.941515819	-2.88017485	0.008282062	0.052265612	-3.184152712
FBgn0063485	Lasp	0.099367238	8.173569978	2.876895357	0.00834583	0.052464695	-3.46182429
FBgn0262366	CG43064	0.626206652	2.293070694	2.876161765	0.008360158	0.052526172	-2.609136228
FBgn0028734	Fmr1	0.096721415	6.924202445	2.875879511	0.008365677	0.052532266	-3.439754371
FBgn0032010	CG8086	0.087009556	7.888236869	2.875337443	0.008376286	0.052570299	-3.464904066
FBgn0032968	CG11634	0.162116215	5.111468889	2.871315522	0.008455401	0.052980448	-3.226678239
FBgn0034554	CAH14	0.173745822	4.297467802	2.871532682	0.008451111	0.052980448	-3.091740498
FBgn0037108	Alg11	-0.1490967	5.547677861	-2.871540318	0.00845096	0.052980448	-3.290120373
FBgn0027619	eIF3j	-0.09198433	6.645753796	-2.869659735	0.008488177	0.053156981	-3.442397891
FBgn0030241	feo	0.163080875	4.825673169	2.867099405	0.008539098	0.053389009	-3.198194412
FBgn0053530	Acp53C14c	-0.111345295	8.078126223	-2.86745814	0.008531946	0.053389009	-3.482958438
FBgn0263116	5-HT1B	0.309396904	2.392751771	2.867293256	0.008535232	0.053389009	-2.711601136
FBgn0038302	CG4210	-0.26552018	2.905853853	-2.866328599	0.008554484	0.053456269	-2.762130895
FBgn0026565	Ass	-0.238318507	5.112179756	-2.865457595	0.008571903	0.053466757	-3.172320663
FBgn0029911	CG14435	-0.13471285	5.083571035	-2.865759973	0.008565852	0.053466757	-3.235252474
FBgn0030883	CG7772	0.123210171	4.926028021	2.865318759	0.008574683	0.053466757	-3.22228978
FBgn0031859	CG17377	0.123209914	9.068484268	2.865843702	0.008564177	0.053466757	-3.479489321
FBgn0033226	puml	0.103003623	7.380527416	2.864190389	0.008597305	0.053526329	-3.485531711
FBgn0035878	CG7182	0.124521388	6.060842826	2.864148718	0.008598142	0.053526329	-3.394693616
FBgn0036242	CG6793	-0.452770054	1.47097295	-2.864367581	0.008593749	0.053526329	-2.51231148
FBgn0040087	p115	-0.142622088	4.991749455	-2.863102221	0.008619175	0.05362836	-3.225104536
FBgn0033919	CG8547	0.122554806	7.690308358	2.862668832	0.0086279	0.053653739	-3.490814126
FBgn0037796	CG12814	0.123661849	5.479453948	2.861999524	0.008641392	0.053679822	-3.326499137
FBgn0037856	Leash	-0.216368652	2.926485999	-2.86215294	0.008638297	0.053679822	-2.81303873
FBgn0264695	Mhc	0.143562596	11.99188973	2.861386999	0.008653756	0.053727726	-3.43421974
FBgn0050049	CG30049	-0.429532269	2.271897018	-2.858965002	0.00870281	0.054003249	-2.607999217
FBgn0038088	CG10126	0.113102801	6.640698276	2.854481782	0.008794309	0.054541716	-3.472110524
FBgn0013812	Dhc93AB	-0.164419991	5.558031554	-2.853947826	0.008805267	0.054580366	-3.325047273
FBgn0033916	Usp20-33	0.07928984	7.240379213	2.853144508	0.008821778	0.054653374	-3.504404368
FBgn0264775	CG44013	-0.169134055	5.908161154	-2.852475336	0.008835554	0.054680052	-3.379410108
FBgn0270927	betaGlu	-0.157319211	4.529136319	-2.852684681	0.008831242	0.054680052	-3.159667248
FBgn0050099	CG30099	0.143544476	6.812217438	2.851775658	0.00884998	0.054739994	-3.489630545
FBgn0027291	Idh3a	0.251763847	8.930017051	2.851274558	0.008860325	0.054745338	-3.513063236
FBgn0038756	CG4783	-0.153760681	5.399445744	-2.851409085	0.008857547	0.054745338	-3.333123079
FBgn0037696	GstZ1	-0.227706535	2.83868737	-2.850077903	0.008885077	0.054868916	-2.823990704
FBgn0014133	bif	-0.09672785	6.606769258	-2.849124817	0.008904838	0.054961557	-3.476913581
FBgn0000045	Act79B	0.187642406	10.25947967	2.848806918	0.008911439	0.054972914	-3.495049097
FBgn0015591	AstA	-0.190114933	3.881628024	-2.847444736	0.008939774	0.055031544	-3.038047196
FBgn0033702	CG8854	0.397779546	2.624204333	2.847700421	0.008934449	0.055031544	-2.739366076
FBgn0051493	CG31493	-0.251020737	3.933400819	-2.847433662	0.008940005	0.055031544	-3.011819637
FBgn0051712	CG31712	-0.110841992	6.158781011	-2.847942589	0.008929408	0.055031544	-3.429152438
FBgn0034835	CG3092	0.121754125	6.780553977	2.846934656	0.008950407	0.05506622	-3.497365734
FBgn0038686	CG5555	0.084877105	6.626526765	2.846255789	0.008964576	0.055124026	-3.488358981
FBgn0260648	Rrp40	-0.313507345	2.64997673	-2.845280595	0.008984967	0.055220012	-2.794271145
FBgn0261399	Pp1-Y1	0.416334714	1.928184085	2.844501937	0.009001281	0.055290846	-2.60469596
FBgn0028543	NimB2	0.166270821	6.786119434	2.843063425	0.009031493	0.055418531	-3.505449656
FBgn0033769	CG8768	0.204582275	5.443405993	2.843055208	0.009031666	0.055418531	-3.34412896
FBgn0003676	CCT1	-0.107245894	5.849270292	-2.842733945	0.009038426	0.055430561	-3.414261361
FBgn0035513	Cpr64Ad	-0.131865625	6.432434293	-2.842463531	0.00904412	0.055436041	-3.473562736
FBgn0037150	CG7133	-0.165394479	3.823997459	-2.840269558	0.009090446	0.055690432	-3.033321596
FBgn0038708	Scsalpha2	0.123613582	7.263057945	2.839955523	0.009097095	0.055701617	-3.533950194
FBgn0001189	hfw	-0.13246876	5.239171546	-2.838733245	0.009123018	0.055830745	-3.314971287
FBgn0037205	BoYb	0.342031958	1.467647857	2.838276446	0.009132725	0.055860543	-2.617405365
FBgn0051259	CG31259	-0.556896794	1.598999893	-2.836685849	0.009166599	0.056008407	-2.627462188
FBgn0051633	CG31633	-0.191059351	4.476673324	-2.8368761	0.009162541	0.056008407	-3.158166812
FBgn0020386	Pdk1	0.105401606	7.619375295	2.836319202	0.009174425	0.056026576	-3.547797586
FBgn0010411	RpS18	-0.118430234	9.315252984	-2.835326839	0.009195636	0.056096782	-3.544494146
FBgn0051525	CG31525	0.167551606	5.351235355	2.835444689	0.009193115	0.056096782	-3.345776476
FBgn0038959	CG13856	0.344611369	1.43906687	2.834849908	0.009205847	0.056129421	-2.585369875
FBgn0036156	CG11726	0.178338824	4.511902136	2.83415198	0.009220809	0.056190977	-3.19779053
FBgn0035709	eIF4E4	0.125808808	7.147006592	2.833404154	0.009236866	0.056259139	-3.542440245
FBgn0029672	CG2875	-0.250029941	3.084531597	-2.83214613	0.009263938	0.056394281	-2.893782767
FBgn0050291	CG30291	-0.110975092	5.310916371	-2.831509932	0.009277657	0.056421416	-3.34860354
FBgn0263352	Unr	-0.184958497	6.306796992	-2.831486302	0.009278167	0.056421416	-3.486846155
FBgn0013813	Dhc98D	0.123927658	6.821343118	2.83040381	0.009301555	0.056531477	-3.527188581
FBgn0034365	CG5335	-0.145649562	4.748083671	-2.830195785	0.009306056	0.056531477	-3.272986872
FBgn0003423	slgA	0.076348007	8.160111282	2.825822467	0.009401162	0.056973829	-3.574015981
FBgn0004656	fs(1)h	-0.126046531	6.440864356	-2.825990409	0.009397493	0.056973829	-3.510836717
FBgn0024807	DIP1	-0.088992554	7.385357259	-2.825945308	0.009398478	0.056973829	-3.565726547
FBgn0035799	mmm	0.175507406	4.883675293	2.82571349	0.009403543	0.056973829	-3.313235825
FBgn0051431	CG31431	0.108756405	7.853027721	2.826338678	0.009389888	0.056973829	-3.572552465
FBgn0261816	CG42758	0.163120222	4.884624456	2.825238065	0.00941394	0.057006912	-3.298287854
FBgn0019952	Orct	-0.181215402	5.497158596	-2.823730685	0.009446976	0.057147031	-3.363380022
FBgn0052170	CG32170	0.170352956	4.133913498	2.823955903	0.009442033	0.057147031	-3.152623365
FBgn0259974	Sfp84E	-0.232701843	4.213233132	-2.822764283	0.009468214	0.057245516	-3.134255371
FBgn0020399	Mst89B	0.111723556	6.362064887	2.822384515	0.009476572	0.057266068	-3.517512094
FBgn0036029	CG16719	0.123107343	6.713801558	2.821084935	0.009505227	0.057409186	-3.549682096
FBgn0011760	ctp	-0.112002285	7.599642369	-2.820005704	0.009529086	0.057466477	-3.58359128
FBgn0013749	Arf4	-0.108969217	6.023676759	-2.819306647	0.009544571	0.057466477	-3.479815634
FBgn0020018	Ppox	0.085744719	5.800066565	2.81968832	0.009536113	0.057466477	-3.461598868
FBgn0030588	CG9521	0.711979594	0.46812722	2.820128246	0.009526374	0.057466477	-2.578367663
FBgn0037962	Dnali1	0.165540277	5.599586786	2.819376108	0.009543031	0.057466477	-3.41923501
FBgn0038211	CG9649	-0.152916504	5.752817962	-2.819931893	0.00953072	0.057466477	-3.464773388
FBgn0052103	SCaMC	-0.128708279	6.900653358	-2.818826111	0.009555229	0.057500668	-3.558643122
FBgn0034459	TTLL6A	0.11138319	7.302435396	2.818365807	0.009565449	0.057532187	-3.582113145
FBgn0031711	CG6907	0.106410528	6.143779557	2.815632501	0.009626348	0.057808148	-3.509651483
FBgn0032394	Hacd1	-0.108598362	7.76725053	-2.81566599	0.0096256	0.057808148	-3.594261544
FBgn0040637	CG11458	1.178649342	-0.196767814	2.816056181	0.009616884	0.057808148	-2.627363102
FBgn0004227	nonA	-0.110950807	5.777531616	-2.815397899	0.009631592	0.057809578	-3.447381786
FBgn0004228	mex1	-0.233769322	3.770020831	-2.814272219	0.009656793	0.057930724	-3.099225135
FBgn0031638	CG11927	0.138676864	5.138486277	2.81266621	0.009692855	0.058086708	-3.384442747
FBgn0036436	CG4914	-0.790333239	-0.07771414	-2.812667299	0.00969283	0.058086708	-2.623311026
FBgn0039373	CG5024	0.117994374	6.282046943	2.810160466	0.009749374	0.058395112	-3.539008732
FBgn0036824	CG3902	-0.200492652	8.383500906	-2.809291971	0.009769037	0.05848255	-3.609697537
FBgn0265378	lncRNA:CR44319	0.428299122	0.579501117	2.808921675	0.009777432	0.058502478	-2.594181106
FBgn0025360	Optix	0.146880394	4.841285105	2.80842944	0.009788602	0.058538981	-3.310615779
FBgn0030347	CG15739	-0.19165014	4.765494747	-2.807702642	0.009805116	0.058607394	-3.294827786
FBgn0039043	CG17121	0.200950484	4.542927792	2.806754696	0.009826696	0.058705993	-3.254286822
FBgn0032447	PICK1	0.143168962	4.623778695	2.805019336	0.009866317	0.058912218	-3.283569095
FBgn0029969	Acat1	-0.183842175	5.327064931	-2.804018224	0.009889243	0.059018592	-3.390997195
FBgn0035094	CG9380	-0.213416722	6.310835827	-2.80265471	0.009920549	0.059174844	-3.544231169
FBgn0033323	CG12376	0.147079694	6.203257236	2.800933894	0.009960193	0.059380642	-3.542837335
FBgn0037225	TwdlG	0.201033581	5.693775143	2.800430629	0.009971815	0.059389619	-3.477242738
FBgn0261550	Orp8	0.091203335	7.730765065	2.800423313	0.009971984	0.059389619	-3.62775358
FBgn0085450	Snoo	-0.172430112	4.787688616	-2.798649496	0.010013052	0.059603465	-3.316893445
FBgn0265002	CG44153	-0.199365355	3.282855814	-2.796259104	0.010068648	0.059903527	-3.060408072
FBgn0285949	RpL31	-0.10877287	8.626478694	-2.795557941	0.010085011	0.059969983	-3.637597609
FBgn0083985	CG34149	0.101542462	9.602283764	2.794315904	0.010114058	0.060111758	-3.629986425
FBgn0010621	CCT5	-0.099133924	6.335698918	-2.793634116	0.010130037	0.060175754	-3.582131681
FBgn0265158	CG44227	0.298364204	2.101835686	2.793285965	0.010138206	0.060193315	-2.764379746
FBgn0039088	CG10164	0.099409474	7.52520153	2.79272102	0.010151474	0.060241121	-3.641921589
FBgn0032160	CG4598	-0.13205219	6.54392739	-2.79241266	0.010158723	0.060253176	-3.588665613
FBgn0035490	CG1136	0.185448962	4.307931306	2.791892112	0.010170972	0.060294856	-3.27865879
FBgn0035151	CG17129	0.146232323	5.114028464	2.791653993	0.010176579	0.060297145	-3.409163664
FBgn0051125	CG31125	0.309436787	2.533407343	2.790389317	0.010206411	0.060442888	-2.887345119
FBgn0051815	CG31815	0.165651266	4.28080046	2.790155763	0.010211929	0.06044457	-3.265173858
FBgn0261547	Exn	-0.114509524	6.756259974	-2.789737373	0.010221821	0.060472128	-3.616500017
FBgn0036825	RpL26	-0.097083177	9.040024695	-2.787739114	0.010269194	0.060703329	-3.650883011
FBgn0259795	loopin-1	0.113778237	10.81992104	2.787645604	0.010271415	0.060703329	-3.6235968
FBgn0052702	Cubn	0.279318652	4.535347495	2.786960228	0.010287715	0.060768556	-3.31179566
FBgn0020371	Tim17b2	0.134777489	6.303508	2.785793641	0.010315514	0.060839404	-3.585109517
FBgn0031208	CR11023	0.155020461	5.196911267	2.786112153	0.010307917	0.060839404	-3.447162068
FBgn0038371	Pbp45	-0.456312113	0.87831231	-2.785924961	0.010312381	0.060839404	-2.646077083
FBgn0267745	lncRNA:CR46076	0.688523951	-0.093239593	2.784901548	0.01033682	0.060933944	-2.643826679
FBgn0052461	CG32461	0.18561789	4.155567234	2.784151051	0.010354776	0.061008652	-3.244527841
FBgn0284442	Mcm3	-0.328342966	1.828828471	-2.783814373	0.010362841	0.061025035	-2.773464398
FBgn0020496	CtBP	-0.114881331	6.788818412	-2.783150668	0.010378758	0.061087612	-3.630502941
FBgn0032748	CG10492	0.105744826	6.51267518	2.782825213	0.010386571	0.061102456	-3.619890316
FBgn0039743	Jasper	0.113731364	5.480728034	2.782400245	0.010396781	0.061131381	-3.479202646
FBgn0033905	CG18324	-0.08695468	7.386666636	-2.780116281	0.01045182	0.061357767	-3.666725793
FBgn0263335	lncRNA:CR43416	0.700253347	-0.175418111	2.780085657	0.01045256	0.061357767	-2.656388686
FBgn0264371	lncRNA:CR43823	0.585274221	0.386513741	2.779921086	0.010456537	0.061357767	-2.643181075
FBgn0283471	wupA	0.124152073	9.099517869	2.780461202	0.010443491	0.061357767	-3.666016805
FBgn0263832	Rcd5	0.112548047	5.577397907	2.778488425	0.010491216	0.061529997	-3.51910248
FBgn0050463	Pgant9	-0.117303576	6.195921971	-2.777288311	0.01052035	0.061669545	-3.589396261
FBgn0267936	lncRNA:CR46216	-0.494588697	0.315709643	-2.77700855	0.010527153	0.061678112	-2.646899682
FBgn0267987	lncRNA:CR46254	-0.312546447	1.437724545	-2.776639879	0.010536123	0.061699368	-2.690813061
FBgn0036498	CG13455	0.152165876	5.661733323	2.776206631	0.010546675	0.061729853	-3.528410779
FBgn0038054	CG5509	0.195742042	3.992870177	2.773809219	0.010605242	0.062041202	-3.213516014
FBgn0032175	CG13131	0.187679695	4.69060257	2.773217624	0.010619741	0.062077611	-3.349801038
FBgn0262363	CG43061	-0.216127997	5.591659654	-2.773116704	0.010622217	0.062077611	-3.488731493
FBgn0011762	Prim1	0.209507244	5.365790881	2.772360974	0.01064077	0.062091772	-3.482491242
FBgn0033903	CG8323	-0.126462609	5.171685398	-2.772790562	0.01063022	0.062091772	-3.475755737
FBgn0036729	CG13733	0.131410693	6.70884904	2.772422363	0.010639262	0.062091772	-3.656111801
FBgn0034483	CG16894	0.136068912	6.470361238	2.770498783	0.010686619	0.062327818	-3.638679556
FBgn0050036	CG30036	0.116877778	4.630003103	2.769450741	0.010712505	0.062447253	-3.357221657
FBgn0039789	CG9717	0.163704832	4.860328812	2.768627252	0.010732886	0.062534496	-3.386004518
FBgn0036910	Cyp305a1	0.094238471	5.966554226	2.768185431	0.010743836	0.062566728	-3.569794728
FBgn0031388	CG12674	0.125207579	4.513943008	2.767369766	0.010764079	0.062653019	-3.357944758
FBgn0033283	CG11635	0.107283401	8.723891368	2.766723762	0.010780137	0.062714875	-3.698893077
FBgn0002023	Lim3	0.19785899	3.893357249	2.765907795	0.010800453	0.062783361	-3.212287226
FBgn0003507	srp	-0.14353112	5.808561478	-2.765282173	0.010816053	0.062783361	-3.55956719
FBgn0004197	Ser	0.170479648	3.729263996	2.765422054	0.010812563	0.062783361	-3.215726022
FBgn0029642	CG3592	0.486193789	0.671562789	2.764942604	0.01082453	0.062783361	-2.672049221
FBgn0029816	CG12729	0.168871946	4.413945193	2.765106339	0.010820442	0.062783361	-3.356024638
FBgn0035348	CG16758	-0.204473421	9.752220377	-2.765259775	0.010816612	0.062783361	-3.692629641
FBgn0039175	beta-PheRS	-0.162131622	4.684509247	-2.764709962	0.010830341	0.062785531	-3.393005953
FBgn0031544	CG17593	-0.102745681	6.411713685	-2.76404838	0.010846882	0.062849872	-3.645823954
FBgn0010078	RpL23	-0.107629119	9.285723104	-2.763469621	0.010861372	0.062895928	-3.701012494
FBgn0039872	salt	-0.149159316	6.780749938	-2.763078687	0.01087117	0.062895928	-3.666287255
FBgn0262623	CG43147	-0.217765766	9.150174664	-2.763125944	0.010869985	0.062895928	-3.705220086
FBgn0001091	Gapdh1	0.289654305	10.80315907	2.762423532	0.010887609	0.062912578	-3.678967567
FBgn0030814	CG4955	0.098814617	6.482352695	2.762312718	0.010890392	0.062912578	-3.664773246
FBgn0034914	CG5554	0.114591594	6.938024312	2.762539695	0.010884692	0.062912578	-3.689332014
[truncated: 9,547 more rows]
