# Supplementary material for: Developmental mitochondrial complex I activity determines lifespan
Source: EMBO Rep. 2025 Mar 17;26(8):1957–83. doi: 10.1038/s44319-025-00416-6 (PMC12019323; doi:10.1038/s44319-025-00416-6)
Supplement: Supplementary file 5 — Source data Fig. 3 [file 44319_2025_416_MOESM5_ESM.zip › 3B/Figure3B_ND75_DA_A.csv]

Gene _ID	Symbol	logFC	AveExpr	t	P.Value	adj.P.Val	B
FBgn0000003	7SLRNA:CR32864	0.03528404	5.410763	0.4587304	0.6507333	0.7736654	-7.481996
FBgn0000008	a	0.096427571	5.847611945	2.579743002	0.016751585	0.050934504	-4.621996302
FBgn0000014	abd-A	0.563772457	3.962494674	6.819307366	5.92e-07	7.92e-06	5.833601379
FBgn0000015	Abd-B	-0.1124414	0.3840769	-0.6310129	0.5342532	0.6790884	-6.064082
FBgn0000017	Abl	0.02266489	8.259237	0.6854663	0.499901	0.649085	-7.581115
FBgn0000018	abo	0.06179804	4.729093	1.163469	0.2565682	0.4054546	-6.821822
FBgn0000024	Ace	0.03490422	2.996215	0.3954763	0.6961357	0.8083753	-6.989853
FBgn0000028	acj6	0.0394466	6.578211	1.03799	0.3100646	0.4643224	-7.187691
FBgn0000032	Acph-1	0.01249714	5.920157	0.2381283	0.8138903	0.8906461	-7.625636
FBgn0000036	nAChRalpha1	0.03374841	7.73188	0.9568882	0.3485746	0.5041694	-7.330071
FBgn0000037	mAChR-A	-0.04807199	1.632731	-0.5009354	0.621177	0.7508107	-6.619296
FBgn0000038	nAChRbeta1	0.1188181	1.258734	0.3616349	0.720926	0.8257555	-6.437616
FBgn0000039	nAChRalpha2	0.358936319	3.006221876	4.387015169	0.000214575	0.001427601	0.117283116
FBgn0000042	Act5C	-0.20816713	10.22952702	-3.733707115	0.001087234	0.005553834	-2.222333019
FBgn0000043	Act42A	0.094591177	7.86165599	2.849649747	0.00907071	0.031393978	-4.191453519
FBgn0000044	Act57B	0.255591021	9.920206992	5.152990853	3.19e-05	0.000273939	1.297982663
FBgn0000045	Act79B	0.731636013	9.76911081	10.39468146	3.66e-10	1.1e-08	12.90786813
FBgn0000046	Act87E	0.348124746	9.026435608	8.865074223	7.05e-09	1.55e-07	9.902156707
FBgn0000047	Act88F	-0.05436005	7.825379	-1.521081	0.1418697	0.2613969	-6.652528
FBgn0000052	Pfas	-0.93407863	7.033589928	-8.651683959	1.09e-08	2.28e-07	9.571222368
FBgn0000053	Gart	-0.669394682	7.610168522	-3.635927284	0.001382741	0.006728913	-2.346743369
FBgn0000055	Adh	-0.887030412	12.74947552	-22.10812093	5.38e-17	1.22e-14	28.96854843
FBgn0000057	adp	-0.191706368	5.990409811	-4.339863484	0.000241354	0.001574318	-0.507728701
FBgn0000061	al	-0.1429011	2.457324	-1.453101	0.1597044	0.2850948	-5.888758
FBgn0000063	Mps1	0.134580759	3.036518816	1.953567542	0.063021159	0.141532429	-5.315366071
FBgn0000064	Ald1	0.05829134	5.059782	0.996398	0.3294249	0.483708	-7.031652
FBgn0000075	amd	0.248552085	1.432870773	1.499924787	0.147236887	0.268679305	-5.454174301
FBgn0000077	amx	-0.19092968	3.001400809	-2.034832836	0.053552912	0.124499876	-5.078754398
FBgn0000078	Amy-d	-0.914337783	10.42113678	-9.246851335	3.28e-09	7.77e-08	10.66312639
FBgn0000079	Amy-p	-0.780959776	10.94446545	-7.906040918	5.25e-08	9.1e-07	7.799616319
FBgn0000083	AnxB9	0.308310122	7.796074534	8.167329879	3e-08	5.58e-07	8.468660616
FBgn0000084	AnxB10	0.170123979	6.098830385	3.560977424	0.001661402	0.007798961	-2.426619662
FBgn0000092	dyw	0.1063744	5.423737	1.956488	0.06265687	0.140994	-5.749761
FBgn0000094	Anp	0.1036824	3.739329	1.317639	0.2005996	0.3391129	-6.411048
FBgn0000097	aop	-0.341849768	5.625884249	-4.128168039	0.00040904	0.002456904	-0.971462372
FBgn0000100	RpLP0	-0.415482505	9.937343739	-9.310473333	2.89e-09	6.92e-08	10.7992889
FBgn0000108	Appl	-0.03339142	6.290988	-0.4617053	0.6486299	0.7728295	-7.599331
FBgn0000109	Aprt	-0.358840101	3.593000404	-3.601863051	0.001503192	0.007194317	-1.86997678
FBgn0000114	bru1	0.01366402	9.510556	0.2923412	0.7726467	0.8646826	-7.830273
FBgn0000115	Arl1	-0.157796971	4.781989057	-2.177491138	0.039955724	0.100026974	-5.251689417
FBgn0000116	Argk1	0.317858737	10.94453708	9.856292748	1e-09	2.68e-08	11.85273664
FBgn0000117	arm	-0.073958447	7.902666346	-2.332081778	0.028813102	0.077678396	-5.264069065
FBgn0000119	arr	-0.326671725	5.30566522	-4.576866356	0.000133636	0.000944248	0.158146162
FBgn0000120	Arr1	0.212154535	9.534347669	6.752713948	6.9e-07	9.12e-06	5.201571562
FBgn0000121	Arr2	0.187491767	9.974436962	5.338833077	2.02e-05	0.000185507	1.759349669
FBgn0000139	ash2	-0.0965216	6.341361	-1.960569	0.0621509	0.1402285	-5.817618
FBgn0000140	asp	0.1670378	6.274017	1.086112	0.288682	0.4413989	-7.099144
FBgn0000146	aub	0.174203906	3.202544807	2.485930317	0.020623729	0.059824019	-4.366911704
FBgn0000147	aurA	0.134770694	5.030263457	2.977793714	0.00673198	0.024457489	-3.652030022
FBgn0000150	awd	-0.596210747	8.647812427	-11.2393302	8.07e-11	2.86e-09	14.51856579
FBgn0000152	Axs	0.243958263	3.85290522	3.796198633	0.000931926	0.00488111	-1.514694028
FBgn0000153	b	0.0390602	4.464205	0.7422642	0.4654408	0.6177789	-7.195624
FBgn0000157	Dll	0.169585284	3.605856287	2.265797997	0.033187577	0.08695058	-4.853771054
FBgn0000158	bam	-0.05860466	5.448258	-1.635671	0.1155216	0.2234214	-6.279425
FBgn0000163	baz	-0.1369491	6.357712	-2.037042	0.05331422	0.1240893	-5.707349
FBgn0000166	bcd	-0.213513437	-0.562338968	-0.829059019	0.415592639	0.571392219	-5.549002747
FBgn0000173	ben	-0.147845295	6.506429085	-2.658448583	0.014038953	0.044339571	-4.50722667
FBgn0000179	bi	0.03842636	3.116989	0.6191754	0.541886	0.6856645	-6.973257
FBgn0000180	bib	-0.04463794	1.846571	-0.4604718	0.6495017	0.7730448	-6.702634
FBgn0000181	bic	-0.243042018	8.581758181	-8.102740289	3.44e-08	6.27e-07	8.307430718
FBgn0000182	BicC	0.107638519	6.738454226	2.787891583	0.010456795	0.03501858	-4.255109836
FBgn0000183	BicD	-0.07285681	6.776916	-1.090548	0.2867655	0.4394212	-7.136961
FBgn0000206	boss	0.221798546	5.149136655	4.015942785	0.000540712	0.003107667	-1.196546208
FBgn0000212	brm	-0.04185839	0.281632	-0.1204548	0.905169	0.9456068	-6.27695
FBgn0000221	brn	-0.0045844	2.342942	-0.04804859	0.9620923	0.9795775	-6.891753
FBgn0000228	Nin	-0.128622265	5.397094257	-2.208629583	0.037438137	0.095540338	-5.278697997
FBgn0000229	bsk	-0.009016347	5.728262	-0.1412352	0.8889139	0.9360736	-7.634358
FBgn0000233	btd	0.0872917	5.539621	1.67408	0.107662	0.2123658	-6.234529
FBgn0000239	bur	-0.370582028	6.861334177	-9.663514681	1.45e-09	3.73e-08	11.62744316
FBgn0000241	bw	-0.02945404	5.603774	-0.6767103	0.5053393	0.6536681	-7.379384
FBgn0000244	by	-0.1143025	1.010888	-0.7459638	0.463246	0.6156794	-6.142644
FBgn0000246	c(3)G	-0.06365108	5.011049	-1.086121	0.2886782	0.4413989	-6.943828
FBgn0000247	ca	0.05226792	6.638605	1.092624	0.285872	0.4386126	-7.12307
FBgn0000250	cact	0.05687694	2.094932	0.5043311	0.6188262	0.7490265	-6.688726
FBgn0000251	cad	-0.02695041	3.841666	-0.3857148	0.7032525	0.8123388	-7.222814
FBgn0000253	Cam	-0.162006737	9.60835794	-3.980898979	0.000589872	0.003324861	-1.598076414
FBgn0000256	capu	0.01617872	6.46332	0.3903972	0.6998353	0.8104245	-7.640042
FBgn0000257	car	0.1292663	3.695922	1.760117	0.09168284	0.1879914	-5.781906
FBgn0000259	CkIIbeta	-0.096362255	6.496781636	-3.121026488	0.004802088	0.018637821	-3.492208004
FBgn0000261	Cat	0.1368346	1.925586	1.493276	0.1489574	0.2710352	-5.751524
FBgn0000273	Pka-C1	0.05386068	7.013925	0.7959075	0.4342241	0.5886379	-7.424777
FBgn0000274	Pka-C2	0.19606176	6.907729317	5.59879993	1.07e-05	0.000105642	2.532710995
FBgn0000276	CecA1	-0.02964418	3.900177	-0.3277805	0.7460427	0.8446791	-7.268879
FBgn0000277	CecA2	-0.1165997	9.01677	-1.739924	0.09523887	0.1932666	-6.369987
FBgn0000283	Cp190	-0.161816799	6.058670586	-3.264883558	0.003406004	0.01408386	-3.118841351
FBgn0000286	Cf2	-0.302859925	6.295743474	-6.05669078	3.54e-06	3.94e-05	3.707957983
FBgn0000287	salr	0.1213395	2.026079	0.9380938	0.3579438	0.5137541	-6.332824
FBgn0000289	cg	0.0196895	3.799263	0.2546159	0.8012826	0.8827951	-7.220284
FBgn0000299	Col4a1	-0.206764805	7.620890236	-2.314309208	0.029931025	0.079916546	-5.281915261
FBgn0000303	ChAT	-0.005706377	5.697224	-0.08929905	0.9296173	0.9606259	-7.623973
FBgn0000307	chif	-0.03239739	6.98661	-0.5657983	0.5770099	0.7156809	-7.595106
FBgn0000308	chic	0.001272738	5.973995	0.03031334	0.9760787	0.9877924	-7.664951
FBgn0000316	cin	0.08294195	1.772326	0.7580436	0.4561225	0.6089591	-6.429397
FBgn0000317	ck	-0.247573115	5.757677544	-3.585765653	0.001563636	0.007433162	-2.306606659
FBgn0000318	cl	-0.04851849	9.519624	-1.035884	0.3110256	0.4652295	-7.324494
FBgn0000319	Chc	-0.271775619	8.710980107	-5.851963804	5.79e-06	6.05e-05	3.077084815
FBgn0000320	eya	0.196628151	4.398258259	2.689543371	0.013085666	0.041981281	-4.172779482
FBgn0000326	clt	-0.133928132	6.092117531	-3.148537614	0.004498152	0.017698832	-3.391801569
FBgn0000330	cm	-0.195050747	4.134042581	-2.958259342	0.00704687	0.025393726	-3.50297548
FBgn0000337	cn	0.02019342	5.661597	0.1894157	0.8514287	0.9121766	-7.601169
FBgn0000339	cni	0.09322328	5.285469	1.745224	0.09429438	0.1918292	-6.085135
FBgn0000346	comt	0.175358262	6.706976376	4.521398408	0.000153461	0.001059818	-0.132244569
FBgn0000351	cort	-0.1323699	0.3610349	-0.6484831	0.523095	0.669162	-5.984125
FBgn0000352	cos	0.0600527	4.029355	1.153256	0.2606499	0.4098271	-6.669092
FBgn0000355	Cp15	0.09560224	2.078809	0.9206889	0.3667696	0.5229161	-6.359285
FBgn0000357	Cp18	0.04716543	3.105519	0.4699321	0.6428288	0.7689189	-7.002042
FBgn0000370	crc	-0.175765705	9.751231722	-6.903834491	4.88e-07	6.64e-06	5.552785791
FBgn0000376	crm	-0.156411225	3.776876027	-1.839399419	0.078801336	0.168164687	-5.642237369
FBgn0000377	crn	0.02344266	5.888218	0.650053	0.5220986	0.6684579	-7.433832
FBgn0000382	csw	0.01916571	6.675721	0.1299404	0.8977433	0.9414608	-7.718492
FBgn0000384	cta	-0.214235346	4.353591738	-3.706307876	0.001163119	0.005856631	-1.815233625
FBgn0000394	cv	-0.02550727	5.214375	-0.6470264	0.5240205	0.6699885	-7.349804
FBgn0000395	cv-2	-0.205307304	4.437407351	-3.209434566	0.003889992	0.015680869	-3.007817053
FBgn0000404	CycA	0.10157295	5.446913566	2.061387062	0.050745532	0.119643694	-5.588138635
FBgn0000405	CycB	0.133852931	6.153945167	4.061811996	0.000482456	0.002839552	-1.228166035
FBgn0000406	Cyt-b5-r	-2.04052456	9.430663531	-31.5194733	1.99e-20	4.78e-17	36.85568095
FBgn0000411	D	0.137897	0.2356299	0.67672	0.5053332	0.6536681	-5.960017
FBgn0000412	D1	0.08094805	6.6027111	2.070987892	0.049763302	0.117954178	-5.688083221
FBgn0000414	Dab	-0.03764901	7.016004	-0.3517263	0.7282456	0.8309999	-7.700368
FBgn0000416	Sap-r	-0.369130931	10.28345457	-7.697782011	8.25e-08	1.36e-06	7.353307993
FBgn0000422	Ddc	0.228443833	6.137409857	5.131492764	3.37e-05	0.000286019	1.435833451
FBgn0000426	SmF	-0.05515278	4.567846	-1.076587	0.2928285	0.4456926	-6.870714
FBgn0000427	dec	0.360297063	0.269593465	2.006670212	0.056680577	0.13031684	-4.418754478
FBgn0000439	Dfd	0.0559897	2.77696	0.6745111	0.5067104	0.6548497	-6.844239
FBgn0000442	Pkg21D	0.645903771	3.594444952	4.864540418	6.53e-05	0.000511257	1.205118698
FBgn0000447	Dhod	0.095695038	6.705367951	2.570383975	0.017104968	0.051811889	-4.717061237
FBgn0000448	Hr3	-0.03426288	5.291007	-0.6829935	0.5014335	0.6504746	-7.312328
FBgn0000451	ect	0.335754666	2.790896222	4.424699427	0.000195323	0.001313891	0.26973636
FBgn0000454	Dip-B	-0.095043453	7.757045192	-2.128550332	0.044222948	0.107783884	-5.648380882
FBgn0000455	Dip-C	-0.03957086	0.4277057	-0.2213574	0.8267676	0.8974302	-6.195225
FBgn0000459	disco	-0.515431289	2.951339251	-4.702820145	9.76e-05	0.000722537	0.970536121
FBgn0000463	Dl	0.01681692	2.453194	0.1820388	0.8571472	0.9167056	-7.016147
FBgn0000464	Lar	-0.008477628	6.970946	-0.2124309	0.8336423	0.9016272	-7.732434
FBgn0000473	Cyp6a2	-0.61861043	5.731094633	-8.257774002	2.48e-08	4.69e-07	8.735840055
FBgn0000477	DNaseII	-0.659243937	5.775983482	-12.02022022	2.14e-11	8.93e-10	16.04421538
FBgn0000479	dnc	-0.04307441	9.132247	-0.667632	0.5110126	0.6588913	-7.629256
FBgn0000482	dor	-0.1501249	3.733183	-1.551981	0.1343196	0.2508346	-6.05197
FBgn0000489	Pka-C3	0.119954901	7.081267495	3.037999291	0.005844038	0.021738806	-3.724344707
FBgn0000490	dpp	-0.138104836	4.642951236	-2.355518217	0.027397471	0.074651883	-4.856900488
FBgn0000492	Dr	-0.784372125	2.968082666	-7.225670088	2.35e-07	3.41e-06	6.958204796
FBgn0000499	dsh	0.111114264	5.72328566	2.675670256	0.013503194	0.043021471	-4.393303916
FBgn0000500	Dsk	-0.2103086	0.7065619	-1.139353	0.2662838	0.4166636	-5.758709
FBgn0000504	dsx	-0.306150785	6.436922141	-3.253405585	0.003501141	0.014372585	-3.158013706
FBgn0000520	dwg	-0.03611537	3.119173	-0.2834105	0.7793976	0.8689657	-7.137296
FBgn0000524	dx	-0.191298278	3.515144143	-2.467889104	0.021457887	0.061663136	-4.420911499
FBgn0000527	e	-0.320890606	5.104001988	-3.875569606	0.000765871	0.004143513	-1.515199011
FBgn0000529	bsh	-0.327532665	-0.581877709	-0.798331136	0.432844798	0.587299262	-5.625303566
FBgn0000533	ea	0.03093627	3.755567	0.4704599	0.6424574	0.7687048	-7.17237
FBgn0000535	eag	-0.03782955	7.215968	-0.8228671	0.4190338	0.5745422	-7.427807
FBgn0000536	eas	-0.421252454	7.34676021	-10.54579404	2.78e-10	8.52e-09	13.29688172
FBgn0000541	E(bx)	0.1017582	6.87987	1.517803	0.1426906	0.2625411	-6.613486
FBgn0000542	ec	0.0385535	7.731488	1.121902	0.2734807	0.4245999	-7.161949
FBgn0000543	ecd	0.06068852	5.111188	1.029958	0.3137397	0.4680135	-7.003616
FBgn0000546	EcR	-0.175495188	4.802007055	-1.997392058	0.057745914	0.132222262	-5.556088499
FBgn0000547	ed	0.02284009	6.147137	0.7096215	0.4850715	0.6360143	-7.432228
FBgn0000557	eEF1alpha2	0.0474205	4.082632	0.886465	0.3845425	0.5409857	-6.980179
FBgn0000559	eEF2	-0.452062496	11.70520057	-10.87207697	1.54e-10	5.03e-09	13.76506012
FBgn0000560	eg	-0.07218318	3.354632	-0.966234	0.343978	0.4993878	-6.701557
FBgn0000562	egl	-0.0388026	0.4210994	-0.103632	0.9183598	0.9536601	-5.880818
FBgn0000565	MsrA	-0.03420994	7.11185	-0.4409101	0.6633948	0.7841309	-7.666034
FBgn0000566	Cth	-0.308071312	6.061709182	-3.289789418	0.00320811	0.013415427	-3.046295699
FBgn0000567	Eip74EF	0.03806538	5.417392	0.7773437	0.4448786	0.5978375	-7.288326
FBgn0000568	Eip75B	-0.291288145	6.207243691	-3.483784536	0.002005779	0.009119183	-2.61207742
FBgn0000575	emc	-0.335713816	5.958197042	-7.848717881	5.94e-08	1.01e-06	7.901798977
FBgn0000576	ems	0.1118619	4.113652	1.659359	0.1106194	0.2165218	-6.080707
FBgn0000577	en	0.221209686	2.406981587	2.37910104	0.026037792	0.071875476	-4.348304192
FBgn0000578	ena	-0.06398725	3.926649	-0.8295683	0.4153104	0.5711352	-6.981643
FBgn0000579	Eno	0.1012912	4.552021	1.572159	0.1295703	0.2440564	-6.263832
FBgn0000581	E(Pc)	0.06116405	7.648055	1.078547	0.2919717	0.4447273	-7.202976
FBgn0000588	esc	-0.02579978	6.959461	-0.623552	0.5390572	0.6833112	-7.558837
FBgn0000592	Est-6	-1.047768778	10.85391678	-19.72062804	6.57e-16	9.61e-14	26.45116506
FBgn0000611	exd	-0.248046336	6.190117161	-3.506701102	0.001896843	0.008709784	-2.550059097
FBgn0000615	exu	0.095433548	10.09312342	3.189801807	0.004076813	0.016330409	-3.508204193
FBgn0000617	Taf9	-0.1650581	0.5767536	-0.5922724	0.5594464	0.7012968	-6.026794
FBgn0000618	e(y)2	0.204886112	2.27275436	2.21341546	0.037064204	0.094706466	-4.572833946
FBgn0000625	eyg	0.256808366	1.810186334	2.386408316	0.02562927	0.070979282	-4.140258638
FBgn0000629	E(z)	0.1526876	-0.2876771	0.5343292	0.5982414	0.7329597	-5.889977
FBgn0000633	tei	0.0599948	3.013381	0.6165925	0.5435592	0.6870637	-6.885035
FBgn0000635	Fas2	-0.2432694	-0.5113852	-1.023642	0.3166512	0.4711257	-5.74009
FBgn0000636	Fas3	-0.016671	6.643587	-0.4767329	0.6380506	0.7647494	-7.609095
FBgn0000640	Fbp2	0.15206621	5.606265746	2.429600981	0.023332862	0.065743287	-4.900594533
FBgn0000644	Fcp3C	-0.301741555	-0.544757158	-0.68139423	0.50242599	0.651409668	-5.691713712
FBgn0000658	fj	0.35069322	1.151770071	1.961151217	0.062078954	0.140162821	-4.712131293
FBgn0000659	fkh	-0.210852757	4.980591486	-2.620163271	0.015302413	0.047516351	-4.388337804
FBgn0000662	fl(2)d	0.02229837	0.9921236	0.1314061	0.8965968	0.9411546	-6.553924
FBgn0000667	Actn	0.341648523	8.670002216	8.331114733	2.12e-08	4.13e-07	8.790096525
FBgn0000709	fliI	-0.190302843	5.098342478	-2.851615394	0.009029598	0.031278778	-3.909986452
FBgn0000711	flw	-0.03216727	2.753137	-0.3073168	0.7613677	0.8562084	-7.005787
FBgn0000715	FMRFa	0.174751563	3.043282363	1.855546314	0.076379132	0.164223352	-5.396565247
FBgn0000719	fog	-0.179632405	4.618736206	-2.436456406	0.02298638	0.064934899	-4.71332975
FBgn0000721	for	-0.684521225	7.547861021	-13.88009643	1.15e-12	6.44e-11	18.91452634
FBgn0000723	FER	-0.02902662	6.961034	-0.4509596	0.6562416	0.7781308	-7.653616
FBgn0000808	gd	0.323720879	-0.706141199	0.863062516	0.397013892	0.55423842	-5.572835494
FBgn0000810	fs(1)K10	-0.04775531	3.655719	-0.5594517	0.5812613	0.7193168	-7.104293
FBgn0000826	png	0.1569224	3.856329	1.538334	0.1376122	0.2554712	-6.118184
FBgn0000927	fs(1)Ya	-0.09544737	4.450985	-1.616088	0.1197107	0.2295605	-6.144037
FBgn0000928	fs(1)Yb	-0.03482423	2.125485	-0.3402099	0.7367861	0.8375205	-6.782145
FBgn0000964	tj	0.0704853	1.380738	0.4697298	0.6429711	0.7689441	-6.537715
FBgn0000996	dup	0.05895676	4.217195	0.7627109	0.4533879	0.6063886	-7.096612
FBgn0001075	ft	0.203705634	3.775102784	2.116354065	0.045348298	0.109722627	-5.110499804
FBgn0001077	ftz	0.09175012	6.941715	1.77295	0.08948258	0.1847481	-6.220583
FBgn0001078	ftz-f1	-0.193987035	5.235939516	-2.331389414	0.028855926	0.077707786	-5.005075078
FBgn0001079	fu	-0.03878535	3.380091	-0.5156006	0.6110543	0.7429196	-7.081415
FBgn0001083	fw	-0.04858791	6.565293	-1.448889	0.1608666	0.2867851	-6.682356
FBgn0001084	fy	0.0650587	4.769604	1.242029	0.2267422	0.3713679	-6.718718
FBgn0001085	fz	-0.08872875	3.216289	-1.060242	0.300042	0.4536196	-6.58103
FBgn0001086	fzy	0.131232113	4.586097473	2.144889392	0.042754724	0.105275496	-5.298989372
FBgn0001087	g	-0.229543786	5.428670809	-4.005137245	0.00055542	0.003170922	-1.254466973
FBgn0001089	Gal	-1.515596264	7.080489281	-11.39021906	6.21e-11	2.32e-09	14.87241373
FBgn0001090	bnb	-0.223027157	7.45961948	-3.296496468	0.003156754	0.013223732	-3.160360988
FBgn0001091	Gapdh1	0.356927684	10.46319992	6.637948885	9e-07	1.15e-05	4.901773302
FBgn0001092	Gapdh2	-0.01007534	3.204583	-0.137814	0.8915868	0.9378167	-7.151323
FBgn0001098	Gdh	0.415712695	8.60085513	9.954949556	8.32e-10	2.27e-08	12.11190843
FBgn0001104	Galphai	-0.04486566	7.296731	-0.5091036	0.6155293	0.7466188	-7.63807
FBgn0001105	Gbeta13F	-0.151497516	7.400060296	-3.439392915	0.002234459	0.00996612	-2.806749523
FBgn0001108	DCTN1-p150	0.05777632	5.97656	0.6144642	0.5449399	0.6881488	-7.469007
FBgn0001112	Gld	-0.158758485	6.629872218	-2.263831109	0.033326192	0.087256545	-5.317008096
FBgn0001114	Glt	-1.431962958	8.31935138	-21.74632669	7.74e-17	1.47e-14	28.65379899
FBgn0001122	Galphao	-0.121831971	6.307100408	-2.060891447	0.050796704	0.119717256	-5.671101195
FBgn0001123	Galphas	-0.1496135	-0.1710171	-0.5720176	0.572859	0.7128926	-5.906322
FBgn0001124	Got1	-0.346775213	9.432709369	-7.889931433	5.44e-08	9.36e-07	7.812364974
FBgn0001125	Got2	-0.874024574	9.294291925	-11.47200579	5.4e-11	2.05e-09	14.91396174
FBgn0001128	Gpdh1	-0.315426049	9.885975952	-8.333010695	2.12e-08	4.12e-07	8.756925699
FBgn0001133	grau	0.06549901	5.10148	1.161065	0.2575245	0.4065659	-6.873932
FBgn0001134	Grd	-0.364417088	2.662710508	-3.500452923	0.001925957	0.008826566	-1.852117903
FBgn0001137	grk	0.0271568	5.312391	0.4856787	0.6317898	0.7594273	-7.460639
FBgn0001138	grn	0.30518236	1.472144726	2.266970095	0.033105224	0.086810701	-4.213631188
FBgn0001139	gro	-0.1264118	3.185597	-1.289345	0.2100944	0.3513492	-6.273583
FBgn0001142	Gs1	0.09236202	5.217923	1.472822	0.1543532	0.2777755	-6.497175
FBgn0001145	Gs2	0.001087681	3.894397	0.0208251	0.9835648	0.9911707	-7.3296
FBgn0001147	gsb-n	0.1177309	9.182858	1.687462	0.1050317	0.2084465	-6.466205
FBgn0001148	gsb	0.314483952	0.97673527	2.081427261	0.048714599	0.116149573	-4.431967037
FBgn0001149	GstD1	-0.009207537	4.647607	-0.2064534	0.8382535	0.9038965	-7.459626
FBgn0001150	gt	-0.077765	4.572716	-1.567716	0.1306039	0.245453	-6.214778
FBgn0001168	h	-0.49638428	6.089940234	-5.520381669	1.3e-05	0.000125229	2.441782215
FBgn0001169	H	0.06973656	5.306802	1.834368	0.07956963	0.1693822	-5.958337
FBgn0001170	H2.0	-0.604601583	-0.612055187	-1.558683378	0.13272638	0.248633838	-4.852384607
FBgn0001179	hay	0.04850635	5.252431	0.6939532	0.4946616	0.6445351	-7.32313
FBgn0001180	hb	-0.04858341	2.732188	-0.4615558	0.6487355	0.7728295	-6.955083
FBgn0001185	her	-0.01778086	0.2848907	-0.06291827	0.9503752	0.9723443	-6.192058
FBgn0001186	Hex-A	0.09468934	2.609576	1.028226	0.3145362	0.4690266	-6.447705
FBgn0001187	Hex-C	-1.397231289	7.466072683	-24.48376107	5.64e-18	1.61e-15	31.27154678
FBgn0001189	hfw	-0.353505065	5.315366282	-7.218522104	2.39e-07	3.46e-06	6.571212644
FBgn0001197	His2Av	0.002426699	5.31703	0.04986619	0.9606596	0.9785342	-7.578205
FBgn0001202	hook	-0.008490005	4.460626	-0.1405548	0.8894454	0.9363035	-7.415427
FBgn0001206	Hmr	0.05116101	6.543828	1.14634	0.2634415	0.4129707	-7.064128
FBgn0001208	Hn	-1.178608653	7.936966575	-12.9272881	4.93e-12	2.32e-10	17.41824686
FBgn0001215	Hrb98DE	-0.05011245	1.727215	-0.358476	0.7232566	0.8272429	-6.569265
FBgn0001216	Hsc70-1	0.157921931	7.786059879	5.415407586	1.67e-05	0.000156846	2.033042642
FBgn0001217	Hsc70-2	0.119537742	8.329492758	3.885087403	0.000748035	0.004067206	-1.78706894
FBgn0001218	Hsc70-3	0.07709626	8.182512	1.997532	0.05772973	0.1322104	-5.904837
FBgn0001220	Hsc70-5	-0.079230989	8.735520786	-2.855395584	0.008951033	0.031060472	-4.207464981
FBgn0001222	Hsf	-0.04999211	5.624396	-1.216554	0.2361117	0.3825845	-6.880339
FBgn0001223	Hsp22	-0.165793	-0.1685568	-0.5808936	0.5669614	0.7082734	-5.871071
FBgn0001224	Hsp23	0.01963097	1.052749	0.1520563	0.8804685	0.9318447	-6.504613
FBgn0001225	Hsp26	0.209270281	6.273164317	3.625504746	0.001418552	0.006879864	-2.305370607
FBgn0001226	Hsp27	0.334051289	5.894578651	4.806621458	7.54e-05	0.000577253	0.650100661
FBgn0001227	Hsp67Ba	0.229530787	2.922649535	3.143757967	0.00454959	0.017832084	-2.843993764
FBgn0001229	Hsp67Bc	0.685832166	1.27970147	5.259980049	2.45e-05	0.000218169	2.63270251
FBgn0001233	Hsp83	0.007714402	2.430434	0.04181905	0.9670039	0.9825422	-6.835273
FBgn0001234	lncRNA:Hsromega	0.02718895	5.583024	0.4068388	0.6878877	0.802636	-7.549545
FBgn0001235	hth	-0.308607469	6.185662742	-4.233804086	0.00031441	0.001965309	-0.789367112
FBgn0001247	Ide	-0.01659219	7.467035	-0.3096543	0.759612	0.8549557	-7.736016
FBgn0001248	Idh	-0.392097553	10.07123514	-8.264595684	2.44e-08	4.64e-07	8.607664488
FBgn0001250	if	-0.185555559	7.187887789	-2.968911738	0.006873449	0.024896007	-3.87456117
FBgn0001253	ImpE1	-0.348373345	0.91271578	-1.838922066	0.078873946	0.168259741	-4.759450197
FBgn0001255	ImpE3	0.1273602	0.7502939	0.6348359	0.5318005	0.6769038	-6.193476
FBgn0001257	ImpL2	0.03493075	6.775107	0.6283109	0.5359904	0.6805925	-7.53993
FBgn0001258	Ldh	-0.335894187	5.441789013	-3.773915666	0.000984619	0.005121302	-1.820455822
FBgn0001259	in	-0.07201863	6.425528	-1.485411	0.1510137	0.2736944	-6.618739
FBgn0001263	inaD	0.175818446	6.652231607	4.154206855	0.000383365	0.002325996	-1.032058485
FBgn0001269	inv	0.200576938	3.370173971	2.477971541	0.02098793	0.060543788	-4.396155685
FBgn0001276	ix	-0.176230059	2.049604718	-1.483485312	0.151520762	0.274325342	-5.700663304
FBgn0001280	janA	0.00385814	5.398576	0.06210704	0.9510142	0.9723443	-7.581898
FBgn0001285	Jon44E	0.08674747	3.00281	0.7544794	0.4582175	0.6110902	-6.792065
FBgn0001291	Jra	-0.08875605	1.369815	-0.64169	0.5274185	0.6731127	-6.356857
FBgn0001296	kar	-0.113620401	5.834468296	-2.275315849	0.032524209	0.085549088	-5.22296888
FBgn0001297	kay	0.000815099	7.496653	0.0131786	0.989599	0.99405	-7.786514
FBgn0001301	kel	0.0709752	4.286529	1.252459	0.2229889	0.3667061	-6.619688
FBgn0001308	Khc	-0.097303291	6.795544949	-2.265493408	0.033209008	0.08698772	-5.328106271
FBgn0001311	kkv	0.27744602	2.895122322	2.332042722	0.028815516	0.077678396	-4.464978222
FBgn0001313	kl-2	-0.03049964	3.936045	-0.5137257	0.6123442	0.7439597	-7.167605
FBgn0001316	klar	-0.309456386	7.132299879	-6.085552427	3.31e-06	3.71e-05	3.721705817
FBgn0001319	kn	-0.07622062	7.001357	-1.974928	0.06039909	0.1371189	-5.879259
FBgn0001320	kni	-0.09612708	8.36444	-1.690087	0.1045221	0.2077102	-6.423572
FBgn0001321	knk	0.1377039	2.336345	1.260414	0.2201581	0.3636142	-6.176585
FBgn0001323	knrl	0.176075779	3.173764057	1.875204131	0.073517829	0.159501493	-5.430681824
FBgn0001324	kto	-0.04405158	4.208607	-0.8120616	0.4250818	0.5807024	-7.05757
FBgn0001325	Kr	0.07034218	7.530739	1.840328	0.07866027	0.1679234	-6.142874
FBgn0001330	kz	0.05873831	5.468639	1.08668	0.2884364	0.4412017	-7.000849
FBgn0001341	Mybbp1A	-0.1085182	3.936238	-1.151474	0.2613674	0.4106676	-6.653957
FBgn0001404	egh	0.03941916	6.111345	0.9878252	0.3335171	0.487924	-7.185661
FBgn0001491	l(1)10Bb	0.06760723	4.692988	1.221913	0.2341166	0.38038	-6.725868
FBgn0001565	Hlc	-0.04231219	5.061911	-0.7710482	0.4485276	0.6017678	-7.215683
FBgn0001612	Grip91	-0.09839588	4.904167	-1.740793	0.09508354	0.192984	-6.040219
FBgn0001624	dlg1	0.02816361	6.211636	0.4960158	0.6245902	0.7536692	-7.57364
FBgn0001941	ifc	-0.236791523	6.664635489	-5.408451172	1.7e-05	0.000159047	2.08694806
FBgn0001942	eIF4A	-0.307486887	10.26129252	-11.79254635	3.13e-11	1.25e-09	15.43477606
FBgn0001961	Arpc1	-4.2e-05	6.776682	-0.000784494	0.9993808	0.9995929	-7.74084
FBgn0001965	Sos	0.04881193	5.650762	1.188606	0.2467231	0.3941848	-6.931117
FBgn0001967	NimC3	1.348552875	0.03972544	1.63803389	0.115024635	0.222855583	-4.803937057
FBgn0001970	Pgant35A	0.03228587	4.787532	0.6356186	0.5312992	0.6766966	-7.290407
FBgn0001977	CIAPIN1	0.124886667	6.137937781	2.114229997	0.045546895	0.110042544	-5.559065302
FBgn0001978	stc	-0.02533411	6.777826	-0.4599597	0.6498638	0.773245	-7.633791
FBgn0001986	Mtr4	0.088157621	5.03055273	2.246091321	0.034600448	0.08971124	-5.201662545
FBgn0001987	Gli	-0.313933664	5.390782161	-4.663631079	0.000107645	0.000787346	0.379347237
FBgn0001989	ND-B17	0.139769173	6.901399587	2.742995962	0.011588012	0.038020986	-4.363676589
FBgn0001990	wek	0.01761223	2.956909	0.1979871	0.8447946	0.9084364	-7.016881
FBgn0001991	Ca-alpha1D	-0.002826111	6.961891	-0.05917271	0.9533257	0.9739601	-7.753645
FBgn0001992	Cyp303a1	0.249804272	2.021291387	1.933871333	0.065527315	0.145644602	-4.987103674
FBgn0001994	crp	0.02113285	3.351996	0.150542	0.8816495	0.9325184	-7.158092
FBgn0001995	mRpL4	0.003699418	7.202364	0.06290258	0.9503876	0.9723443	-7.771643
FBgn0002021	l(2)37Bb	-0.01897047	4.26822	-0.3637441	0.7193714	0.8248786	-7.317563
FBgn0002022	Catsup	-0.173524846	6.290774498	-3.977028316	0.000595567	0.003349085	-1.429645756
FBgn0002023	Lim3	-0.01717525	3.695228	-0.3214532	0.75077	0.848189	-7.205561
FBgn0002031	Phb1	0.05667989	3.953127	0.925812	0.3641568	0.5201187	-6.904722
FBgn0002036	CG10561	0.111425697	6.908972696	3.697860497	0.001187549	0.00595309	-2.165063304
FBgn0002044	swm	0.06821185	0.295106	0.2925776	0.7724683	0.8646826	-6.148172
FBgn0002069	AspRS	-0.382649628	6.484106174	-6.710833099	7.6e-07	9.91e-06	5.242438354
FBgn0002121	l(2)gl	-0.539135616	6.534883205	-9.977814146	7.97e-10	2.18e-08	12.26384116
FBgn0002174	CG5504	-0.07248071	5.171281	-1.741209	0.0950091	0.1928804	-6.074431
FBgn0002183	dre4	-0.05153417	6.902758	-1.022749	0.3170643	0.4714479	-7.220615
FBgn0002283	l(3)73Ah	-0.06322432	7.203828	-0.61784	0.5427507	0.6863964	-7.572407
FBgn0002284	Prosbeta6	0.009184129	3.296703	0.1268578	0.9001555	0.9431886	-7.161877
FBgn0002306	sas	-0.1281726	2.034168	-1.191233	0.2457108	0.3931438	-6.090837
FBgn0002354	l(3)87Df	0.154838232	3.57764633	1.941540292	0.06454128	0.144094117	-5.429979653
FBgn0002413	dco	-0.04497498	5.552495	-0.8326879	0.4135842	0.5695452	-7.263034
FBgn0002431	hyd	-0.217564492	7.896104979	-2.51328398	0.0194163	0.057096399	-4.896459463
FBgn0002441	l(3)mbt	-0.0677132	0.07194165	-0.3232411	0.7494332	0.8471577	-6.106827
FBgn0002466	sti	0.157921827	3.6342053	2.646707921	0.014415591	0.045219394	-4.151913702
FBgn0002521	pho	-0.079214928	5.700829775	-2.089810908	0.04788677	0.114525131	-5.557352967
FBgn0002522	lab	-0.07720859	1.864055	-0.6683352	0.5105719	0.6585973	-6.733909
FBgn0002524	lace	-0.183392567	5.475260248	-3.122442283	0.004785974	0.018587317	-3.36076989
FBgn0002525	Lam	-0.01308819	6.860192	-0.3793379	0.7079167	0.8163137	-7.671019
FBgn0002526	LanA	-0.123039	7.505365	-1.721762	0.09853722	0.1984816	-6.331478
FBgn0002531	Lcp1	0.270511793	-0.978524473	1.070331479	0.295574428	0.449016956	-5.576421163
FBgn0002542	lds	0.104154809	5.090323012	2.260938673	0.033530995	0.087601459	-5.169706507
FBgn0002543	robo2	-0.03892682	3.704226	-0.6704256	0.509263	0.6573594	-7.045784
FBgn0002552	lin	-0.002240379	4.175538	-0.03324616	0.9737651	0.9861027	-7.388156
FBgn0002562	Lsp1alpha	3.366822792	1.770751317	7.131824697	2.9e-07	4.14e-06	6.810935906
FBgn0002563	Lsp1beta	-0.006801517	6.56067	-0.1250636	0.9015599	0.9438401	-7.722013
FBgn0002564	Lsp1gamma	2.268186056	1.487259699	13.68674935	1.53e-12	8.25e-11	18.19827862
FBgn0002566	lt	-0.090283713	6.306391784	-2.481738128	0.020814829	0.060175787	-4.857822617
FBgn0002567	Rab32	0.079300159	6.496015698	2.367133361	0.026719835	0.073288514	-5.120146201
FBgn0002569	Mal-A2	-1.323825546	7.174521652	-10.89629397	1.48e-10	4.85e-09	13.98954437
FBgn0002570	Mal-A1	-1.478359552	10.85051916	-9.206375639	3.55e-09	8.34e-08	10.5768458
FBgn0002571	Mal-A3	-1.102835079	7.320688452	-11.05932772	1.11e-10	3.76e-09	14.27379782
FBgn0002573	sens	0.0629565	7.864164	1.814419	0.08267983	0.1742395	-6.2021
FBgn0002576	lz	-0.222158852	1.293110065	-1.832721423	0.079822417	0.169799674	-4.886150584
FBgn0002577	m	0.185338224	2.051893542	2.189276013	0.038985416	0.098381663	-4.708464599
FBgn0002578	Kaz-m1	-0.828740408	3.957561269	-8.444537045	1.68e-08	3.38e-07	9.473588664
FBgn0002579	RpL36	-0.234657096	9.113541588	-4.793958088	7.78e-05	0.000593077	0.439893364
FBgn0002590	RpS5a	-0.380584986	9.480298953	-9.494960714	2.01e-09	5.05e-08	11.18405342
FBgn0002592	E(spl)m2-BFM	0.03113995	-1.117698	0.06710137	0.9470809	0.9707235	-5.800687
FBgn0002593	RpLP1	-0.310790889	9.56550883	-6.139263358	2.91e-06	3.32e-05	3.742114627
FBgn0002609	E(spl)m3-HLH	-1.055531328	0.134914126	-4.455057582	0.000181078	0.001229297	0.865430411
FBgn0002622	RpS3	-0.284988234	9.582608923	-6.632868905	9.11e-07	1.16e-05	4.924123551
FBgn0002626	RpL32	-0.347843685	8.775734903	-7.508201902	1.25e-07	1.96e-06	6.979368985
FBgn0002638	Rcc1	-0.05087319	7.920315	-1.147959	0.2627859	0.4120508	-7.139532
FBgn0002641	mal	-0.50833479	4.578792248	-5.670947061	8.98e-06	8.99e-05	3.029781365
FBgn0002643	mam	-0.06577387	3.517853	-0.8124483	0.4248644	0.5804785	-6.877352
FBgn0002645	Map205	-0.228865893	7.080661188	-4.360638119	0.000229167	0.001504646	-0.548668007
FBgn0002673	twe	0.141757603	5.659772369	3.237946949	0.00363335	0.014851767	-3.148844164
FBgn0002707	mei-9	-0.188220976	2.957011148	-2.25013331	0.034306269	0.089121962	-4.717901054
FBgn0002709	mei-218	0.01454849	4.384888	0.2402991	0.8122273	0.8893774	-7.395024
FBgn0002715	mei-S332	0.01032716	6.316814	0.2743136	0.7862924	0.8732617	-7.66323
FBgn0002716	mei-W68	-0.290489888	8.425186649	-4.647195402	0.000112145	0.000812885	0.105008152
FBgn0002719	Men	-0.929003579	10.07725181	-16.74143973	2.24e-14	1.95e-12	22.86465157
FBgn0002723	Met	-0.07684888	3.610665	-0.9753594	0.3395298	0.4945477	-6.739766
FBgn0002733	E(spl)mbeta-HLH	0.1222097	2.443713	1.535897	0.1382071	0.2562978	-5.784796
FBgn0002736	mago	-0.1620636	7.135034	-1.865465	0.07492353	0.1618293	-6.076659
FBgn0002772	Mlc1	0.39724048	9.276820142	10.22611586	5.01e-10	1.45e-08	12.61003675
FBgn0002773	Mlc2	0.406869789	10.54758619	7.409831344	1.56e-07	2.37e-06	6.689491607
FBgn0002774	mle	0.007751876	3.864421	0.1210788	0.9046802	0.945286	-7.298754
FBgn0002775	msl-3	-0.07213246	6.616069	-1.19386	0.2447013	0.3923139	-7.00643
FBgn0002778	mnd	-0.35331343	4.823828594	-3.93486552	0.000661234	0.0036482	-1.30492879
FBgn0002780	mod	-0.120460078	6.130366027	-2.170584909	0.040534445	0.10113787	-5.453984055
FBgn0002781	mod(mdg4)	0.111454456	3.961083865	2.15479707	0.041885956	0.103638287	-5.139911425
FBgn0002783	mor	-0.100148388	5.663526819	-2.332451938	0.028790231	0.07765266	-5.084763136
FBgn0002787	Rpn8	-0.01793771	5.726826	-0.2331842	0.8176812	0.8924963	-7.597955
FBgn0002789	Mp20	0.172395126	7.977770425	4.26369458	0.000291837	0.001845374	-0.830007307
FBgn0002791	mr	0.1517744	2.796399	1.487467	0.150474	0.2728834	-5.951652
FBgn0002838	ms(3)K81	0.1779207	2.412108	1.577505	0.1283355	0.2421871	-5.721048
FBgn0002842	sa	-0.001137294	2.610809	-0.01108681	0.9912498	0.9950677	-6.977137
FBgn0002855	Acp26Aa	0.178573422	8.119800444	3.02098918	0.006082823	0.022445973	-3.8168154
FBgn0002862	Mst87F	0.187261246	8.317173387	3.005092408	0.00631442	0.023186396	-3.860991477
FBgn0002863	Acp95EF	-0.000733629	5.836297	-0.01467732	0.9884162	0.9938465	-7.644203
FBgn0002865	Mst98Ca	0.133620137	9.821966141	3.375774704	0.00260708	0.011304262	-3.066505522
FBgn0002868	MtnA	-0.305387047	9.336671855	-2.544929205	0.01810166	0.054173939	-4.875174892
FBgn0002869	MtnB	0.1485022	2.495796	0.8991284	0.3779017	0.5344655	-6.580699
FBgn0002872	mu2	-0.02124678	2.708432	-0.2085623	0.836626	0.9031432	-6.98485
FBgn0002873	mud	0.08967254	-0.06111002	0.3356849	0.7401514	0.840151	-5.975347
FBgn0002878	mus101	0.04623364	3.8053	0.5011061	0.6210587	0.7507434	-7.224352
FBgn0002887	mus201	-0.0362066	2.729695	-0.3773596	0.7093661	0.8173323	-6.906577
FBgn0002891	PolZ1	-0.04400657	7.374291	-0.8320951	0.4139118	0.5698655	-7.424183
FBgn0002899	mus301	0.210339989	2.056509834	2.092726777	0.047601814	0.114025603	-4.824551286
FBgn0002901	mus304	0.113357475	3.843777572	2.43509818	0.023054646	0.065081741	-4.599288593
FBgn0002905	PolQ	-0.04034731	7.52093	-0.9298025	0.3621303	0.5179708	-7.345269
FBgn0002906	Blm	0.03025012	4.256555	0.2932104	0.7719906	0.8644247	-7.341594
FBgn0002909	mus312	-0.07355023	7.833358	-0.9506979	0.351642	0.5073208	-7.338146
FBgn0002914	Myb	0.008622988	6.358223	0.1397091	0.8901061	0.93667	-7.697201
FBgn0002917	na	-0.06606834	4.029235	-0.9827284	0.3359666	0.4906692	-6.854338
FBgn0002921	Atpalpha	-0.146992962	11.06677785	-2.499318291	0.0200243	0.058525434	-5.041554593
FBgn0002922	nau	0.06946601	2.134824	0.4688372	0.6435995	0.7692269	-6.711733
FBgn0002924	ncd	0.228708976	4.032943229	3.841204445	0.000833838	0.004456926	-1.479841588
FBgn0002926	ndl	-0.1056939	-0.6113873	-0.3274387	0.7462978	0.8448881	-5.824574
FBgn0002930	nec	-0.401250629	7.449350926	-8.064694709	3.73e-08	6.73e-07	8.269800927
FBgn0002931	net	-0.07183655	4.257981	-1.037534	0.3102725	0.4645176	-6.827147
FBgn0002932	neur	-0.04598759	4.031487	-0.6960343	0.4933816	0.6437152	-7.083561
FBgn0002936	ninaA	-0.08708986	3.399399	-1.205314	0.2403372	0.3875978	-6.465391
FBgn0002937	ninaB	-0.05592376	3.816932	-0.7381683	0.4678779	0.6200274	-7.028578
FBgn0002938	ninaC	0.273183462	8.949706857	5.699406079	8.38e-06	8.45e-05	2.685419409
FBgn0002939	ninaD	-2.305396908	5.72915779	-9.070070838	4.66e-09	1.07e-07	10.6638017
FBgn0002940	ninaE	0.062870247	11.96897499	2.470420273	0.021338996	0.061350893	-5.122485323
FBgn0002941	slou	-0.0725733	1.300209	-0.291687	0.7731406	0.8649854	-6.301921
FBgn0002945	nkd	-0.05226611	5.911673	-0.9546732	0.3496701	0.5053881	-7.210795
FBgn0002948	nod	-0.06850666	4.562559	-1.165682	0.2556898	0.4045216	-6.770556
FBgn0002962	nos	0.24897796	0.623303592	1.385294223	0.179251986	0.311065041	-5.473044776
FBgn0002973	numb	0.01788139	7.651414	0.5904173	0.5606681	0.7022706	-7.614511
FBgn0002985	odd	-0.732018863	3.714259547	-6.031132849	3.77e-06	4.13e-05	4.044824965
FBgn0002989	okr	-0.07971004	5.115444	-0.9856338	0.3345688	0.4891044	-7.044409
FBgn0003002	opa	0.2606	0.3622032	0.9210724	0.3665736	0.5227609	-5.774644
FBgn0003008	or	0.08710922	4.781862	1.221824	0.2341497	0.3803822	-6.753628
FBgn0003009	ord	0.139947448	4.310415568	2.384319992	0.025745413	0.071268011	-4.749071261
FBgn0003011	ort	0.1780024	2.352554	0.808197	0.427258	0.5822722	-6.6946
FBgn0003016	osp	1.49e-05	2.171571	0.00017781	0.9998597	0.9998597	-6.794863
FBgn0003023	otu	0.140255	1.50731	1.394522	0.176485	0.3074958	-5.755391
FBgn0003028	ovo	0.06882205	6.295374	1.280677	0.2130718	0.3544004	-6.871021
FBgn0003034	SP	0.1472561	1.37041	0.8049331	0.4291013	0.5839992	-6.230793
FBgn0003041	pbl	-0.03097556	4.865591	-0.4119436	0.6841948	0.8001466	-7.412917
FBgn0003042	Pc	0.01833276	3.013048	0.2477678	0.8065127	0.8861144	-7.090521
FBgn0003044	Pcl	-0.304492863	10.41662856	-5.648884566	9.47e-06	9.45e-05	2.5182978
FBgn0003046	Pcp	0.537723712	-0.84335053	1.692455876	0.104064114	0.207005916	-4.718528581
FBgn0003048	pcx	0.05079235	0.3152476	0.2951634	0.7705171	0.8633392	-6.193899
FBgn0003053	peb	-0.415882501	5.652174521	-5.231018799	2.63e-05	0.000231594	1.769302321
FBgn0003062	Fib	-0.04018902	8.03277	-0.939265	0.357355	0.5130933	-7.360601
FBgn0003067	Pepck1	-2.79312443	9.8166346	-16.67653748	2.44e-14	2.07e-12	22.80348242
FBgn0003068	per	0.163774582	3.8003655	2.077213586	0.049135487	0.116789326	-5.293633086
FBgn0003071	Pfk	0.05026082	7.548282	1.271303	0.2163279	0.3586716	-6.977745
FBgn0003074	Pgi	-0.401636599	10.06397123	-10.35956844	3.91e-10	1.16e-08	12.85198452
FBgn0003076	Pgm1	-1.332293374	9.135807215	-25.58989612	2.11e-18	7.92e-16	32.25269402
FBgn0003079	Raf	-0.146538043	4.443334732	-2.439133315	0.022852383	0.06459501	-4.677661435
FBgn0003082	phr	0.01284398	4.798373	0.2276464	0.8219327	0.8951105	-7.467942
FBgn0003087	pim	-0.06133888	7.701661	-1.545727	0.1358204	0.2531145	-6.61455
FBgn0003089	pip	0.07452523	7.032507	1.569385	0.1302148	0.2449855	-6.540676
FBgn0003090	pk	-0.0913103	1.897238	-0.4999919	0.6218309	0.7512981	-6.656496
FBgn0003091	Pkc53E	0.1650945	2.36451	1.411827	0.1713878	0.300748	-5.804369
FBgn0003093	Pkc98E	0.02156604	6.107992	0.5179143	0.6094645	0.7415883	-7.547477
FBgn0003116	pn	-0.644529749	5.202202146	-14.32900094	5.95e-13	3.58e-11	19.71484768
FBgn0003117	pnr	0.1961569	-0.1208794	0.7136989	0.4825936	0.633784	-5.773466
FBgn0003118	pnt	-0.289993293	4.205366553	-3.396067194	0.00248209	0.010868437	-2.536685782
FBgn0003124	polo	0.0614536	2.608289	0.4074443	0.6874492	0.8022025	-6.889277
FBgn0003129	Poxm	-0.08494383	4.537502	-1.809898	0.08339921	0.1753241	-5.860072
FBgn0003132	Pp1-13C	0.088323599	6.158784923	2.45397203	0.022122631	0.063089491	-4.907418741
FBgn0003134	Pp1alpha-96A	-0.864678883	7.597399857	-14.32658764	5.97e-13	3.58e-11	19.58048246
FBgn0003137	Ppn	0.04174701	4.505116	0.8480895	0.4051281	0.5613176	-7.100893
FBgn0003139	PpV	-0.094915241	4.567976033	-2.185037442	0.039331916	0.099023592	-5.192801023
FBgn0003140	PpY-55A	0.08691589	3.772369	0.8637878	0.3966235	0.5537579	-6.899695
FBgn0003141	pr	-0.06214656	-0.04262766	-0.2456384	0.8081409	0.8870903	-5.970035
FBgn0003145	prd	0.1610457	0.01185119	0.7247656	0.4759052	0.6280963	-5.841988
FBgn0003149	Prm	0.363811976	9.778229402	9.088029254	4.5e-09	1.03e-07	10.34230331
FBgn0003159	CG2841	-0.06946268	6.073472	-1.044483	0.3071161	0.461232	-7.124454
FBgn0003162	Pu	-0.151030971	5.787997694	-2.824836107	0.009605232	0.032770954	-4.088442503
FBgn0003165	pum	0.04518977	7.532947	1.202527	0.2413935	0.3887755	-7.059085
FBgn0003169	put	-0.183203092	5.516680492	-3.711974845	0.001147008	0.005794977	-1.978602099
FBgn0003174	pwn	0.03190974	1.870748	0.2292931	0.8206679	0.8944534	-6.71216
FBgn0003175	px	-0.272773866	6.382303032	-4.135810727	0.000401332	0.002420864	-1.048010145
FBgn0003187	qua	0.08286876	4.00963	1.589907	0.1255087	0.2378633	-6.111445
FBgn0003189	r	-0.273398947	5.793653321	-4.552877069	0.000141874	0.000991632	0.043461238
FBgn0003204	ras	-0.265181749	6.239348146	-6.478621354	1.31e-06	1.62e-05	4.730178391
FBgn0003205	Ras85D	-0.102189526	5.743251309	-2.473341176	0.021202559	0.061002515	-4.809623277
FBgn0003206	Ras64B	-0.02075112	2.085901	-0.1807744	0.8581282	0.9174335	-6.775712
FBgn0003209	raw	-0.103337242	6.089136076	-2.260259367	0.03357926	0.087670241	-5.280313915
FBgn0003210	rb	-0.202398385	5.942212076	-4.862578203	6.56e-05	0.000512452	0.794210023
FBgn0003218	rdgB	0.019188	4.319959	0.2148713	0.8317615	0.9004866	-7.382209
FBgn0003227	rec	-0.1198351	8.589572	-1.821949	0.08149374	0.1724066	-6.219579
FBgn0003231	ref(2)P	0.185592358	8.714922882	3.51629033	0.001852996	0.008557614	-2.693257532
FBgn0003248	Rh2	0.129025815	5.337116063	2.162694314	0.041204914	0.102320986	-5.372698526
FBgn0003249	Rh3	0.409894517	6.292934609	8.814146264	7.82e-09	1.69e-07	9.932306568
FBgn0003250	Rh4	0.199181176	6.811454996	5.113350703	3.52e-05	0.000298083	1.336502254
FBgn0003254	rib	0.17770681	4.4451182	3.411634047	0.002390183	0.010543012	-2.567947317
FBgn0003255	rk	0.2343406	0.725393	0.93557	0.3592146	0.515088	-5.946465
FBgn0003256	rl	-0.257772193	6.337039285	-4.567331051	0.000136851	0.000963424	0.052317674
FBgn0003257	r-l	-0.05687877	1.424917	-0.4518286	0.6556247	0.77763	-6.535565
FBgn0003261	Rm62	-0.2322071	8.850650754	-7.460583001	1.39e-07	2.15e-06	6.864043365
FBgn0003267	ro	0.06416618	0.3998939	0.3908397	0.6995126	0.8102857	-6.266828
FBgn0003268	rod	-0.098664547	7.405718171	-3.389685193	0.002520757	0.011013613	-2.929059095
FBgn0003274	RpLP2	-0.364676696	9.041409441	-4.662262737	0.000108013	0.000789131	0.116008425
FBgn0003275	Polr2F	0.165815825	7.021476884	3.52509438	0.001813613	0.00839838	-2.586336647
FBgn0003277	Polr2A	-0.292790502	6.006904929	-4.984382979	4.85e-05	0.000394906	1.098913819
FBgn0003278	Polr1B	-0.190955946	3.260307441	-1.848957894	0.07735954	0.165974145	-5.51978313
FBgn0003279	RpL4	-0.459692513	10.31047711	-10.1491674	5.78e-10	1.65e-08	12.43972789
FBgn0003285	rst	-0.1428651	3.087357	-1.386795	0.1787996	0.3105808	-6.127184
FBgn0003292	rt	0.01284871	3.170628	0.1739234	0.8634474	0.9208211	-7.12271
FBgn0003295	ru	0.306188413	0.795927605	2.006436228	0.056707228	0.13031684	-4.521975145
FBgn0003300	run	0.2945162	0.2110502	0.8609852	0.3981334	0.555284	-5.825821
FBgn0003301	rut	0.03255339	5.995636	0.4491422	0.6575328	0.7795076	-7.563102
FBgn0003302	rux	0.164958251	5.325598724	3.251603681	0.003516308	0.014422517	-3.068419889
FBgn0003308	ry	0.06800671	2.378714	0.6111747	0.5470775	0.6896859	-6.70871
FBgn0003310	S	-0.0665125	4.951506	-1.581237	0.1274794	0.2407988	-6.30019
FBgn0003312	sad	-0.53548994	1.715036384	-4.524129997	0.000152419	0.001055053	0.598366327
FBgn0003313	sala	0.421464153	0.375363094	1.997043797	0.057786245	0.132289344	-4.305229166
FBgn0003317	sax	0.1569474	-0.8493753	0.3414074	0.7358964	0.8370974	-6.003105
FBgn0003319	Sb	0.1824564	1.954891	1.374144	0.1826412	0.3153803	-5.806872
FBgn0003321	sbr	0.05993338	7.096517	1.286816	0.2109599	0.3522561	-6.933758
FBgn0003326	sca	0.207459636	1.918132785	1.876883552	0.073277767	0.15909294	-5.077612996
FBgn0003330	Sce	-0.04206058	6.192774	-0.9440645	0.3549492	0.5108626	-7.237445
FBgn0003334	Scm	-0.02085421	3.059609	-0.3029636	0.7646409	0.8588421	-7.050401
FBgn0003339	Scr	0.08323977	4.036398	1.412235	0.1712691	0.3006314	-6.350614
FBgn0003345	sd	-0.01064389	3.329655	-0.121396	0.9044318	0.9451911	-7.147103
FBgn0003346	RanGAP	0.038624	1.517876	0.280992	0.7812289	0.8698944	-6.567502
FBgn0003353	sei	0.07457266	4.229522	0.9798151	0.3373722	0.4923023	-6.891687
FBgn0003356	Jon99Cii	-0.423780649	9.659022092	-4.229694643	0.000317647	0.001980378	-0.988781685
FBgn0003357	Jon99Ciii	-0.418299656	9.700202936	-4.291151771	0.000272528	0.001745472	-0.838473201
FBgn0003358	Jon99Ci	-0.72892797	8.199998063	-5.824702998	6.18e-06	6.43e-05	3.040266889
FBgn0003360	sesB	0.164635607	11.54047494	4.185344708	0.00035476	0.002171115	-1.151560531
FBgn0003366	sev	-0.02225771	8.92164	-0.7214581	0.4778984	0.6297564	-7.583953
FBgn0003371	sgg	-0.269837904	8.244187519	-4.856437227	6.66e-05	0.000518947	0.63199716
FBgn0003380	Sh	0.01373183	7.665742	0.3061564	0.7622398	0.8569479	-7.741764
FBgn0003382	sha	-0.2428779	0.02736751	-0.4113536	0.6846212	0.8002265	-5.969874
FBgn0003386	Shaw	-0.1798781	5.673443	-1.742455	0.09478678	0.1925773	-6.131521
FBgn0003388	shd	0.346780689	2.757948603	3.598060644	0.001517259	0.007255852	-1.743249142
FBgn0003390	shf	-1.478126255	4.311295233	-15.0441845	2.15e-13	1.43e-11	20.78220128
FBgn0003391	shg	-0.13612294	5.912689336	-2.107149152	0.046214599	0.111370216	-5.544070526
FBgn0003392	shi	-0.003135245	8.164342	-0.08054955	0.936497	0.9645235	-7.814898
FBgn0003396	shn	0.02386952	3.861193	0.4219068	0.6770106	0.7946622	-7.221817
FBgn0003401	shu	-0.1163172	3.66067	-1.636574	0.1153316	0.2232508	-5.936296
FBgn0003410	sina	0.106164097	6.151347633	2.985846427	0.006606132	0.024124557	-3.767419721
FBgn0003415	skd	-0.01913732	5.522255	-0.2635686	0.7944594	0.878507	-7.586097
FBgn0003416	sl	-0.225257717	4.135074906	-2.452329767	0.02220232	0.063196489	-4.580562241
FBgn0003423	slgA	0.147249175	8.185127872	4.243738833	0.000306721	0.001926283	-0.89790854
FBgn0003429	slo	-0.211651737	7.385465545	-2.276722357	0.032427212	0.085350132	-5.339749231
FBgn0003430	slp1	0.0613483	0.4759084	0.3283238	0.7456373	0.8443794	-6.192632
FBgn0003435	sm	-0.01537295	3.977706	-0.2485122	0.8059437	0.8860067	-7.31879
FBgn0003444	smo	0.1008433	4.295796	1.688596	0.1048114	0.2081022	-6.05191
FBgn0003447	sn	0.096675968	4.858502433	2.121703698	0.044851556	0.108851277	-5.359738907
FBgn0003449	snf	0.145584786	4.239580661	2.28201444	0.032064617	0.084544247	-4.956189083
FBgn0003450	snk	-0.438251893	-1.101481494	-1.222127231	0.234037238	0.380302582	-5.223524075
FBgn0003459	stwl	0.02641831	7.44226	0.7911003	0.436968	0.5909542	-7.460823
FBgn0003460	so	0.145023928	3.804600105	3.182863939	0.004144884	0.016553301	-2.955687848
FBgn0003462	Sod1	-0.188386329	8.82325245	-4.349306701	0.000235736	0.001542709	-0.65449059
FBgn0003463	sog	0.008000215	6.364933	0.2240112	0.8247266	0.896026	-7.685238
FBgn0003464	sol	0.094724004	5.807430256	2.338274783	0.028432639	0.076861085	-5.097692642
FBgn0003475	spir	-0.000900007	4.403129	-0.01603696	0.9873432	0.9933919	-7.421485
FBgn0003479	spn-A	-0.04783118	6.952184	-1.264836	0.2185963	0.3616824	-6.948279
FBgn0003480	spn-B	0.171341589	8.174438322	4.916076279	5.74e-05	0.000456076	0.77666529
FBgn0003483	spn-E	-0.05832425	6.104426	-1.098372	0.2834079	0.4360037	-7.07359
FBgn0003495	spz	-0.04759327	5.452886	-0.3384832	0.7380696	0.8386614	-7.510582
FBgn0003499	sr	0.04509312	2.432997	0.4971445	0.6238063	0.7530776	-6.859089
FBgn0003502	Btk	0.118096066	4.987140901	2.451063284	0.022263956	0.063311805	-4.747054294
FBgn0003507	srp	-0.699206482	6.049073549	-10.6429616	2.33e-10	7.22e-09	13.57355876
FBgn0003510	Sry-alpha	0.0803293	3.394772	0.7916801	0.4366365	0.5907724	-6.871382
FBgn0003512	Sry-delta	0.01141967	0.9255513	0.07635073	0.9398003	0.9656553	-6.48119
FBgn0003513	ss	0.1463398	1.25057	0.8577311	0.3998911	0.5570227	-6.107227
FBgn0003514	sqh	0.1128167	3.196255	1.294893	0.2082058	0.3489696	-6.299386
FBgn0003515	st	0.139313169	5.294163367	2.200334695	0.03809435	0.096781767	-5.317928544
FBgn0003517	sta	-0.312089654	9.897204867	-5.578442118	1.12e-05	0.000110378	2.36085955
FBgn0003520	stau	0.003851605	6.380643	0.09856707	0.922336	0.9565646	-7.708797
FBgn0003525	stg	-0.1152123	4.097487	-1.628024	0.1171427	0.2259006	-6.076845
FBgn0003527	stil	-0.1100966	3.78396	-1.547536	0.1353848	0.2525648	-6.107868
FBgn0003545	sub	-0.07850849	5.837744	-1.894376	0.07081772	0.1549614	-5.906465
FBgn0003557	Su(dx)	-0.121684038	6.852219115	-2.0678906	0.050078304	0.118513381	-5.69772274
FBgn0003559	su(f)	-0.05201422	5.308164	-0.4649292	0.6463538	0.7715956	-7.46751
FBgn0003567	su(Hw)	-0.01486636	4.807807	-0.257362	0.7991879	0.8813783	-7.456713
FBgn0003575	su(sable)	0.0126753	5.18907	0.2594568	0.7975911	0.8806704	-7.526683
FBgn0003598	Su(var)3-7	-0.02442027	4.226021	-0.2834935	0.7793348	0.8689657	-7.330872
FBgn0003607	Su(var)205	-0.006371722	5.068567	-0.1516437	0.8807903	0.932103	-7.53148
FBgn0003612	Su(var)2-10	0.02237565	5.375562	0.2824996	0.7800871	0.8691074	-7.531486
FBgn0003638	su(w[a])	0.117836139	7.898223258	3.878205684	0.000760889	0.004122142	-1.782221059
FBgn0003651	svp	-0.426500726	5.792778389	-7.729576694	7.7e-08	1.28e-06	7.669761437
FBgn0003654	sw	-0.1148247	1.688643	-0.6861472	0.4994795	0.6487821	-6.330162
FBgn0003655	swa	0.183682368	5.118139313	3.960897671	0.00061989	0.003458288	-1.340095744
FBgn0003656	sws	0.2483867	-0.5767198	0.3943936	0.6969238	0.8086933	-5.962474
FBgn0003660	Syb	-0.106800965	6.887745592	-2.327608201	0.029090832	0.078146984	-5.218056498
FBgn0003676	CCT1	-0.05183262	5.120904	-0.8214576	0.4198197	0.5754223	-7.204729
FBgn0003687	Tbp	0.0894185	3.016336	0.9669219	0.3436413	0.4989604	-6.574035
FBgn0003701	thr	0.173810902	3.891720349	2.456411756	0.022004735	0.062932913	-4.584538953
FBgn0003710	tipE	0.063643962	7.255211725	2.217590693	0.036740753	0.09404276	-5.456269556
FBgn0003714	tko	0.02049064	3.723509	0.3452048	0.7330776	0.8349674	-7.235595
FBgn0003716	tkv	-0.270896114	6.228647591	-5.43155969	1.61e-05	0.000151827	2.185740147
FBgn0003719	tld	-0.302223791	6.309907197	-4.522409123	0.000153075	0.001057759	-0.087172381
FBgn0003721	Tm1	0.367475884	9.172860245	8.485650302	1.54e-08	3.11e-07	9.100043961
FBgn0003731	Egfr	-1.042488113	6.834302104	-15.97471145	6.08e-14	4.61e-12	21.94798769
FBgn0003733	tor	-0.06701372	6.37267	-1.701726	0.1022881	0.2042865	-6.289837
FBgn0003742	tra2	-0.006634301	5.992101	-0.2050979	0.8393	0.9043791	-7.646961
FBgn0003744	trc	0.00311345	5.497507	0.07742443	0.9389555	0.9653194	-7.606225
FBgn0003748	Treh	-0.327815792	8.920091455	-6.739860131	7.11e-07	9.35e-06	5.202000686
FBgn0003751	trk	-0.01027824	5.041283	-0.1777737	0.8604571	0.9185309	-7.52031
FBgn0003861	trp	0.291227861	8.663241463	7.51887625	1.22e-07	1.92e-06	7.000381617
FBgn0003862	trx	-0.01951466	7.652189	-0.486098	0.631497	0.7591515	-7.670867
FBgn0003863	alphaTry	-1.020988034	11.08462204	-8.291692155	2.31e-08	4.41e-07	8.63409021
FBgn0003866	tsh	0.181308673	4.038982502	3.113876937	0.004884259	0.018857719	-3.16119985
FBgn0003867	tsl	-0.682624209	5.424621136	-8.50216416	1.49e-08	3.02e-07	9.405590246
FBgn0003870	ttk	-0.05611521	3.662635	-0.8345649	0.4125477	0.568902	-6.911002
FBgn0003882	tub	-0.306585646	8.292766355	-9.830050882	1.06e-09	2.79e-08	11.88933281
FBgn0003884	alphaTub84B	0.136223237	10.57580864	5.081582538	3.81e-05	0.000319296	1.102943901
FBgn0003885	alphaTub84D	0.163613457	8.026507782	4.921856994	5.66e-05	0.000450771	0.796918776
FBgn0003886	alphaTub85E	0.114964461	4.306213745	2.147659102	0.042510238	0.10485622	-5.151098751
FBgn0003888	None	-0.081312552	6.824616359	-2.331590924	0.028843456	0.077707786	-5.213095593
FBgn0003889	betaTub85D	0.190405813	9.837996926	5.245045591	2.55e-05	0.000224548	1.530950366
FBgn0003890	betaTub97EF	-0.383278764	6.656677326	-6.254431547	2.21e-06	2.59e-05	4.166008304
FBgn0003891	tud	-0.210931468	8.684770387	-2.484499732	0.020688758	0.059883514	-4.991518281
FBgn0003892	ptc	-0.62401267	4.250033774	-6.340942796	1.8e-06	2.16e-05	4.703258168
FBgn0003896	tup	-0.08116814	5.814602	-1.295067	0.2081468	0.3489195	-6.795111
FBgn0003900	twi	0.1009509	5.711361	1.597803	0.1237359	0.2357708	-6.379412
FBgn0003930	snRNA:U4:39B	0.02968303	4.65512	0.506943	0.6170209	0.7476717	-7.349949
FBgn0003941	RpL40	-0.302060343	8.982709545	-8.281964959	2.36e-08	4.49e-07	8.678863675
FBgn0003942	RpS27A	-0.322489757	9.59647548	-6.520072572	1.18e-06	1.49e-05	4.65580746
FBgn0003943	Ubi-p63E	-0.000594114	9.229915	-0.01295866	0.9897725	0.99405	-7.862601
FBgn0003944	Ubx	-1.620896685	3.348666599	-14.98876581	2.32e-13	1.51e-11	20.57485527
FBgn0003950	unc	0.270518062	3.222862841	3.163090471	0.004344969	0.01722044	-2.913552696
FBgn0003961	Uro	0.224379862	7.227767181	2.683369254	0.013269959	0.042413633	-4.513538207
FBgn0003963	ush	-0.03417499	6.030932	-0.8099169	0.4262886	0.5814305	-7.344097
FBgn0003965	v	-1.593440675	5.356987065	-21.41065315	1.09e-16	1.98e-14	28.27926034
FBgn0003969	vap	0.006686436	4.038451	0.09467514	0.9253929	0.9584084	-7.295256
FBgn0003975	vg	0.245492096	3.484603079	3.041757198	0.005792512	0.021600755	-3.175448676
FBgn0003977	vir	-0.05591811	5.482984	-1.027111	0.3150498	0.4694422	-7.072827
FBgn0003978	vls	0.03521737	3.788231	0.4817426	0.6345411	0.7621995	-7.185537
FBgn0003984	vn	-0.04109608	5.883392	-1.018128	0.319208	0.4733438	-7.135427
FBgn0003996	w	-0.273125889	7.374071327	-6.996781326	3.94e-07	5.46e-06	5.821635176
FBgn0003997	hid	-0.188036762	3.172107036	-2.157499553	0.041651765	0.103174176	-4.959808965
FBgn0004003	wbl	0.04020806	0.1306195	0.1506474	0.8815673	0.9325137	-6.094219
FBgn0004034	y	0.1445366	-0.9615802	0.3095012	0.759727	0.8550048	-5.851166
FBgn0004045	Yp1	-1.439500376	-0.577489502	-2.755107857	0.011271929	0.037290053	-2.895699992
FBgn0004047	Yp3	-0.006904412	2.617364	-0.09858321	0.9223234	0.9565646	-7.010022
FBgn0004049	yrt	-0.03538486	7.572049	-0.6031723	0.5522963	0.6943667	-7.600584
FBgn0004050	z	0.148450412	4.697191339	3.279043064	0.00329209	0.013709226	-2.901140223
FBgn0004055	uzip	-0.08573547	3.879988	-0.9948221	0.3301746	0.4845815	-6.804939
FBgn0004057	Zw	-0.330131339	7.648468258	-7.654955454	9.06e-08	1.47e-06	7.363549075
FBgn0004066	Prosalpha4	0.007068968	6.411085	0.1752415	0.8624235	0.9201384	-7.698521
FBgn0004087	Dhfr	0.05690489	3.513433	0.9630625	0.3455332	0.5011442	-6.745408
FBgn0004101	bs	-0.1768515	6.124019	-2.004882	0.05688458	0.1306493	-5.750835
FBgn0004102	oc	0.155675819	3.053019355	1.902476432	0.069703165	0.153025315	-5.3844034
FBgn0004103	Pp1-87B	-0.07938349	7.585201669	-2.943603417	0.00729232	0.026144625	-3.960349729
FBgn0004106	Cdk1	-0.1330013	6.620912	-1.557378	0.1330355	0.2489405	-6.525047
FBgn0004107	Cdk2	-0.05707543	4.435643	-1.070817	0.2953606	0.4488058	-6.832602
FBgn0004108	Nrt	-0.002644893	3.745384	-0.04173057	0.9670736	0.9825422	-7.308519
FBgn0004117	Tm2	0.415026282	8.963725761	10.82617681	1.68e-10	5.37e-09	13.74368319
FBgn0004118	nAChRbeta2	0.187763396	3.599428488	2.49835081	0.020067068	0.058621853	-4.404919001
FBgn0004132	boca	0.02170757	4.018646	0.3783471	0.7086424	0.8167578	-7.284034
FBgn0004133	blow	0.137118451	5.17659904	2.359083196	0.027187825	0.074215582	-4.968966093
FBgn0004167	kst	-0.627857958	8.573585139	-8.183221808	2.9e-08	5.41e-07	8.489707626
FBgn0004168	5-HT1A	0.06296365	5.145313	1.303044	0.2054549	0.3456636	-6.698903
FBgn0004169	up	0.4167522	9.747711571	9.307473432	2.91e-09	6.95e-08	10.78850305
FBgn0004172	Mst84Da	0.190217623	7.765026408	2.843380055	0.009203034	0.031732864	-4.19457019
FBgn0004173	Mst84Db	0.162165827	8.018527393	2.275186999	0.032533108	0.085553726	-5.383241535
FBgn0004174	Mst84Dc	0.231712466	8.219788484	3.146723034	0.004517614	0.017763749	-3.53405994
FBgn0004177	mts	-0.226782904	7.738017799	-7.910070508	5.2e-08	9.03e-07	7.918329289
FBgn0004179	Csp	0.01889547	8.265565	0.2175247	0.8297176	0.8995736	-7.79676
FBgn0004181	Ebp	0.238519821	11.86719409	3.245901413	0.003564727	0.014592189	-3.424563882
FBgn0004188	snRNA:U6:96Aa	-0.01376699	7.625287	-0.3073675	0.7613296	0.8562084	-7.74169
FBgn0004191	snRNA:U2:34ABa	0.1088803	8.179308	2.083805	0.04847854	0.1156841	-5.749236
FBgn0004192	snRNA:U2:34ABb	0.155927708	-0.374542721	0.680109785	0.503223937	0.6519507	-5.640806548
FBgn0004197	Ser	0.250262901	3.863676673	3.798181056	0.000927375	0.004863648	-1.542031682
FBgn0004198	ct	0.009464497	5.345062	0.1750191	0.8625963	0.9202409	-7.574567
FBgn0004227	nonA	-0.270194129	7.287148676	-6.057899425	3.53e-06	3.93e-05	3.645181436
FBgn0004228	mex1	-0.822795543	4.217268752	-7.631985707	9.53e-08	1.54e-06	7.659870517
FBgn0004237	Hrb87F	-0.01952225	5.663083	-0.37108	0.7139741	0.8203825	-7.54935
FBgn0004240	DptA	-0.1546162	1.691648	-0.9795002	0.3375244	0.4924045	-6.158042
FBgn0004242	Syt1	0.01863415	5.994541	0.3865837	0.7026179	0.8121049	-7.594075
FBgn0004244	Rdl	0.005367039	4.736858	0.08092253	0.9362036	0.9643756	-7.479953
FBgn0004359	T48	0.23151622	4.397925913	3.947098535	0.000641476	0.003547353	-1.259766966
FBgn0004360	Wnt2	0.257466699	2.293451762	2.869627461	0.00866104	0.030246784	-3.261510034
FBgn0004362	HmgD	-0.0191596	3.673655	-0.2102803	0.8353006	0.9025252	-7.248959
FBgn0004363	porin	0.083181201	10.31503704	2.56113718	0.017460947	0.052663972	-4.895978359
FBgn0004367	mei-41	-0.227809199	3.106340711	-2.589610833	0.016386393	0.050065359	-4.079493765
FBgn0004368	Ptp4E	0.03456365	5.310032	0.5819547	0.5662584	0.7074861	-7.413766
FBgn0004369	Ptp99A	-0.04560921	4.343306	-0.7396584	0.4669904	0.6191251	-7.124426
FBgn0004370	Ptp10D	-0.007580048	6.427404	-0.06592937	0.9480038	0.9710883	-7.71706
FBgn0004372	aly	0.247978661	3.239226151	3.927647871	0.000673173	0.003703842	-1.099627734
FBgn0004373	fwd	0.005598168	4.444512	0.1025415	0.9192157	0.9543106	-7.423307
FBgn0004374	neb	0.02879017	-0.6006104	0.09369241	0.9261649	0.958711	-5.935969
FBgn0004378	Klp61F	0.234504455	3.806958192	4.56515002	0.000137598	0.000966408	0.381172089
FBgn0004379	Klp67A	-0.1837785	-7.7e-06	-0.7418437	0.4656907	0.6178802	-5.771245
FBgn0004380	Klp64D	0.05869755	6.294223	1.214716	0.2367986	0.3834385	-6.95991
FBgn0004381	Klp68D	0.157535391	4.490127247	3.25648392	0.003475376	0.014308474	-2.912275036
FBgn0004387	Klp98A	-0.1074629	2.616804	-0.6767941	0.5052871	0.6536681	-6.676475
FBgn0004390	RasGAP1	1.7929	3.713011	1.436932	0.1642026	0.2912167	-5.943593
FBgn0004391	shtd	-0.05717846	6.673947	-1.723908	0.09814242	0.1978859	-6.280981
FBgn0004394	pdm2	0.05024552	7.238593	1.582195	0.1272605	0.2404233	-6.535385
FBgn0004395	unk	0.09305031	4.628269	1.635782	0.1154982	0.2234121	-6.171446
FBgn0004396	CrebA	-0.585332145	5.776623829	-6.212933686	2.44e-06	2.84e-05	4.145599077
FBgn0004397	Vinc	0.12220074	6.398736183	2.280838715	0.032144852	0.084699919	-5.26995634
FBgn0004400	rhi	0.07988173	7.132129	1.442885	0.1625347	0.2892427	-6.729333
FBgn0004401	Pep	0.03599175	6.739025	0.3445389	0.7335716	0.8354077	-7.675238
FBgn0004403	RpS14a	-0.290192236	9.111038144	-5.944847009	4.63e-06	4.97e-05	3.287516511
FBgn0004406	PolG1	0.04145268	4.067129	0.5082304	0.6161319	0.7471231	-7.227524
FBgn0004414	msopa	-0.01842111	4.975691	-0.3718396	0.7134162	0.8201773	-7.462664
FBgn0004419	me31B	-0.08186637	4.983637	-1.29972	0.2065734	0.3470748	-6.683151
FBgn0004425	LysB	0.03846286	1.213149	0.2562656	0.800024	0.8819223	-6.558513
FBgn0004426	LysC	0.07322751	6.131694	1.760529	0.09161153	0.1879094	-6.173897
FBgn0004428	LysE	0.180417116	4.690507683	2.141623461	0.04304464	0.105725762	-5.261334323
FBgn0004429	LysP	-0.02559526	5.675677	-0.494255	0.6258139	0.7547412	-7.503418
FBgn0004431	LysX	0.1296705	0.5516198	0.5529027	0.5856644	0.7231982	-6.024314
FBgn0004432	Cyp1	-0.370989934	8.991784492	-8.041746349	3.92e-08	7.02e-07	8.158615657
FBgn0004435	Galphaq	0.008533843	7.137055	0.2050267	0.839355	0.9043791	-7.745925
FBgn0004436	Ubc6	-0.007751711	6.621098	-0.1210855	0.904675	0.945286	-7.711672
FBgn0004449	Ten-m	0.006371821	7.601717	0.2332769	0.8176101	0.8924963	-7.760387
FBgn0004456	mew	0.09566987	0.3907736	0.4662359	0.6454323	0.7709562	-6.197909
FBgn0004463	Polr3B	-0.153034144	3.944402169	-3.381868783	0.002568914	0.011168968	-2.522124776
FBgn0004507	GlyP	-0.102651	9.796828889	-2.426040049	0.023514737	0.066084899	-5.152654368
FBgn0004509	Fur1	-0.180909098	6.481289106	-2.991118069	0.006524971	0.023879083	-3.773233746
FBgn0004510	Ets97D	-0.04477057	6.823934	-1.009332	0.323317	0.4774604	-7.22493
FBgn0004512	Mdr49	-0.007509934	7.705268	-0.1806523	0.8582229	0.9174529	-7.775231
FBgn0004513	Mdr65	0.20388226	4.920180045	3.726443433	0.001106863	0.005637291	-1.873253739
FBgn0004514	Oct-TyrR	0.05729504	1.596584	0.4373851	0.6659117	0.7861758	-6.678839
FBgn0004516	Gad1	0.126836504	7.052317702	3.131409981	0.004685117	0.018272565	-3.512108283
FBgn0004554	Edg91	1.311814069	-0.68505632	4.641091342	0.000113865	0.000823852	1.25445856
FBgn0004556	Dbp73D	0.1026365	4.245395	0.9059932	0.3743334	0.5309848	-6.964518
FBgn0004567	slp2	0.07173539	5.283784	1.52958	0.1397592	0.2583766	-6.42035
FBgn0004569	aos	0.233522238	3.825546136	3.429721495	0.002287557	0.010172671	-2.356708241
FBgn0004573	5-HT7	0.1305906	6.345485	1.539896	0.1372321	0.2549266	-6.52693
FBgn0004574	Rop	-0.01172944	5.458987	-0.2315228	0.8189561	0.8932989	-7.577701
FBgn0004575	Syn	0.01587302	7.055357	0.269712	0.7897869	0.8756826	-7.71716
FBgn0004580	Cbp53E	-0.05536264	0.8992775	-0.3592652	0.7226741	0.8269512	-6.173661
FBgn0004581	bgcn	0.132371679	5.588443728	2.72921148	0.011957935	0.038873016	-4.276637068
FBgn0004583	ex	-0.230584062	5.396033156	-2.115046399	0.045470471	0.109908361	-5.440857312
FBgn0004584	Rrp1	0.124932146	3.801211768	2.591765772	0.01630764	0.049885268	-4.307183244
FBgn0004587	B52	0.01667766	5.243911	0.2827314	0.7799116	0.8689926	-7.540919
FBgn0004595	pros	-0.04803623	7.477671	-0.398392	0.6940155	0.8065677	-7.715063
FBgn0004597	CycC	0.01283735	3.26183	0.1646765	0.8706373	0.9260285	-7.196221
FBgn0004606	zfh1	0.334213642	4.464474951	3.828398956	0.00086066	0.004571755	-1.56819007
FBgn0004607	zfh2	-0.09273619	3.361974	-1.060314	0.3000103	0.4536196	-6.623256
FBgn0004611	Plc21C	-0.298335485	6.97187254	-5.503838877	1.35e-05	0.000129766	2.305799901
FBgn0004618	gl	0.2018524	1.639629	1.306627	0.2042547	0.3440305	-5.822718
FBgn0004619	GluRIA	0.07469584	8.5515	1.681479	0.1062008	0.2101751	-6.44777
FBgn0004620	GluRIIA	0.05779547	6.906319	1.201288	0.2418645	0.3892756	-7.030555
FBgn0004622	TkR99D	-0.05574707	2.286525	-0.5912281	0.5601339	0.7019385	-6.750726
FBgn0004623	Gbeta76C	0.253793092	7.168280693	6.444693647	1.41e-06	1.74e-05	4.57245379
FBgn0004629	Cys	0.486283687	8.092200146	7.86377305	5.75e-08	9.81e-07	7.79336719
FBgn0004635	rho	0.03828911	4.654128	0.6746482	0.5066248	0.6548497	-7.237781
FBgn0004636	Rap1	-0.431890766	6.332750932	-7.478977613	1.34e-07	2.07e-06	7.051071052
FBgn0004638	drk	-0.02494203	5.510587	-0.486473	0.6312352	0.758989	-7.484951
FBgn0004643	Zw10	-0.215598574	4.279447625	-3.514185904	0.001862533	0.008588424	-2.27225733
FBgn0004644	hh	0.1153719	3.631779	1.564052	0.1314616	0.2467658	-6.055527
FBgn0004646	ogre	-0.633617054	6.158108856	-13.19298042	3.26e-12	1.58e-10	17.92303314
FBgn0004647	N	-0.07457469	6.259491	-1.4231	0.168131	0.2964734	-6.689771
FBgn0004648	svr	-0.328211237	7.406986912	-7.319562139	1.9e-07	2.82e-06	6.612443737
FBgn0004649	yl	0.29447446	1.270776127	2.314895597	0.029893515	0.079855915	-4.194242363
FBgn0004650	fs(1)N	0.160176019	4.402720162	2.414870942	0.024093736	0.067357255	-4.725581529
FBgn0004652	fru	0.001959672	6.305359	0.05246002	0.9586151	0.9771244	-7.697616
FBgn0004654	Pgd	-0.838688453	9.964405206	-21.69514405	8.15e-17	1.53e-14	28.57886572
FBgn0004655	wapl	0.02481914	6.689627	0.7126571	0.483226	0.6342672	-7.478817
FBgn0004656	fs(1)h	0.04643846	1.184078	0.3711201	0.7139447	0.8203825	-6.524853
FBgn0004657	mys	-0.000367706	2.873139	-0.004504632	0.9964447	0.9978596	-7.117887
FBgn0004666	sim	0.05570243	1.540167	0.5395873	0.5946677	0.7301793	-6.529373
FBgn0004687	Mlc-c	-0.172522654	7.021255086	-4.220545505	0.000324972	0.002016611	-0.890494147
FBgn0004698	Xpc	0.08435087	4.854786	1.403911	0.1737046	0.3037785	-6.476297
FBgn0004777	Ccp84Ag	0.267783331	-0.432506635	1.053909302	0.302870838	0.456629587	-5.685956435
FBgn0004784	inaC	0.207315516	7.252492248	5.931878842	4.78e-06	5.1e-05	3.332890689
FBgn0004795	retn	0.130134603	5.289264454	2.74496538	0.011536052	0.037912755	-4.192182881
FBgn0004797	mdy	-1.119137496	5.344031118	-15.39019369	1.33e-13	9.41e-12	21.21808296
FBgn0004811	fs(2)ltoPP43	0.1326671	4.439095	1.836411	0.07925687	0.1689564	-5.8167
FBgn0004828	His3.3B	-0.152868356	8.129716575	-4.052208444	0.000494114	0.002893956	-1.361239535
FBgn0004832	Xpac	0.01063971	3.317231	0.1252946	0.9013791	0.9438108	-7.183588
FBgn0004837	Su(H)	0.12133507	4.09232778	1.971050074	0.060867811	0.137869674	-5.509050063
FBgn0004838	Hrb27C	-0.30319728	8.785164472	-5.80534273	6.48e-06	6.71e-05	2.960277424
FBgn0004839	otk	0.02288342	2.211343	0.2057398	0.8388044	0.9041109	-6.838918
FBgn0004841	TkR86C	-0.313249927	0.862026649	-1.173478284	0.252613556	0.400788866	-5.640276378
FBgn0004842	RYa-R	-0.293998373	0.709827738	-1.111450542	0.27785838	0.430156582	-5.641150186
FBgn0004852	Ac76E	-0.277473921	6.441292499	-6.108486885	3.13e-06	3.54e-05	3.827747661
FBgn0004854	B-H2	0.175567149	2.666126949	1.894719257	0.070770169	0.154913922	-5.258115689
FBgn0004855	Polr2I	-0.06228134	1.931784	-0.6201493	0.5412559	0.6849589	-6.529607
FBgn0004856	Bx42	-0.205148986	8.751284588	-4.0112217	0.00054709	0.003138307	-1.487486929
FBgn0004858	elB	0.003727333	4.412815	0.06371124	0.9497506	0.9719922	-7.420726
FBgn0004859	ci	-0.275850054	5.038405488	-4.008794445	0.000550398	0.003148247	-1.199417575
FBgn0004860	ph-d	0.01855708	5.637444	0.3004135	0.7665604	0.8604331	-7.575598
FBgn0004862	bap	0.09464613	4.761287	1.810312	0.08333306	0.1752465	-5.906928
FBgn0004863	C15	0.307841271	0.533112527	1.944840924	0.064120935	0.143503059	-4.527091321
FBgn0004864	hop	0.05123819	5.501724	1.055143	0.3023184	0.4560617	-7.032234
FBgn0004865	Eip78C	0.04589385	1.869961	0.3806349	0.7069671	0.8156894	-6.6516
FBgn0004867	RpS2	-0.363295374	9.494449747	-9.058918619	4.77e-09	1.08e-07	10.29750866
FBgn0004868	Gdi	-0.315530523	8.079135308	-8.661865381	1.07e-08	2.25e-07	9.526299025
FBgn0004870	bab1	0.08614926	2.974251	1.000587	0.327438	0.4814982	-6.607416
FBgn0004872	piwi	0.08192814	6.852843	1.846139	0.07778235	0.1667023	-6.096246
FBgn0004875	enc	0.000326496	7.022991	0.008826683	0.9930335	0.995941	-7.757429
FBgn0004876	cdi	-0.1910772	-0.1679822	-0.5363511	0.596866	0.7322036	-5.914262
FBgn0004880	scrt	-0.01010608	4.56113	-0.1942264	0.8477039	0.9097951	-7.46112
FBgn0004882	orb	-0.1187449	4.412	-1.362374	0.1862733	0.320153	-6.487998
FBgn0004888	Scsalpha1	-0.62734239	8.445266971	-16.27089894	4.12e-14	3.26e-12	22.28308353
FBgn0004889	tws	-0.02310462	4.39162	-0.352789	0.7274593	0.8306199	-7.353658
FBgn0004892	sob	-0.258915535	2.156352824	-1.944355477	0.064182606	0.143587473	-5.001758484
FBgn0004893	bowl	-0.0186849	3.322918	-0.1793941	0.8591993	0.9177695	-7.231035
FBgn0004896	fd59A	0.37432013	0.621073815	2.542225258	0.018210661	0.054432215	-3.488369497
FBgn0004901	Prat	-0.05118267	8.831817	-1.191612	0.245565	0.3930155	-7.125076
FBgn0004903	Rb97D	-0.524903599	8.059848923	-12.65064269	7.65e-12	3.44e-10	16.94861414
FBgn0004908	Arl2	0.148772611	3.810051282	2.036817961	0.053338354	0.124121414	-5.33516604
FBgn0004910	Eip63F-1	-0.06225752	3.791656	-0.7627966	0.4533378	0.6063886	-6.983899
FBgn0004911	asRNA:Eig63F-2	-0.1270976	0.7923218	-0.4619955	0.6484249	0.7726832	-6.208507
FBgn0004913	Gnf1	-0.08494958	3.234935	-0.9995883	0.3279109	0.4820162	-6.642222
FBgn0004914	Hnf4	-0.01036732	6.847092	-0.1497074	0.8823005	0.9329601	-7.73162
FBgn0004915	TfIIB	-0.002980793	5.391486	-0.05101432	0.9597546	0.9778616	-7.589651
FBgn0004919	gol	0.181326541	4.582566689	2.922230637	0.007664953	0.027244328	-3.704749895
FBgn0004921	Ggamma1	0.1024505	6.107394	1.652899	0.1119386	0.2183586	-6.348937
FBgn0004924	Top1	0.06923104	1.229326	0.65957	0.5160805	0.6630896	-6.335769
FBgn0004926	eIF2beta	-0.22081437	6.716296276	-3.308874713	0.003064061	0.012925766	-3.080235723
FBgn0004956	upd1	-0.04589565	3.187617	-0.5913489	0.5600544	0.7019122	-6.956262
FBgn0004957	por	0.238507493	3.004836482	3.019018108	0.006111091	0.022529479	-3.148113232
FBgn0004959	phm	0.772916541	-0.977356512	1.739121556	0.095382621	0.193460032	-4.53033291
FBgn0005198	gig	0.01293989	3.622578	0.2079875	0.8370694	0.9032153	-7.225009
FBgn0005278	Sam-S	-0.66312828	7.970719618	-13.76691966	1.36e-12	7.42e-11	18.72488521
FBgn0005322	nmd	0.1158028	1.458125	0.9521894	0.3509013	0.5065569	-6.133221
FBgn0005386	ash1	-0.01666613	6.615145	-0.3193484	0.7523449	0.8493279	-7.678617
FBgn0005390	fs(1)M3	0.2787696	-0.5604401	0.7301391	0.4726772	0.6250057	-5.860632
FBgn0005411	U2af50	0.01378195	5.306603	0.3186184	0.7528912	0.8497847	-7.522129
FBgn0005427	ewg	-0.08635145	4.484218	-1.705285	0.1016131	0.2033449	-6.021818
FBgn0005533	RpS17	-0.267701597	8.909906502	-4.975417346	4.96e-05	0.000402691	0.900098625
FBgn0005536	Mbs	0.01746538	5.822613	0.5340532	0.5984293	0.7329597	-7.507823
FBgn0005558	ey	0.186813616	3.053349595	2.003129285	0.05708508	0.131018837	-5.192752188
FBgn0005561	sv	0.004870368	3.340445	0.05967827	0.9529274	0.9737474	-7.190803
FBgn0005564	Shal	-0.01972794	4.511313	-0.4427682	0.6620697	0.7830454	-7.349946
FBgn0005585	Calr	-0.03987728	6.912079	-0.4786819	0.6366842	0.7636262	-7.628189
FBgn0005586	Rab3	-0.08010628	4.082352	-1.150472	0.2617712	0.4111587	-6.686641
FBgn0005593	RpL7	-0.316475566	9.549088422	-7.545293946	1.15e-07	1.82e-06	7.033494375
FBgn0005596	yem	-0.04073554	5.271373	-0.6787051	0.5040974	0.6526592	-7.332661
FBgn0005612	Sox14	-0.233938033	5.42431371	-3.254145344	0.003494932	0.014359404	-3.05640342
FBgn0005613	Sox15	0.382828726	2.052101963	3.596974977	0.001521299	0.007272272	-1.500485391
FBgn0005614	trpl	0.280785895	8.01666557	6.041708796	3.67e-06	4.06e-05	3.559227759
FBgn0005616	msl-2	0.1218949	7.074338	1.617831	0.1193328	0.2291288	-6.468676
FBgn0005617	msl-1	-0.180174457	4.618323715	-2.632368707	0.014888469	0.046483817	-4.304628963
FBgn0005619	Hdc	0.140534933	4.561400333	2.271635335	0.032779282	0.086068948	-5.013486159
FBgn0005624	Psc	-0.1894841	0.4564012	-0.9055724	0.3745515	0.5312313	-5.770424
FBgn0005626	ple	0.448850971	6.138151441	4.713162961	9.51e-05	0.00070678	0.411595792
FBgn0005631	robo1	0.02186411	7.156503	0.6266721	0.5370454	0.6815165	-7.564349
FBgn0005632	faf	-0.281518654	7.830542721	-3.404793187	0.002430156	0.010695719	-2.909351856
FBgn0005633	fln	0.248726617	6.518346189	3.13461015	0.004649624	0.018163681	-3.476524182
FBgn0005636	nvy	0.141405	0.3454731	0.6578274	0.5171796	0.6641459	-5.910653
FBgn0005638	slbo	0.242335471	1.962769484	1.568538137	0.13041219	0.245218279	-5.629698098
FBgn0005640	Eip63E	-0.14624245	5.793965237	-3.19463677	0.004030016	0.016186217	-3.247239403
FBgn0005642	wdn	-0.02237525	3.264465	-0.2677663	0.7912659	0.8765928	-7.075561
FBgn0005648	Pabp2	-0.101406635	5.252869274	-2.06012712	0.05087571	0.119832786	-5.545323638
FBgn0005649	Rox8	-0.069071028	6.79678739	-2.43609742	0.023004405	0.064955208	-4.992111277
FBgn0005654	Orc3	0.171667515	6.804438322	4.200211999	0.000341861	0.002107233	-0.935158268
FBgn0005655	PCNA	0.004488582	3.096826	0.05239057	0.9586699	0.9771244	-7.128993
FBgn0005658	Ets65A	-0.03081553	2.079072	-0.1322305	0.895952	0.9406751	-6.702864
FBgn0005659	Ets98B	-0.134654602	4.854503653	-2.34697719	0.027905803	0.075795804	-4.927857109
FBgn0005660	Ets21C	0.1371585	4.942559	1.647172	0.1131192	0.22016	-6.225694
FBgn0005664	Crys	-0.45992894	2.926833255	-3.304796361	0.003094305	0.012998468	-2.487378433
FBgn0005666	bt	-0.009406526	9.278049	-0.120284	0.9053028	0.9456068	-7.863727
FBgn0005670	Cyp4d1	-2.002324968	3.846299954	-13.13769411	3.55e-12	1.7e-10	17.98117911
FBgn0005671	Vha55	-0.05165551	5.533172	-0.6047078	0.5512929	0.6939056	-7.411526
FBgn0005672	spi	-0.068386	4.269526	-0.7078852	0.4861289	0.6366634	-7.121315
FBgn0005674	GluProRS	-0.17668727	6.460524731	-3.043235483	0.005772363	0.021532314	-3.667198728
FBgn0005677	dac	0.0487585	3.927497	0.7784875	0.4442175	0.5973221	-6.993789
FBgn0005683	pie	0.09549683	3.926476	1.330315	0.1964558	0.33354	-6.447665
FBgn0005694	Aef1	-0.22959192	5.448460699	-4.696466	9.92e-05	0.000732708	0.448928566
FBgn0005695	gcl	-0.112419913	4.203431376	-1.917029009	0.067739381	0.149563065	-5.600007132
FBgn0005696	PolA2	0.399057694	1.569693315	3.313968422	0.00302669	0.012790301	-2.070090966
FBgn0005771	noc	0.06019362	3.70911	0.8893625	0.3830164	0.5395985	-6.853428
FBgn0005775	Con	-0.5880973	2.392984	-0.4431955	0.6617651	0.7829766	-7.199734
FBgn0005777	PpD3	-0.05846371	0.6448255	-0.3574905	0.7239842	0.8277558	-6.330875
FBgn0005778	PpD5	0.08521492	1.314033	0.5315206	0.6001546	0.7343594	-6.340732
FBgn0005779	PpD6	-0.06809095	4.976788	-1.311637	0.2025855	0.3419397	-6.659973
FBgn0008635	betaCOP	-0.211924047	7.101175632	-6.468506621	1.34e-06	1.66e-05	4.637616998
FBgn0008636	hbn	-0.08615232	5.213466	-1.825454	0.08094663	0.1716126	-5.945791
FBgn0008646	E5	0.233912611	1.126328353	1.69263674	0.104029214	0.206970835	-5.10067278
FBgn0008651	lbl	0.190326495	2.187270872	1.956914258	0.062603816	0.1409497	-5.05249649
FBgn0010014	CanB	0.154688326	5.091224134	3.135409932	0.004640794	0.018135097	-3.294500131
FBgn0010015	CanA1	0.07027449	3.830177	1.374211	0.1826207	0.3153803	-6.383738
FBgn0010019	Cyp4g1	-0.220831431	14.09567264	-4.47966074	0.000170299	0.001163367	-0.465369563
FBgn0010038	GstD2	-0.872640825	2.119217833	-3.494898977	0.001952203	0.008905995	-1.935528065
FBgn0010039	GstD3	0.305529554	3.690534199	3.142313561	0.004565245	0.017868994	-2.946619799
FBgn0010040	GstD4	0.185027	-0.7039659	0.4208079	0.6778014	0.7953569	-5.861809
FBgn0010041	GstD5	1.513882189	3.796261682	10.39059197	3.69e-10	1.11e-08	13.30423236
FBgn0010043	GstD7	-0.290217293	0.79874274	-1.122570484	0.273202424	0.424387648	-5.659467925
FBgn0010044	GstD8	-0.34234744	2.702184841	-1.725959859	0.097766326	0.19732668	-5.506699053
FBgn0010051	Itpr	-0.236287233	6.6644319	-2.549198714	0.017930787	0.053729618	-4.746983573
FBgn0010052	Jhe	0.590678596	3.421440523	5.930017447	4.8e-06	5.11e-05	3.781278716
FBgn0010053	Jheh1	-0.508552482	8.534651054	-10.32763258	4.15e-10	1.22e-08	12.84211491
FBgn0010078	RpL23	-0.279937629	9.159447862	-5.208243435	2.79e-05	0.000243367	1.471319338
FBgn0010100	mAcon1	0.165568861	11.24926295	3.810940047	0.000898605	0.004737633	-2.064628981
FBgn0010105	comm	-0.200138024	3.37940541	-2.828351612	0.009527724	0.032589981	-3.6110535
FBgn0010113	hdc	-0.06429787	4.952921	-0.5543246	0.5847071	0.722186	-7.350043
FBgn0010114	hig	0.05951934	3.846041	0.7976386	0.4332386	0.5875676	-7.019123
FBgn0010173	RPA1	-0.101772866	6.423970028	-2.749758463	0.011410513	0.037634289	-4.31653233
FBgn0010194	Wnt5	0.0398603	3.612286	0.5222206	0.6065105	0.7392104	-7.119681
FBgn0010197	Gyc32E	0.209753166	4.421512434	3.604163084	0.001494744	0.007167606	-2.050342478
FBgn0010198	RpS15Aa	-0.352015444	8.828867971	-7.454899551	1.41e-07	2.17e-06	6.85651549
FBgn0010213	Sod2	0.182899691	7.434359764	5.161069664	3.13e-05	0.000269491	1.421434184
FBgn0010215	alpha-Cat	0.01372369	4.051755	0.1905903	0.8505189	0.9116296	-7.358001
FBgn0010217	ATPsynbeta	0.156086435	11.45761276	3.400880007	0.002453314	0.010760014	-3.051774182
FBgn0010220	Dbp45A	-0.131191374	3.973727043	-1.997783584	0.057700602	0.132183736	-5.430465869
FBgn0010222	Nmdmc	-0.345647436	7.300478312	-2.660620238	0.013970309	0.044169313	-4.562304208
FBgn0010223	Galphaf	-0.884043832	3.977256292	-7.095089126	3.15e-07	4.45e-06	6.563062331
FBgn0010225	Gel	-1.097644239	9.163711125	-18.42597319	2.87e-15	3.29e-13	24.98536257
FBgn0010226	GstS1	0.002055631	5.314646	0.02815363	0.9777825	0.9885011	-7.583847
FBgn0010228	HmgZ	-0.134660291	6.713851527	-3.038237519	0.005840759	0.02173335	-3.698269667
FBgn0010235	Klc	-0.101301592	6.090533635	-2.517485972	0.019236755	0.056665715	-4.762846585
FBgn0010238	Lac	0.190754704	6.240827348	3.727019396	0.001105294	0.005631692	-2.044148922
FBgn0010240	Lcch3	-0.1302719	0.2823631	-0.4734946	0.6403238	0.766611	-6.062086
FBgn0010241	Mdr50	-1.257889694	6.120103167	-9.485088823	2.05e-09	5.13e-08	11.3738037
FBgn0010246	Myo61F	-1.296172247	7.618809713	-11.32885401	6.91e-11	2.52e-09	14.73103485
FBgn0010247	Parp	-0.01121675	3.457612	-0.1222696	0.9037476	0.9449703	-7.207083
FBgn0010258	Rbp4	0.190754438	4.717250765	3.262436951	0.00342607	0.014144337	-2.981487978
FBgn0010263	Rbp9	0.13702773	7.948753756	2.730465669	0.011923822	0.038814743	-4.450643747
FBgn0010265	RpS13	-0.350336478	9.026549649	-7.858235435	5.82e-08	9.9e-07	7.752323473
FBgn0010269	Dsor1	0.04494195	4.507109	0.6561461	0.5182412	0.6648219	-7.236321
FBgn0010278	Ssrp	0.09707285	5.221205718	2.114159294	0.045553519	0.110042544	-5.440528209
FBgn0010280	Taf4	-0.01043814	5.802801	-0.1118887	0.9118824	0.9494189	-7.633364
FBgn0010282	TfIIFalpha	0.01317945	5.093358	0.19776	0.8449703	0.9084364	-7.514796
FBgn0010287	Trf	0.03584659	2.542916	0.3669723	0.7169945	0.822982	-6.907778
FBgn0010288	Uch	0.168897873	7.068251242	4.632633661	0.00011629	0.000838367	0.127334482
FBgn0010292	bys	-0.03606395	7.983758	-1.405954	0.1731044	0.3030591	-6.822717
FBgn0010300	brat	0.07386089	2.962465	0.856526	0.4005432	0.5576061	-6.699168
FBgn0010303	hep	-0.185727348	5.467659481	-3.047413946	0.005715773	0.021347787	-3.527489497
FBgn0010309	pigeon	-0.08879204	7.599802	-1.792696	0.08618564	0.1797633	-6.226557
FBgn0010313	corto	-0.415717697	5.157383285	-3.68064929	0.001238897	0.006128504	-2.008682474
FBgn0010314	Cks30A	-0.05231702	6.288416	-1.095908	0.2844624	0.4372333	-7.094529
FBgn0010315	CycD	-0.316783008	3.474759064	-3.96037074	0.000620701	0.003461201	-1.001200982
FBgn0010316	dap	-0.04700494	7.729796	-1.677435	0.1069972	0.2113365	-6.416732
FBgn0010317	CycJ	0.282141206	1.014509365	1.907340928	0.069041255	0.151878093	-4.756968709
FBgn0010328	woc	-0.218235183	6.220577729	-4.771130748	8.24e-05	0.00062496	0.540350789
FBgn0010329	Tbh	0.1390385	0.3022705	0.5852086	0.5641055	0.705588	-6.079079
FBgn0010333	Rac1	-0.189468183	5.763213875	-4.071035615	0.000471517	0.002787484	-1.140803656
FBgn0010339	128up	-0.001483638	5.090372	-0.02212574	0.9825385	0.9905528	-7.54494
FBgn0010340	140up	-0.01567815	3.463537	-0.1462581	0.884992	0.9347824	-7.212249
FBgn0010341	Cdc42	-0.180950097	6.535317546	-4.90090851	5.96e-05	0.000471709	0.835719262
FBgn0010342	Map60	0.143717855	3.130741749	1.991458674	0.058436462	0.133472041	-5.246919344
FBgn0010348	Arf1	-0.388252003	8.090251095	-12.11816409	1.82e-11	7.65e-10	16.06024984
FBgn0010350	Cds	-0.02911573	5.672286	-0.4518348	0.6556202	0.77763	-7.535797
FBgn0010352	Ogdh	-0.08796868	4.230256	-1.577235	0.1283977	0.2422282	-6.188512
FBgn0010355	Taf1	-0.166093042	6.247140988	-2.779948757	0.010648998	0.035503569	-4.227388436
FBgn0010356	Taf5	-0.210256008	3.681494371	-2.557343812	0.017608974	0.053001705	-4.263393835
FBgn0010357	betaTry	-0.920626477	10.24087893	-7.829993172	6.19e-08	1.04e-06	7.66427185
FBgn0010358	deltaTry	-0.832473677	6.117263875	-8.126764487	3.27e-08	5.98e-07	8.4797324
FBgn0010359	gammaTry	-0.744102473	6.164104664	-7.411779666	1.55e-07	2.36e-06	6.884817401
FBgn0010379	Akt	-0.393916314	6.355195417	-7.915702747	5.14e-08	8.95e-07	8.016309005
FBgn0010380	AP-1-2beta	0.06229588	0.2187114	0.4261364	0.6739701	0.7931123	-6.395569
FBgn0010382	CycE	0.02468418	6.656086	0.5324219	0.5995403	0.7339074	-7.591025
FBgn0010383	Cyp18a1	-1.043019462	3.398242821	-9.340981545	2.72e-09	6.6e-08	11.38360811
FBgn0010385	Def	0.726598141	1.366854101	2.650318102	0.014298778	0.044923494	-3.335960071
FBgn0010387	Acbp2	-0.478015593	8.780136734	-7.004173497	3.88e-07	5.37e-06	5.83259837
FBgn0010388	Dro	-2.389399154	1.424497929	-2.363535714	0.026928058	0.073640621	-3.851216347
FBgn0010389	htl	-0.151887649	4.441044523	-2.427687963	0.023430407	0.065987116	-4.693379002
FBgn0010391	SrpRalpha	-0.110479171	6.371229577	-2.345503461	0.027994386	0.075984763	-5.142875426
FBgn0010395	Itgbn	-0.433719565	4.695071995	-4.995995554	4.71e-05	0.00038446	1.318021101
FBgn0010397	LamC	0.156801153	6.135529553	3.667682084	0.001279019	0.006274205	-2.178948431
FBgn0010398	Lrr47	0.161946985	3.017227637	1.916753218	0.067776142	0.149616676	-5.355276262
FBgn0010399	Nmdar1	0.114570686	5.441397238	2.325986523	0.029192115	0.078366382	-5.069592249
FBgn0010401	Os-C	-0.03817415	6.654855	-1.074904	0.2935652	0.4467572	-7.149816
FBgn0010403	Obp83b	-0.001924753	2.500628	-0.01671752	0.9868061	0.9931016	-6.927774
FBgn0010406	RNaseX25	-0.06664206	6.750866	-1.293284	0.2087522	0.349641	-6.904867
FBgn0010407	Ror	0.08920469	3.625377	1.234514	0.2294764	0.3744648	-6.519562
FBgn0010408	RpS9	-0.3347209	8.991742879	-6.097016477	3.22e-06	3.63e-05	3.661256824
FBgn0010409	RpL18A	-0.296467432	9.17876386	-7.397740225	1.6e-07	2.42e-06	6.712711111
FBgn0010411	RpS18	-0.284156711	9.332644952	-5.993613801	4.12e-06	4.49e-05	3.398456721
FBgn0010412	RpS19a	-0.34048421	8.777768099	-7.163342749	2.7e-07	3.88e-06	6.192935156
FBgn0010414	SerT	0.170440503	3.17787283	2.335919968	0.028576759	0.077198459	-4.601111462
FBgn0010415	Sdc	-0.57765175	7.346080994	-9.841600297	1.03e-09	2.74e-08	11.95893314
FBgn0010416	TH1	-0.134807881	4.526828318	-2.552180407	0.017812348	0.053428133	-4.465037429
FBgn0010417	Taf6	-0.1894822	6.656065	-1.782849	0.08781641	0.1822137	-6.168584
FBgn0010421	TfIIFbeta	-0.04437302	6.190158	-1.217869	0.2356209	0.3820474	-6.949972
FBgn0010422	TfIIS	0.132989119	5.101722238	2.736676982	0.011756227	0.038452216	-4.187906989
FBgn0010423	TpnC47D	0.513261022	4.101531236	5.590734688	1.09e-05	0.000107296	2.854757252
FBgn0010424	TpnC73F	0.282191284	5.238941512	5.073525284	3.89e-05	0.000325045	1.383160243
FBgn0010425	epsilonTry	-0.652582936	7.041800435	-4.212788948	0.000331314	0.002050659	-0.906467277
FBgn0010431	mtrm	0.03988477	4.964924	0.7906299	0.437237	0.5912514	-7.196793
FBgn0010434	cora	-0.008035387	8.636428	-0.2798039	0.782129	0.8704924	-7.800555
FBgn0010435	emp	0.073058415	9.029629432	2.25075867	0.034260958	0.089042842	-5.471531958
FBgn0010438	mtSSB	0.06647648	7.700173	1.510075	0.1446415	0.2650827	-6.665524
FBgn0010441	pll	0.147422163	7.672056678	4.888797369	6.15e-05	0.000484517	0.733809141
FBgn0010452	trn	0.04518015	4.206533	0.7767295	0.4452337	0.5980848	-7.068734
FBgn0010453	Wnt4	-0.3896459	1.832838	-0.4690273	0.6434656	0.7691435	-6.65024
FBgn0010470	Fkbp14	-0.184031014	7.260893989	-3.69884631	0.001184673	0.005942695	-2.185331901
FBgn0010473	tutl	-0.01671133	5.769406	-0.3627093	0.720134	0.825124	-7.5563
FBgn0010482	hlk	-0.2612945	-1.080013	-0.4115702	0.6844647	0.8001542	-5.834845
FBgn0010488	NAT1	-0.217654271	9.003846745	-4.911323	5.81e-05	0.000461186	0.737741167
FBgn0010497	dmGlut	0.002135365	5.032176	0.03106521	0.9754855	0.9874279	-7.580171
FBgn0010501	Dcp-1	-0.654537386	3.1845173	-7.278810312	2.09e-07	3.06e-06	7.084223877
FBgn0010504	kermit	0.02858684	7.123096	0.807321	0.4277522	0.5826062	-7.432699
FBgn0010516	wal	-0.535574749	7.906839208	-11.73164476	3.47e-11	1.37e-09	15.41338036
FBgn0010520	Bka	-0.1611451	6.258713	-1.933598	0.06556271	0.1456963	-5.888433
FBgn0010531	Ccs	-0.0252003	4.06457	-0.2264025	0.8228884	0.8956522	-7.330212
FBgn0010548	Aldh-III	-0.126449018	9.125836379	-3.998886727	0.000564109	0.003210123	-1.537055774
FBgn0010549	l(2)03659	-0.155624777	2.119966273	-1.889708393	0.071466982	0.156068788	-5.245731277
FBgn0010551	Phb2	-0.179230113	7.550169305	-4.667814918	0.000106529	0.000781623	0.192352419
FBgn0010583	dock	0.090879566	6.085666161	2.5564814	0.017642791	0.053042124	-4.695018583
FBgn0010590	Prosbeta1	-0.000147399	3.514539	-0.001760477	0.9986105	0.9992773	-7.237465
FBgn0010591	Sply	-0.604102102	6.146038699	-13.48787062	2.07e-12	1.07e-10	18.37752636
FBgn0010602	lwr	-0.0235085	5.896246	-0.4086657	0.6865651	0.8014829	-7.564019
FBgn0010607	l(2)05714	-0.03797337	0.5370533	-0.1235161	0.9027715	0.944444	-6.293262
FBgn0010611	Hmgs	-0.282513588	7.109141104	-5.746959367	7.46e-06	7.62e-05	2.895555294
FBgn0010612	ATPsynG	0.217737408	8.437882623	4.1780707	0.000361246	0.002205182	-1.069822747
FBgn0010620	CG10939	-0.1817556	0.1066347	-0.9900969	0.3324294	0.4868078	-5.739046
FBgn0010621	CCT5	0.0311627	7.704468	0.6604095	0.5155515	0.662623	-7.572862
FBgn0010622	DCTN3-p24	0.04488884	7.054538	1.071447	0.2950836	0.4485555	-7.179019
FBgn0010638	Sec61beta	-0.256354675	6.588120588	-3.56129101	0.001660128	0.007797646	-2.468771281
FBgn0010651	MFS14	-0.562468813	6.588132732	-4.601848917	0.000125566	0.000893417	0.119525389
FBgn0010660	Nup214	0.01531998	5.990705	0.3380535	0.7383891	0.8388655	-7.633492
FBgn0010741	Pfdn2	-0.03195718	5.907059	-0.7810383	0.4427455	0.5962336	-7.352398
FBgn0010747	Srp54k	-0.091695533	6.816380906	-2.990301562	0.006537479	0.02391026	-3.81745981
FBgn0010750	atms	0.1095891	7.54994	1.972502	0.06069191	0.1376012	-5.917679
FBgn0010762	simj	0.02887396	4.177471	0.509234	0.6154393	0.7465853	-7.26242
FBgn0010768	sqz	0.05665703	1.952995	0.5220637	0.606618	0.7392104	-6.818755
FBgn0010770	ppan	0.04101508	7.92157	1.278909	0.2136829	0.3552197	-6.983904
FBgn0010772	Xe7	0.0329488	8.681031	0.6245287	0.538427	0.6826388	-7.640741
FBgn0010774	Ref1	-0.093981693	6.047619049	-2.485130061	0.020660082	0.059854829	-4.842097103
FBgn0010786	l(3)02640	0.185891333	7.074925793	4.973049465	4.99e-05	0.000404241	0.97367931
FBgn0010803	TrpRS	-0.05950413	2.131124	-0.6867948	0.4990788	0.6484724	-6.596662
FBgn0010812	None	0.05536754	7.070033	1.485813	0.1509082	0.2735881	-6.666384
FBgn0010825	Gug	-0.02345537	1.68847	-0.1441707	0.8866215	0.9348305	-6.518685
FBgn0010830	l(3)04053	-0.241597227	5.813513627	-3.979945558	0.00059127	0.003331173	-1.360936222
FBgn0010877	l(3)05822	0.156538135	8.552060631	4.057911138	0.000487158	0.002861606	-1.370519518
FBgn0010894	sinu	0.08506633	3.17229	1.281141	0.2129115	0.3543317	-6.352653
FBgn0010905	Spn	0.06605298	0.01532498	0.2652112	0.7932093	0.8776914	-6.29021
FBgn0010909	msn	-0.146112509	6.723986579	-2.792875272	0.010337882	0.034727058	-4.243242302
FBgn0010926	l(3)07882	-0.280012503	4.465990497	-3.994799164	0.000569864	0.003235258	-1.136369824
FBgn0011016	SsRbeta	-0.259228107	6.635182281	-4.855605604	6.68e-05	0.000519138	0.716998579
FBgn0011020	Sas-4	0.01811615	5.07047	0.5013195	0.6209109	0.7506404	-7.413139
FBgn0011202	dia	-0.085365396	5.958053309	-2.361211479	0.027063371	0.073960055	-5.069829448
FBgn0011204	cue	-0.459484719	6.711559433	-7.888902382	5.45e-08	9.36e-07	7.937255
FBgn0011205	fbl	-0.595236423	7.613449051	-13.30566042	2.74e-12	1.37e-10	18.01961898
FBgn0011206	bol	0.006993835	8.878924	0.1351613	0.8936603	0.9388596	-7.843806
FBgn0011207	pelo	-0.120297624	5.535756257	-2.560186665	0.017497929	0.052748974	-4.610518932
FBgn0011211	blw	0.092321677	10.94782229	2.263401698	0.033356525	0.087291316	-5.510485536
FBgn0011217	eff	-0.079331254	8.851905662	-3.166606179	0.004308725	0.017092933	-3.512699318
FBgn0011224	heph	0.15769113	7.578208895	3.563037571	0.001653053	0.007774993	-2.53605582
FBgn0011225	jar	-0.171682079	8.760590413	-5.282238171	2.32e-05	0.000208422	1.669919461
FBgn0011227	ox	-0.156498	9.151793	-1.315332	0.201361	0.3401124	-6.989264
FBgn0011230	poe	0.03483743	3.064875	0.3106106	0.7588941	0.8546291	-6.989159
FBgn0011232	scat	0.034154	7.09093	0.7598718	0.4550502	0.6077982	-7.461743
FBgn0011236	ken	0.108524193	5.166505413	2.619799274	0.015314922	0.047530572	-4.466466053
FBgn0011239	ms(2)35Ci	0.148383429	5.216984839	2.785001692	0.010526342	0.035212141	-4.104487474
FBgn0011244	Hsp60B	0.147762254	8.71801469	3.716035766	0.001135598	0.005748139	-2.213394573
FBgn0011259	Sema1a	0.04504871	5.791846	0.6993736	0.4913318	0.6420247	-7.394773
FBgn0011260	Sema2a	-0.07925601	2.987148	-0.939605	0.3571842	0.5130933	-6.605772
FBgn0011270	Pglym87	0.219183018	7.156208313	4.962569527	5.12e-05	0.00041349	0.946785862
FBgn0011272	RpL13	-0.309765834	8.932931441	-5.871020294	5.53e-06	5.82e-05	3.113540864
FBgn0011273	Acam	0.187826462	6.974455135	3.723525145	0.001114847	0.005673135	-2.110168268
FBgn0011274	Dif	-0.518226763	6.556346048	-10.27236749	4.59e-10	1.34e-08	12.8284019
FBgn0011278	lbe	0.410199975	0.749100856	2.205871186	0.037655209	0.095991558	-4.104837529
FBgn0011279	Obp69a	0.1405701	2.757217	1.423346	0.1680603	0.2963923	-6.032273
FBgn0011280	Obp19d	0.379118532	7.95864691	5.14267445	3.28e-05	0.000279458	1.347256345
FBgn0011281	Obp83a	-0.03359691	4.325248	-0.4425642	0.6622152	0.7830454	-7.288896
FBgn0011282	Obp84a	0.893034098	-0.227632627	1.473694878	0.154119732	0.277480322	-4.933528872
FBgn0011283	Obp28a	0.02742428	2.655838	0.1799567	0.8587627	0.9176678	-6.966341
FBgn0011284	RpS4	-0.308883449	9.659729147	-8.183037809	2.9e-08	5.41e-07	8.439819111
FBgn0011286	RyR	0.02951061	5.470213	0.2736451	0.7867998	0.8736434	-7.575046
FBgn0011288	Snap25	-0.007805801	5.540877	-0.1741686	0.863257	0.9206999	-7.597628
FBgn0011289	TfIIA-L	-0.04540624	3.522835	-0.6720085	0.5082732	0.6565755	-6.985357
FBgn0011290	Taf12	-0.004727628	4.141505	-0.07037876	0.9445006	0.9688242	-7.376441
FBgn0011291	Taf11	-0.06476435	3.401098	-0.7765548	0.4453348	0.5981536	-6.872202
FBgn0011293	a10	-0.04145392	5.969673	-1.005339	0.3251943	0.479139	-7.145146
FBgn0011294	a5	0.08544331	4.452198	1.38068	0.1806483	0.3128553	-6.506447
FBgn0011296	l(2)efl	0.22082232	6.936300164	3.087372433	0.005200859	0.019880869	-3.563702057
FBgn0011297	Alg3	-0.144485912	4.117776126	-2.692412621	0.013000844	0.04177623	-4.118035554
FBgn0011300	babo	-0.274166584	6.038805111	-3.963559499	0.000615809	0.003438724	-1.433336416
FBgn0011305	Rsf1	0.20005995	4.141300996	1.957646433	0.062512838	0.140841832	-5.548220132
FBgn0011327	Uch-L5	0.114739437	6.491046911	2.340428744	0.028301397	0.076582001	-5.164204649
FBgn0011335	vers	0.07183361	3.882424	1.00883	0.3235525	0.477718	-6.782592
FBgn0011336	Stt3B	-0.135015997	7.648265703	-3.409652547	0.002401695	0.010589895	-2.892142487
FBgn0011361	ND-ACP	-0.09761407	6.098579	-1.96875	0.06114732	0.1383721	-5.818852
FBgn0011455	ND-SGDH	0.01815219	1.911317	0.145543	0.8855502	0.9347824	-6.709318
FBgn0011474	PR-Set7	-0.04415046	4.829633	-0.4417686	0.6627824	0.7835616	-7.394803
FBgn0011476	l(3)neo43	-0.206888516	4.349347672	-2.447375681	0.022444325	0.063688762	-4.660692246
FBgn0011481	Ssdp	-0.183260871	5.754814501	-2.036228946	0.053401936	0.124245258	-5.634706387
FBgn0011509	SrpRbeta	-0.212577943	4.54066687	-3.143852184	0.00454857	0.017832084	-3.174867239
FBgn0011554	etaTry	-1.194180638	3.219902552	-7.984193104	4.44e-08	7.82e-07	8.648370445
FBgn0011555	thetaTry	-0.17537	6.239036	-1.953004	0.06309165	0.1416225	-5.850252
FBgn0011556	zetaTry	-0.565999001	4.196040718	-5.768742299	7.08e-06	7.27e-05	3.330941851
FBgn0011559	Acp36DE	0.02078243	1.070713	0.1285052	0.8988663	0.9423319	-6.545867
FBgn0011566	Smyd3	-0.04983685	4.126671	-0.6659339	0.5120778	0.659856	-7.125446
FBgn0011569	can	0.1552817	3.862249898	2.131672571	0.043938926	0.107244257	-5.188250475
FBgn0011570	cpb	0.1473349	0.7393434	0.8583154	0.3995751	0.5567766	-5.996922
FBgn0011573	Cdc37	0.120080609	7.361607934	3.583810428	0.001571138	0.007465865	-2.469998084
FBgn0011576	Cyp4d2	-0.200384959	5.17640385	-2.649665664	0.014319823	0.044966044	-4.34537723
FBgn0011581	Ms	0.04418064	10.0156	0.7271428	0.4744756	0.6266925	-7.621533
FBgn0011582	Dop1R1	0.02157836	3.714097	0.3855876	0.7033455	0.8123388	-7.226236
FBgn0011584	Trp1	-0.16165736	7.262817025	-4.537579825	0.000147391	0.001023796	-0.114950202
FBgn0011586	e(r)	0.03112659	4.982044	0.6938093	0.4947502	0.6445351	-7.271926
FBgn0011589	Elk	-0.01781636	2.421646	-0.1501183	0.88198	0.9327034	-6.92223
FBgn0011591	fng	0.2423654	-0.3852762	0.2118109	0.8341203	0.9019815	-5.951427
FBgn0011592	fra	-0.090794791	6.006270796	-2.105862446	0.04633687	0.111575163	-5.563460488
FBgn0011596	fzo	-0.09466814	6.128876	-1.483087	0.1516259	0.2743921	-6.583111
FBgn0011603	ine	0.098628969	6.484006405	2.281695235	0.032086382	0.084579299	-5.274738013
FBgn0011604	Iswi	0.098936063	6.418833098	2.445215811	0.022550597	0.063944918	-4.951145203
FBgn0011606	Klp3A	-0.005515483	3.222758	-0.05459065	0.956936	0.9763174	-7.126213
FBgn0011638	La	0.02160641	5.910643	0.3727099	0.712777	0.8196828	-7.584931
FBgn0011640	lark	0.02297562	4.55452	0.5771102	0.5694715	0.7103728	-7.279741
FBgn0011642	Zyx	-0.152577344	6.010301528	-3.27525648	0.003322186	0.01381057	-3.094200717
FBgn0011648	Mad	-0.198112332	5.392315639	-4.227572793	0.000319331	0.001988809	-0.699903147
FBgn0011653	mas	-0.0772198	5.275387	-1.755674	0.09245542	0.1890259	-6.061539
FBgn0011655	Med	-0.04305405	6.02631	-0.8500276	0.4040719	0.5603607	-7.308939
FBgn0011656	Mef2	-0.09008526	7.711179	-1.531033	0.139401	0.2579134	-6.633224
FBgn0011659	Mlh1	-0.09792379	0.8054579	-0.4799328	0.6358079	0.7630769	-6.367202
FBgn0011660	Pms2	0.131783336	4.527279078	2.338675594	0.028408175	0.076830196	-4.913477113
FBgn0011661	Moe	-0.170604885	8.025409053	-4.085481387	0.000454877	0.002703779	-1.27423207
FBgn0011666	msi	0.00991877	5.419108	0.1798588	0.8588387	0.9176678	-7.58632
FBgn0011668	Mst57Da	0.276174684	8.630227426	3.166487296	0.004309946	0.017092933	-3.509971055
FBgn0011669	Mst57Db	-0.09373391	4.003388	-1.56461	0.1313306	0.2465585	-6.156402
FBgn0011670	Mst57Dc	-0.1039572	5.755909	-1.38112	0.1805147	0.3126992	-6.680962
FBgn0011672	Mvl	0.1053607	2.842234	1.189905	0.2462221	0.3936991	-6.327085
FBgn0011674	insc	-0.09489184	6.015848	-1.545701	0.1358266	0.2531145	-6.491111
FBgn0011676	Nos	0.203668936	3.029327318	3.3989212	0.002464986	0.010805382	-2.289642387
FBgn0011692	pav	-0.07831453	7.537367	-1.896262	0.07055684	0.1545316	-6.048393
FBgn0011693	Pdh	0.242134536	8.028173041	5.518716201	1.3e-05	0.000125638	2.28109685
FBgn0011694	EbpII	0.1656931	3.800236	1.061013	0.2996992	0.4534595	-6.749374
FBgn0011695	EbpIII	0.149478059	10.22447194	3.580362433	0.001584454	0.007514249	-2.592675084
FBgn0011701	repo	0.02572166	2.417594	0.21003	0.8354937	0.902605	-6.873704
FBgn0011703	RnrL	0.06774087	6.342468	1.728316	0.09733593	0.1965473	-6.242282
FBgn0011704	RnrS	-0.588259355	3.805626938	-8.485305846	1.54e-08	3.11e-07	9.572372869
FBgn0011705	rost	-0.273626112	3.878439694	-3.321499525	0.002972246	0.012596062	-2.645847274
FBgn0011706	rpr	0.28255896	-0.382910258	1.041783757	0.308339592	0.462663751	-5.500346326
FBgn0011708	Syx5	0.1223267	8.272066	2.037114	0.05330638	0.1240893	-5.834917
FBgn0011710	Septin1	-0.01926564	4.507671	-0.2578414	0.7988224	0.8813511	-7.420919
FBgn0011715	Snr1	0.03319246	7.99471	1.014912	0.320706	0.4749777	-7.287242
FBgn0011722	Tig	0.04365489	5.475679	0.756289	0.4571531	0.6100633	-7.303736
FBgn0011723	byn	0.288498102	2.947168921	3.722178053	0.001118552	0.005687159	-1.469921808
FBgn0011725	twin	0.07770395	4.395145	1.341481	0.1928608	0.3289527	-6.534352
FBgn0011726	tsr	0.1874659	0.2732204	0.6626478	0.5141425	0.6616632	-5.946508
FBgn0011737	Wee1	0.179771735	6.126323386	4.432146228	0.000191728	0.001292818	-0.306250625
FBgn0011739	wts	-0.139950001	5.911400371	-2.23653679	0.035304985	0.091124105	-5.296479515
FBgn0011740	alpha-Man-IIa	0.0946773	5.643209	1.613518	0.1202699	0.2303421	-6.332909
FBgn0011741	Arp6	-0.06569507	4.274487	-0.7868058	0.4394281	0.5933443	-7.067916
FBgn0011742	Arp2	-0.173346036	6.235778228	-4.440882126	0.000187595	0.001270666	-0.285355301
FBgn0011743	Arp53D	0.145879715	6.28107748	4.03683656	0.000513358	0.002979015	-1.301835078
FBgn0011745	Arp1	0.01811093	4.100173	0.2657956	0.7927647	0.8774878	-7.308758
FBgn0011746	ana	0.155964854	4.440127265	2.488348909	0.02051422	0.059623026	-4.533358651
FBgn0011747	Ank	-0.219241485	8.121451315	-5.535716988	1.25e-05	0.000121409	2.325107157
FBgn0011754	PhKgamma	0.07267393	1.457575	0.6557361	0.5185003	0.6649654	-6.411164
FBgn0011758	B-H1	0.1145391	2.639086	1.035812	0.3110584	0.4652295	-6.45872
FBgn0011760	ctp	0.004192984	7.201049	0.145147	0.8858593	0.9347824	-7.759178
FBgn0011761	dhd	0.08855582	0.9847558	0.6969415	0.4928242	0.6434139	-6.216812
FBgn0011762	Prim1	-0.266813694	5.433116349	-3.156931865	0.004409169	0.017457573	-3.28116889
FBgn0011763	Dp	-0.110310754	5.836871098	-2.811962521	0.009894205	0.033587105	-4.10743706
FBgn0011766	E2f1	-0.231387524	6.25566979	-4.219625496	0.000325718	0.002020193	-0.824323117
FBgn0011768	Fdh	-0.294744058	7.03506433	-5.260899951	2.45e-05	0.000217871	1.703394657
FBgn0011769	Fdx1	0.1548977	6.463841	1.061444	0.2995074	0.4533258	-7.087519
FBgn0011770	Gip	-0.813133995	6.928495477	-13.92448942	1.08e-12	6.22e-11	19.0075775
FBgn0011771	Hem	-0.161458709	4.949088202	-2.780451696	0.010636729	0.035472529	-4.049937638
FBgn0011774	Irbp	-0.1422509	4.150704	-1.75517	0.09254337	0.1891735	-5.875469
FBgn0011785	BRWD3	-0.05589617	7.023098	-0.8274156	0.4165042	0.5722518	-7.409303
FBgn0011787	mRpL12	0.04372537	5.080464	0.8334481	0.4131642	0.5692817	-7.190235
FBgn0011802	Gem3	0.0499244	5.212897	0.8997479	0.3775788	0.534104	-7.152712
FBgn0011817	nmo	-0.08118972	5.703859	-1.434072	0.1650087	0.2924269	-6.601537
FBgn0011818	oaf	0.113682912	5.220329878	2.192132644	0.03875345	0.097958066	-5.30557016
FBgn0011822	Pgcl	-2.156457232	2.882759309	-15.17688374	1.79e-13	1.21e-11	20.93926418
FBgn0011824	CG4038	-0.289827966	3.367146682	-3.719172415	0.001126862	0.005719705	-1.585702047
FBgn0011826	Pp2B-14D	-0.209941509	5.866237149	-2.969626211	0.006861965	0.024869437	-3.756863044
FBgn0011828	Pxn	-0.07716907	6.082449	-1.668472	0.1087805	0.2139868	-6.310145
FBgn0011829	Ret	-0.1004583	2.890501	-0.9921093	0.3314678	0.485815	-6.57406
FBgn0011834	Ser6	-1.269461134	2.639651923	-10.11136087	6.2e-10	1.75e-08	12.91534264
FBgn0011836	Taf2	0.05705164	4.342732	0.7220034	0.4775694	0.629486	-7.144701
FBgn0011837	Tis11	-0.355078648	6.082136155	-4.999700687	4.67e-05	0.000381226	1.134204886
FBgn0011854	tRNA:Glu-CTC-3-8	0.1230047	3.549218	1.189229	0.2464829	0.3938663	-6.53491
FBgn0011916	tRNA:Met-CAT-1-2	-0.04714733	4.740572	-0.9068127	0.3739089	0.5306338	-7.076903
FBgn0011987	tRNA:SeC-TCA-1-1	-0.254118797	6.126215243	-4.320425217	0.000253343	0.001640026	-0.563493172
FBgn0012018	tRNA:Tyr-GTA-1-9	-0.1037927	4.650148	-1.317049	0.2007942	0.3393462	-6.606175
FBgn0012034	AcCoAS	-0.77717423	10.45246732	-27.90370845	3.07e-19	2.04e-16	34.17798132
FBgn0012036	Aldh	-0.453170943	10.31683904	-13.74329501	1.41e-12	7.65e-11	18.62198695
FBgn0012037	Ance	-0.513571684	8.177540774	-9.697805636	1.36e-09	3.52e-08	11.63076597
FBgn0012042	AttA	-0.04046003	2.50668	-0.4608699	0.6492203	0.7729043	-6.829872
FBgn0012051	CalpA	0.04756065	3.835654	0.9085603	0.3730048	0.5297897	-6.909125
FBgn0012058	Cdc27	-0.1889998	5.889409	-1.929937	0.06603834	0.1465631	-5.847136
FBgn0012344	Dh44	0.15740551	3.924750764	2.086795448	0.048183064	0.115118924	-5.265144312
FBgn0013263	Trl	0.2034108	6.440735	1.816562	0.0823408	0.1737388	-6.114301
FBgn0013269	Fkbp39	-0.01140299	4.620858	-0.2354296	0.815959	0.8919158	-7.441461
FBgn0013272	Gp150	-0.232506416	9.521694389	-4.049513914	0.000497434	0.002911759	-1.426377757
FBgn0013275	Hsp70Aa	0.06518771	5.555148	1.346438	0.1912816	0.3270501	-6.712263
FBgn0013276	Hsp70Ab	0.05439425	5.054237	1.306116	0.2044255	0.3442698	-6.692914
FBgn0013277	Hsp70Ba	0.07155105	4.071497	0.8282277	0.4160536	0.5718638	-7.049833
FBgn0013278	Hsp70Bb	-0.267184966	4.856133455	-2.854889463	0.008961514	0.031083234	-4.008247898
FBgn0013300	ProtA	0.150609945	7.521803354	2.605854248	0.01580144	0.048737705	-4.691986489
FBgn0013303	Nca	0.01819147	6.307503	0.3964614	0.6954191	0.8077291	-7.61331
FBgn0013305	Nmda1	-0.084236274	7.920524624	-2.590184676	0.016365387	0.050013925	-4.745348327
FBgn0013307	Odc1	-1.716541572	4.44182569	-12.30715293	1.33e-11	5.73e-10	16.68918737
FBgn0013323	Ptth	0.179839079	1.908004976	1.668831435	0.108708604	0.213902422	-5.432744942
FBgn0013325	RpL11	-0.361897462	9.069555997	-7.220366337	2.38e-07	3.45e-06	6.313582072
FBgn0013334	Sap47	0.04363194	5.281477	0.9189668	0.3676507	0.5237551	-7.146174
FBgn0013342	nSyb	0.03586436	0.8184456	0.2166032	0.8304274	0.899865	-6.363317
FBgn0013343	Syx1A	-0.02749564	5.73919	-0.568016	0.5755281	0.7147303	-7.472159
FBgn0013347	TfIIA-S	0.156338748	6.072340583	2.985051264	0.006618458	0.024147503	-3.780336656
FBgn0013348	TpnC41C	0.565826624	6.833087507	6.864642672	5.33e-07	7.23e-06	5.574649913
FBgn0013432	bcn92	0.03844356	2.111704	0.3017525	0.7655524	0.8597337	-6.712167
FBgn0013433	beat-Ia	0.183743001	2.06575903	1.521069827	0.141872517	0.261396897	-5.666575332
FBgn0013435	Cdc2rk	0.09935191	3.63408	1.58946	0.1256096	0.2379794	-6.011468
FBgn0013467	igl	0.002706069	4.835423	0.04001342	0.9684277	0.9831059	-7.496522
FBgn0013469	klu	-0.317153741	3.240268058	-4.21342682	0.000330788	0.00204846	-0.378177485
FBgn0013531	MED20	0.01898335	2.980419	0.1743058	0.8631504	0.9206999	-6.974845
FBgn0013548	l(2)dtl	-0.05295997	4.852847	-1.131597	0.2694652	0.4202157	-6.855578
FBgn0013563	Pex1	-0.259056199	4.857172597	-5.208782377	2.78e-05	0.00024322	1.804888259
FBgn0013576	mtd	-0.01879141	6.529259	-0.201428	0.8421347	0.9063154	-7.700815
FBgn0013717	not	-0.128188062	4.119989163	-2.628099197	0.015032059	0.046834551	-4.238613375
FBgn0013718	nuf	0.02901796	7.631642	0.92	0.3671219	0.5231654	-7.363153
FBgn0013720	pck	0.123454001	6.051425881	3.264367004	0.003410231	0.014093505	-3.119457838
FBgn0013725	phyl	-0.09656221	5.242955	-1.802617	0.08456899	0.1771619	-5.997237
FBgn0013726	pnut	0.03782921	3.783308	0.68285	0.5015225	0.6505122	-7.033961
FBgn0013732	sced	-0.05306805	5.78021	-1.067978	0.2966125	0.4503657	-7.056427
FBgn0013733	shot	-0.03493377	3.547647	-0.5180975	0.6093386	0.7415104	-7.074627
FBgn0013746	alien	-0.130613647	5.667263414	-3.069161953	0.005429735	0.020528884	-3.519757741
FBgn0013749	Arf4	-0.02157776	5.909764	-0.2476435	0.8066077	0.8861376	-7.629875
FBgn0013750	Arf6	-0.122238964	5.949942533	-2.382960431	0.025821286	0.071428565	-5.014293563
FBgn0013751	Awh	-0.467327178	0.915870923	-1.835279408	0.079429949	0.169204985	-4.661985825
FBgn0013753	Bgb	-0.06301083	6.875272	-1.455435	0.1590635	0.2842933	-6.688991
FBgn0013756	Mtor	0.0644898	6.254374	1.428805	0.1665017	0.2945101	-6.678398
FBgn0013759	CASK	-0.01966971	7.437557	-0.1648451	0.8705062	0.9260285	-7.754431
FBgn0013762	Cdk5	-0.183126932	4.083406984	-3.356539817	0.002731201	0.011753182	-2.582574107
FBgn0013763	Idgf6	-0.922566375	8.696936734	-16.79708552	2.09e-14	1.83e-12	22.97095008
FBgn0013764	Chi	0.082307153	5.468959361	2.038481708	0.053159121	0.123872634	-5.626071737
FBgn0013765	cnn	0.09706525	7.803762632	2.844138118	0.009186937	0.031686476	-4.194247526
FBgn0013767	Crz	0.298097467	1.256793022	2.169464206	0.040629068	0.101352871	-4.373949691
FBgn0013770	Cp1	-0.175794714	9.36514528	-2.701194708	0.012744432	0.041039877	-4.566220925
FBgn0013771	Cyp6a9	-0.165832667	6.653626506	-2.306440711	0.030438543	0.081023022	-5.237883196
FBgn0013772	Cyp6a8	-1.268532947	6.375179974	-13.92236853	1.08e-12	6.22e-11	19.00138706
FBgn0013773	Cyp6a22	-0.953674393	8.393867356	-5.806298266	6.47e-06	6.7e-05	2.979586148
FBgn0013799	Deaf1	0.02093836	4.128447	0.3466535	0.7320032	0.8340709	-7.315828
FBgn0013810	Dhc36C	-0.003467338	7.021067	-0.06435736	0.9492418	0.9716432	-7.755414
FBgn0013811	Dhc62B	0.002625981	6.452631	0.03808427	0.9699491	0.984067	-7.717716
FBgn0013812	Dhc93AB	0.239633158	4.118023361	2.493031578	0.020303733	0.059197824	-4.540303849
FBgn0013813	Dhc98D	0.003893205	4.135516	0.01207773	0.9904678	0.9944492	-7.240379
FBgn0013949	Elal	-1.300564647	5.184190605	-21.05831675	1.57e-16	2.8e-14	27.92459409
FBgn0013953	Esp	-0.04358899	5.478216	-0.9482042	0.3528828	0.5083768	-7.149026
FBgn0013954	Fkbp12	-0.472963032	7.370347444	-9.842687712	1.03e-09	2.74e-08	11.9541436
FBgn0013972	Gycalpha99B	0.307095877	4.934936287	6.598543545	9.86e-07	1.25e-05	5.145899427
FBgn0013973	Gycbeta100B	-0.0706827	5.755904	-1.775491	0.08905238	0.1841092	-6.103348
FBgn0013981	His4r	-0.24951402	8.060767283	-5.8091057	6.42e-06	6.66e-05	2.997234283
FBgn0013983	imd	-0.33325638	4.524959401	-6.88685523	5.07e-07	6.89e-06	5.893814744
FBgn0013987	MAPk-Ak2	-0.096345785	6.043520516	-2.113143273	0.045648804	0.110250507	-5.540366526
FBgn0013995	Calx	0.00492633	7.431745	0.09384138	0.9260479	0.9586727	-7.778278
FBgn0013997	Nrx-IV	0.02529083	7.657663	0.4454135	0.6601852	0.781597	-7.695731
FBgn0014000	Hf	-0.780393252	6.14727791	-11.28848076	7.41e-11	2.68e-09	14.73687015
FBgn0014006	Ask1	-0.165329852	6.081425673	-3.088713852	0.005184371	0.019826292	-3.521686859
FBgn0014007	Ptp69D	0.01121895	4.960902	0.2228562	0.8256147	0.8966659	-7.514081
FBgn0014009	Rab2	0.02749827	2.600875	0.1907855	0.8503678	0.9116296	-6.960402
FBgn0014010	Rab5	-0.211404784	7.478275835	-6.713907237	7.55e-07	9.85e-06	5.203372595
FBgn0014011	Rac2	-0.345923316	4.888867961	-3.694000982	0.001198879	0.005998658	-1.940186419
FBgn0014019	Rh5	0.269560303	5.205250434	4.86047314	6.6e-05	0.00051477	0.864384331
FBgn0014020	Rho1	-0.264160169	8.097122819	-7.889652045	5.44e-08	9.36e-07	7.858199208
FBgn0014022	Rlb1	0.08273292	4.337722	1.375875	0.1821117	0.3147379	-6.483995
FBgn0014023	mRpL47	-0.05490316	3.902098	-0.6390632	0.5290956	0.6746785	-7.167875
FBgn0014024	Rnp4F	0.02417422	6.431082	0.6370814	0.5303628	0.6757912	-7.504106
FBgn0014026	RpL7A	-0.3128237	9.967487035	-8.48610926	1.54e-08	3.11e-07	9.083736593
FBgn0014028	SdhB	0.233832221	8.839710968	6.398175264	1.58e-06	1.92e-05	4.385898903
FBgn0014029	Septin2	-0.07944714	2.657746	-0.9423097	0.3558275	0.5119257	-6.613983
FBgn0014031	Agxt	-1.210513332	6.869436683	-17.91748706	5.24e-15	5.46e-13	24.42912055
FBgn0014032	Sptr	0.161394725	3.931753099	2.149680986	0.042332559	0.104515043	-5.146714895
FBgn0014033	Sr-CI	0.25616437	4.875910386	2.328939925	0.0290079	0.077994105	-4.999184251
FBgn0014037	Su(Tpl)	0.09340452	5.105188	1.516008	0.143142	0.2630085	-6.423515
FBgn0014073	Tie	0.1761397	3.691847	1.545662	0.1358361	0.2531145	-6.118041
FBgn0014075	Uggt	-0.120324714	6.93150886	-2.743696585	0.011569502	0.037970644	-4.364442794
FBgn0014092	CG4278	-0.126348158	3.647740323	-2.066537493	0.050216477	0.118746615	-5.229455683
FBgn0014127	barr	0.100203105	5.383401333	2.505441177	0.01975559	0.057909479	-4.709846826
FBgn0014133	bif	-0.01481699	7.765068	-0.3696393	0.7150329	0.8211235	-7.724939
FBgn0014135	bnl	0.331773773	3.380528583	4.047210388	0.000500291	0.002921572	-0.808953988
FBgn0014141	cher	0.218670447	7.682140366	3.760684801	0.001017285	0.005257582	-2.059925929
FBgn0014143	croc	0.07074542	6.32077	1.587987	0.1259429	0.2384225	-6.467696
FBgn0014163	fax	0.02016039	8.41764	0.3444959	0.7336035	0.8354077	-7.768761
FBgn0014179	gcm	0.103236009	8.139265221	2.480682448	0.020863211	0.060272057	-4.980091356
FBgn0014184	Oda	-0.153777146	10.62845699	-4.00426956	0.000556619	0.003175562	-1.571813792
FBgn0014189	Hel25E	-0.170035676	6.166324889	-4.30265486	0.000264822	0.001703299	-0.619371653
FBgn0014269	prod	-0.02007066	3.282162	-0.2547495	0.8011806	0.8827639	-7.152411
FBgn0014340	mof	-0.105243464	5.825594676	-2.615625141	0.015459057	0.047915883	-4.527446433
FBgn0014342	mia	-0.01105248	2.112281	-0.08622498	0.9320338	0.9621085	-6.811812
FBgn0014343	mirr	0.31095099	3.757077992	3.569338517	0.001627774	0.007677177	-2.067144044
FBgn0014380	RhoL	-0.288995153	5.738968664	-4.489599134	0.000166129	0.001136176	-0.085413542
FBgn0014388	sty	-0.291807752	5.242226992	-2.656969919	0.014085874	0.044440933	-4.368992413
FBgn0014391	sun	0.157251577	7.203726586	2.249378171	0.034361055	0.089206299	-5.390712993
FBgn0014395	tilB	0.222615925	4.078404677	5.013864953	4.51e-05	0.000369585	1.433770923
FBgn0014396	tim	-0.543298481	6.743917807	-9.620378735	1.58e-09	4.04e-08	11.55128109
FBgn0014411	Vps26	-0.083131508	5.9018179	-2.258398379	0.033711809	0.087825049	-5.252635857
FBgn0014417	CG13397	-1.175386873	4.0692986	-15.20313993	1.73e-13	1.18e-11	20.99725421
FBgn0014427	CG11899	-0.978145933	6.471474858	-10.1475952	5.79e-10	1.65e-08	12.61881417
FBgn0014454	Acp1	0.421103073	5.347173754	7.038918483	3.58e-07	4.99e-06	6.086848005
FBgn0014455	Ahcy	-0.608146039	6.576623464	-10.11371061	6.17e-10	1.75e-08	12.5309521
FBgn0014469	Cyp4e2	-1.135898859	7.416273795	-20.07509779	4.46e-16	7.22e-14	26.90222875
FBgn0014857	His3.3A	-0.05243753	1.00407	-0.1690022	0.8672725	0.9235038	-6.618381
FBgn0014859	Hr38	-0.12212	0.4989886	-0.6616429	0.5147748	0.6620114	-6.060805
FBgn0014861	Mcm2	-0.189311015	2.246086562	-1.867012465	0.074698622	0.161423892	-5.242269455
FBgn0014863	Mlp84B	0.250297169	9.227479689	5.842647006	5.92e-06	6.19e-05	3.032435353
FBgn0014865	Mtk	0.02964397	5.00642	0.4400404	0.6640154	0.7846324	-7.436124
FBgn0014868	Ost48	-0.141022295	6.498842505	-2.74915117	0.011426347	0.03766579	-4.312189888
FBgn0014869	Pglym78	0.182110713	8.248267827	5.182064077	2.97e-05	0.000258289	1.43805173
FBgn0014870	Psi	0.1064423	1.982903	0.9120983	0.3711787	0.5280092	-6.296218
FBgn0014877	Roe1	0.123617696	6.19485739	3.152699017	0.004453825	0.017562574	-3.395308812
FBgn0014879	Set	0.232661767	9.111086612	5.106399262	3.58e-05	0.000302311	1.210927459
FBgn0014906	Hydr2	0.134430297	7.03081985	4.281974334	0.000278835	0.001774394	-0.740800164
FBgn0014930	CG2846	-0.209997716	5.041632811	-3.029815964	0.005957769	0.022100152	-3.512977205
FBgn0014931	CG2678	-1.003645153	1.015413336	-3.881804743	0.000754139	0.004094526	-0.497630946
FBgn0015000	betaggt-I	-0.125450036	5.260525947	-2.427281471	0.023451183	0.065997418	-4.825525126
FBgn0015001	iotaTry	-0.894365985	4.130572181	-5.019698844	4.44e-05	0.000365029	1.533014527
FBgn0015008	Actn3	0.103308506	6.016618702	2.321771927	0.029456853	0.07895659	-5.15940712
FBgn0015010	Ag5r	0.06469712	2.941579	0.643012	0.5265756	0.6723912	-6.833264
FBgn0015011	AhcyL2	0.06839677	6.084945	0.6565195	0.5180053	0.6647078	-7.463454
FBgn0015019	CCT3	0.0915412	2.830032	0.8513703	0.4033412	0.559877	-6.642353
FBgn0015024	CkIalpha	-0.100400744	8.39035636	-2.151065621	0.042211267	0.104298147	-5.630537019
FBgn0015025	CkIIalpha-i1	0.1050666	5.538463	1.151111	0.2615137	0.4108081	-6.937232
FBgn0015031	cype	0.177004687	7.862938702	2.795904082	0.010266241	0.034592604	-4.304849949
FBgn0015032	Cyp4c3	-0.1187156	6.103217	-1.687249	0.1050731	0.2084927	-6.301918
FBgn0015033	Cyp4d8	-0.08841274	5.725321	-1.222661	0.2338394	0.3801356	-6.855633
FBgn0015034	Cyp4e1	-0.370342286	5.056849675	-5.971395424	4.35e-06	4.71e-05	3.682979998
FBgn0015035	Cyp4e3	-0.07206868	5.559511	-1.157785	0.2588339	0.407774	-6.931826
FBgn0015037	Cyp4p1	-0.219510311	6.95417323	-3.574418857	0.001607668	0.007606286	-2.46929686
FBgn0015038	Cyp9b1	-0.433874589	3.630418412	-5.558148411	1.18e-05	0.000115411	2.892803521
FBgn0015039	Cyp9b2	-0.729708913	8.105251415	-7.647827822	9.2e-08	1.49e-06	7.317557636
FBgn0015040	Cyp9c1	-0.466182585	5.125778153	-3.78134429	0.000966734	0.005045788	-1.753291398
FBgn0015075	Ddx1	0.002530979	5.10013	0.03885732	0.9693395	0.9837815	-7.546662
FBgn0015218	eIF4E1	0.1186424	2.79156	1.093123	0.2856575	0.4383877	-6.416579
FBgn0015221	Fer2LCH	-0.262924929	9.560999136	-6.496969655	1.25e-06	1.56e-05	4.600910654
FBgn0015222	Fer1HCH	-0.235474546	9.77286374	-5.705161531	8.26e-06	8.36e-05	2.675548
FBgn0015229	glec	0.099289662	4.660549609	2.016876198	0.055528872	0.128272764	-5.536391226
FBgn0015230	Glut3	0.000630973	3.038432	0.007611382	0.9939927	0.9966007	-7.145485
FBgn0015239	Hr78	-0.143649676	7.345874	-4.44579643	0.00018531	0.001256604	-0.347584107
FBgn0015240	Hr96	-0.217125691	4.940472487	-4.367997147	0.000224999	0.001483781	-0.290317513
FBgn0015245	Hsp60A	-0.205006245	8.298432334	-4.2212011	0.000324442	0.002014361	-0.952677163
FBgn0015247	Diap2	0.116879785	7.622673545	3.790095333	0.000946076	0.004946577	-1.984962102
FBgn0015268	Nap1	-0.308170056	7.551745289	-7.378691037	1.67e-07	2.51e-06	6.736024612
FBgn0015269	Nf1	0.01054322	6.503049	0.1603796	0.8739823	0.9281756	-7.709534
FBgn0015270	Orc2	0.07623497	3.200331	1.18338	0.2487461	0.3962553	-6.456022
FBgn0015271	Orc5	-0.1065826	7.179213	-1.59722	0.1238663	0.2358325	-6.497553
FBgn0015277	Pi3K59F	-0.01924764	5.406314	-0.4079668	0.687071	0.8019172	-7.497426
FBgn0015278	Pi3K68D	-0.01581364	4.941376	-0.2571168	0.7993749	0.8814224	-7.492078
FBgn0015279	Pi3K92E	-0.166447824	5.82639516	-2.37830711	0.026082537	0.071968592	-5.018190858
FBgn0015282	Rpt2	0.002561161	4.800681	0.05264126	0.9584723	0.9771244	-7.497824
FBgn0015283	Rpn10	-0.2280156	4.586953	-1.831524	0.08000667	0.1701011	-5.731268
FBgn0015286	Rala	-0.280251405	5.591038352	-5.097497726	3.66e-05	0.000307829	1.438799761
FBgn0015288	RpL22	-0.171359407	8.522751469	-3.502041412	0.001918514	0.008799182	-2.715018477
FBgn0015295	Shark	-0.136331568	4.10953496	-2.136619787	0.043492251	0.106391903	-5.204503604
FBgn0015296	Shc	0.03840041	5.90858	0.7799346	0.4433821	0.5966002	-7.34957
FBgn0015298	Srp19	-0.15678278	3.851329967	-1.962039965	0.061969352	0.139941714	-5.458371893
FBgn0015299	Ssb-c31a	-0.164708175	3.787188335	-1.927832287	0.066313077	0.146940752	-5.522926119
FBgn0015300	Ssl	0.223249473	4.483584068	3.907169725	0.000708219	0.003871793	-1.38109885
FBgn0015316	Try29F	-0.05200029	2.499201	-0.6623585	0.5143245	0.6616844	-6.784746
FBgn0015320	Ubc2	0.06488782	4.478621	1.047341	0.3058247	0.4596957	-6.899863
FBgn0015321	Ubc4	0.088281755	6.722157178	2.528853241	0.018758769	0.055626901	-4.800612778
FBgn0015336	CG15865	-0.806628865	3.195003556	-8.14535493	3.15e-08	5.76e-07	8.951036167
FBgn0015338	CG5861	0.1070905	4.073068	1.357496	0.1877953	0.3221458	-6.442993
FBgn0015351	Mettl4	-0.348865817	6.337932848	-7.095453555	3.15e-07	4.45e-06	6.168803442
FBgn0015359	CG2034	0.08232717	5.370118	1.979307	0.05987356	0.136132	-5.714813
FBgn0015360	oxt	0.08845629	0.01152838	0.3103152	0.7591158	0.8547985	-6.074082
FBgn0015371	chn	0.1753477	1.758511	0.8090094	0.4267999	0.5818631	-6.06321
FBgn0015372	RabX1	0.02629373	7.397245	0.7413964	0.4659566	0.6180962	-7.499961
FBgn0015376	cutlet	-0.303603967	4.01741498	-3.870513244	0.000775517	0.004190026	-1.358192181
FBgn0015379	dod	0.1163073	2.755935	1.066527	0.2972536	0.4509393	-6.442724
FBgn0015380	drl	0.07763162	4.914207	1.354446	0.1887519	0.3234247	-6.627807
FBgn0015381	dsf	0.1111474	5.994546	1.952255	0.06318551	0.1418066	-5.834119
FBgn0015391	glu	0.01922068	3.396114	0.2080085	0.8370533	0.9032153	-7.165528
FBgn0015396	jumu	-0.06867195	4.381696	-1.116501	0.2757366	0.4276039	-6.765075
FBgn0015399	kek1	-0.08926632	5.892822	-1.720514	0.09876727	0.1988782	-6.203444
FBgn0015400	kek2	-0.01356746	1.716766	-0.07748612	0.938907	0.9653194	-6.575536
FBgn0015402	ksr	0.03560936	5.509132	0.3940671	0.6971614	0.8088646	-7.526337
FBgn0015477	Rme-8	-0.15121419	6.525840487	-2.330692921	0.028899064	0.077767636	-5.182058096
FBgn0015509	Cul1	-0.0549817	9.033932	-0.7233216	0.4767748	0.6286875	-7.596145
FBgn0015513	mbc	-0.46045653	6.632521658	-7.344288058	1.8e-07	2.69e-06	6.716891005
FBgn0015519	nAChRalpha3	-0.1975111	2.870568	-1.639917	0.1146297	0.2222342	-5.716301
FBgn0015520	nonA-l	0.174746188	4.991992739	4.342423376	0.000239818	0.001565151	-0.400560199
FBgn0015521	RpS21	-0.267121736	7.154238536	-4.343134144	0.000239394	0.00156323	-0.587696502
FBgn0015522	olf186-M	-0.682147934	4.317237206	-9.918498902	8.92e-10	2.41e-08	12.38698138
FBgn0015524	otp	-0.4302886	5.653591	-1.358264	0.187555	0.3218258	-6.580182
FBgn0015527	peng	-0.111716756	4.210111824	-2.044213508	0.052545743	0.122801347	-5.391233952
FBgn0015544	spag	0.1015274	3.125389	1.159483	0.2581555	0.4072939	-6.424071
FBgn0015546	spel1	-0.01462861	3.631873	-0.1999857	0.8432494	0.9072707	-7.260985
FBgn0015553	tos	-0.548442858	2.188420269	-4.150299908	0.000387113	0.002345173	-0.17137378
FBgn0015558	tty	-0.186934655	4.852180155	-2.550448497	0.017881054	0.053607391	-4.507087797
FBgn0015561	unpg	0.02585455	-0.7700358	0.07754738	0.9388588	0.9653194	-6.266909
FBgn0015568	alpha-Est1	0.1147522	3.415524	1.420178	0.1689704	0.2976033	-6.235357
FBgn0015569	alpha-Est10	-0.195879402	6.907839835	-4.566233311	0.000137226	0.000964366	-0.020000662
FBgn0015570	alpha-Est2	-2.109307817	4.641724646	-17.70701046	6.75e-15	6.86e-13	24.163959
FBgn0015571	alpha-Est3	-0.1583052	4.038951	-1.103848	0.2810746	0.4336383	-6.734391
FBgn0015574	alpha-Est6	0.149945523	6.252160324	3.332028431	0.002897723	0.012315067	-2.992819861
FBgn0015575	alpha-Est7	-1.524210032	7.956762508	-25.18036852	3.03e-18	1.01e-15	31.8923381
FBgn0015576	alpha-Est8	-0.286811676	6.794445552	-5.003469227	4.62e-05	0.000378196	1.079042195
FBgn0015582	dare	0.01743269	4.995913	0.3855327	0.7033855	0.8123388	-7.460386
FBgn0015583	Acp29AB	0.159930975	7.472176814	4.393897745	0.000210922	0.001405641	-0.491764995
FBgn0015584	Acp53Ea	0.260680387	7.905339289	3.446013889	0.002198804	0.009836366	-2.824984444
FBgn0015585	Acp63F	0.175028986	6.335470544	2.227116281	0.036012388	0.092594701	-5.365737548
FBgn0015586	Acp76A	-0.05151143	-0.08174362	-0.2451293	0.8085302	0.8873158	-6.11375
FBgn0015589	Apc	0.01203183	4.599901	0.2203646	0.8275316	0.8977718	-7.443377
FBgn0015591	AstA	-0.410524616	4.044823691	-5.878133072	5.44e-06	5.73e-05	3.607973996
FBgn0015600	toc	0.116742899	8.460700412	3.102084039	0.005022765	0.019319194	-3.647558915
FBgn0015602	BEAF-32	-0.112413738	4.304225636	-1.88583461	0.072009772	0.157053876	-5.682917038
FBgn0015609	CadN	-0.132073	7.663807	-0.5482892	0.5887762	0.7261432	-7.63284
FBgn0015614	CanB2	-0.201110992	7.297467126	-4.179799936	0.000359693	0.002196823	-1.007754713
FBgn0015615	SMC3	-0.120717469	4.695101629	-1.959218521	0.062317888	0.140490627	-5.630010064
FBgn0015618	Cdk8	-0.208327123	1.619832029	-1.814814185	0.082617224	0.174168788	-5.127380678
FBgn0015621	Clp	0.07802682	3.747215	0.8023716	0.4305513	0.5851808	-6.957428
FBgn0015622	Cnx99A	-0.05086919	5.455762	-1.225965	0.2326169	0.3785589	-6.847382
FBgn0015623	Cpr	-0.2593121	10.22714214	-5.763593327	7.17e-06	7.35e-05	2.807405046
FBgn0015625	CycB3	0.169788745	4.838602861	3.497029	0.001942096	0.008880163	-2.426981384
FBgn0015663	Ugt36A1	-0.492644937	4.284417195	-7.679019054	8.6e-08	1.41e-06	7.742399631
FBgn0015664	Dref	-0.164804291	4.533832747	-3.122942789	0.004780291	0.018573531	-3.217433548
FBgn0015721	ktub	0.179867141	5.107639797	3.483849321	0.002005463	0.009119183	-2.45828245
FBgn0015737	Hmu	-0.095094253	7.270185421	-2.712986039	0.012407652	0.040084975	-4.444145126
FBgn0015754	Lis-1	-0.114229736	6.872293668	-3.843278954	0.000829571	0.004438077	-1.806407038
FBgn0015756	RpL9	-0.285179789	9.104010602	-6.264252194	2.16e-06	2.53e-05	4.060354486
FBgn0015765	p38a	-0.160611871	4.905741441	-3.74364434	0.001060934	0.005447495	-1.827476382
FBgn0015766	Msr-110	0.136750973	10.1531731	3.139800754	0.004592605	0.017958495	-3.625635911
FBgn0015770	MstProx	0.44325951	1.318305956	1.590780048	0.125311677	0.237616332	-5.295665428
FBgn0015772	Nak	-0.00167307	7.20288	-0.05234602	0.958705	0.9771244	-7.76869
FBgn0015773	NetA	-0.363517931	3.83928918	-4.876692449	6.33e-05	0.000497674	1.176439767
FBgn0015774	NetB	-0.08790733	3.866327	-1.289865	0.209917	0.351191	-6.487278
FBgn0015776	nrv1	-0.11099	8.443571608	-2.879934543	0.008456628	0.029697281	-4.137482197
FBgn0015777	nrv2	-0.08776801	0.5786695	-0.4097508	0.6857801	0.8010549	-6.189371
FBgn0015778	rin	0.001743088	8.157556	0.05351652	0.9577825	0.9766406	-7.815331
FBgn0015781	P5cr	-0.333398761	4.779840771	-5.668751548	9.02e-06	9.03e-05	2.969687021
FBgn0015789	Rab10	-0.191732222	6.734609147	-4.550518301	0.000142711	0.000996484	-0.050644674
FBgn0015790	Rab11	-0.143611451	7.118078043	-3.791198784	0.000943502	0.004937426	-1.952106924
FBgn0015791	Rab14	-0.0124405	4.358259	-0.2408483	0.8118067	0.8892417	-7.386583
FBgn0015793	Rab19	0.099728044	4.812022619	2.292951378	0.031326964	0.082945887	-5.047144126
FBgn0015794	Rab18	-0.08070244	2.671943	-1.009579	0.3232011	0.4773757	-6.509
FBgn0015795	Rab7	-0.01521045	7.152466	-0.2040144	0.8401367	0.9049004	-7.745386
FBgn0015797	Rab6	-0.245339337	5.565162268	-4.629789329	0.000117118	0.000842812	0.270435017
FBgn0015799	Rbf	-0.01209445	5.846905	-0.2992907	0.7674061	0.8608188	-7.607395
FBgn0015801	Reg-5	-0.06163754	8.51307	-0.7623175	0.453618	0.6065964	-7.531999
FBgn0015803	RtGEF	-0.02156955	4.373837	-0.4007294	0.6923177	0.8056131	-7.349515
FBgn0015805	HDAC1	-0.274708572	4.91706163	-4.228209167	0.000318825	0.001986689	-0.621264643
FBgn0015808	ScpX	-0.356131759	6.989476424	-8.589707181	1.24e-08	2.55e-07	9.42697089
FBgn0015818	Spx	-0.08904969	3.444298	-1.264916	0.2185681	0.3616824	-6.413487
FBgn0015828	TfIIEalpha	-0.0527267	6.368429	-1.27591	0.2147227	0.3566516	-6.896685
FBgn0015829	TfIIEbeta	-0.1100451	3.67769	-1.71799	0.09923434	0.1995841	-5.810446
FBgn0015834	eIF3i	-0.107637955	7.406703419	-2.508797915	0.019609703	0.057524035	-4.883173907
FBgn0015838	Vang	-0.02456798	4.942418	-0.5664821	0.5765528	0.7153774	-7.34328
FBgn0015872	Drip	0.05444491	2.82571	0.5804046	0.5672855	0.7084011	-6.870799
FBgn0015903	apt	0.109055223	4.7313185	2.000895752	0.057341545	0.131472133	-5.571070824
FBgn0015904	ara	-0.1059511	3.922502	-0.9786023	0.3379586	0.4928566	-6.837836
FBgn0015905	ast	0.105804747	4.890562631	2.049606275	0.051974411	0.121774234	-5.522092772
FBgn0015919	caup	-0.0532459	4.016938	-0.9299779	0.3620414	0.5179708	-6.89998
FBgn0015924	crq	-0.108982715	6.853633229	-2.49734911	0.020111439	0.058708558	-4.874602529
FBgn0015925	csul	0.0573744	6.51779	1.258367	0.2208837	0.3642606	-6.926628
FBgn0015926	dah	0.1968916	0.4263125	0.9847607	0.3349884	0.4895123	-5.794528
FBgn0015929	dpa	-0.04536659	6.192009	-0.9590007	0.347532	0.5030863	-7.225855
FBgn0015946	grim	1.95950593	-0.268869569	1.159484099	0.25815511	0.407293853	-5.129428521
FBgn0015949	hrg	-0.06447934	8.343323	-1.122136	0.2733835	0.4245516	-7.187045
FBgn0016013	Faa	0.173033347	6.131679086	3.718462119	0.001128834	0.005726061	-2.058411584
FBgn0016031	lama	0.01325642	6.977614	0.275533	0.7853671	0.8728809	-7.715796
FBgn0016032	lbm	0.142393679	3.596309305	1.95605085	0.062711251	0.141059135	-5.440237461
FBgn0016034	mael	0.150305779	4.531063881	2.853294149	0.008994627	0.031175653	-3.868518034
FBgn0016036	mei-P22	0.217775194	0.692395558	1.237317388	0.228453456	0.373303595	-5.580623508
FBgn0016038	Vsp37A	-0.0378926	6.917851	-0.4410771	0.6632757	0.7840674	-7.650098
FBgn0016041	Tom40	-0.115991291	6.265221272	-2.867235166	0.008709153	0.030377383	-4.040047461
FBgn0016047	nompA	-0.320636029	1.973597713	-1.423576801	0.167994241	0.296363002	-5.600055314
FBgn0016054	phr6-4	-0.04721152	2.903294	-0.5729068	0.5722669	0.7125254	-6.923628
FBgn0016059	Sema1b	-0.04860982	3.943447	-0.7485178	0.4617344	0.6140971	-7.030225
FBgn0016061	side	0.05508232	5.341966	0.815345	0.4232383	0.5787846	-7.238453
FBgn0016070	smg	0.07173047	4.113184	1.205073	0.2404283	0.3876926	-6.684341
FBgn0016075	vkg	-0.262071911	7.037973	-2.626190293	0.015096677	0.046987036	-4.613458494
FBgn0016076	vri	-0.188034042	6.187985205	-2.515528778	0.01932019	0.056841658	-4.780720068
FBgn0016078	wun	-0.197703858	5.011325186	-3.752053697	0.001039168	0.005353533	-1.813508513
FBgn0016081	fry	0.003414276	4.775743	0.06118636	0.9517394	0.9729301	-7.504168
FBgn0016119	ATPsynCF6	0.25066684	8.205427022	5.106229938	3.59e-05	0.000302311	1.249344556
FBgn0016120	ATPsynD	0.212054213	8.804272377	4.716801612	9.43e-05	0.000702144	0.255495842
FBgn0016122	Acer	-0.460533025	9.710787478	-13.89905843	1.12e-12	6.29e-11	18.87463456
FBgn0016123	Alp4	0.187433597	7.989037499	2.34596239	0.027966773	0.075944201	-5.249838901
FBgn0016126	CaMKI	-0.425809604	7.888857582	-10.0021693	7.61e-10	2.1e-08	12.24400739
FBgn0016131	Cdk4	-0.670416211	3.115485378	-8.505492192	1.48e-08	3.01e-07	9.737555326
FBgn0016650	Lgr1	0.1117723	7.703318	1.626321	0.1175063	0.226376	-6.494864
FBgn0016660	H15	0.226115053	1.213318331	1.426399098	0.167187183	0.295243356	-5.477773486
FBgn0016672	Ipp	0.252508213	5.706813236	5.354405566	1.94e-05	0.000179368	2.042084621
FBgn0016675	Lectin-galC1	-0.33355247	7.29688274	-4.072612126	0.000469672	0.002779318	-1.269233798
FBgn0016684	NaPi-T	0.442710823	6.915221099	9.807098416	1.1e-09	2.91e-08	11.88616587
FBgn0016685	Nlp	-0.110627918	5.753676344	-2.084694928	0.048390427	0.115568293	-5.592998954
FBgn0016687	Nurf-38	-0.850840734	8.073937842	-18.35398625	3.12e-15	3.53e-13	24.91946376
FBgn0016693	Past1	0.03177703	7.788532	0.7527548	0.4592332	0.6118177	-7.508629
FBgn0016694	Pdp1	-0.505189014	7.785687203	-8.07055151	3.69e-08	6.66e-07	8.276709657
FBgn0016696	Pitslre	0.06621375	6.654433	1.530618	0.1395031	0.2580226	-6.584594
FBgn0016697	Prosalpha5	0.0571383	2.973477	0.2180003	0.8293515	0.8992579	-6.969141
FBgn0016698	Ptpa	0.05538351	4.829713	0.6220373	0.5400354	0.6839669	-7.30091
FBgn0016701	Rab4	0.05945874	7.350993	1.529862	0.1396897	0.2583279	-6.625761
FBgn0016715	Reg-2	-0.820854671	5.38520838	-8.925976397	6.23e-09	1.38e-07	10.30591507
FBgn0016726	RpL29	-0.310775005	7.773357414	-5.251969868	2.5e-05	0.000221402	1.638794604
FBgn0016754	sba	0.01721299	6.924657	0.6228153	0.5395328	0.6837695	-7.555752
FBgn0016756	Usp47	0.00128816	7.15463	0.00959432	0.9924277	0.995704	-7.789163
FBgn0016762	angel	0.06076036	3.864594	0.8246903	0.4180187	0.573621	-6.957243
FBgn0016794	dos	0.117864058	6.795065801	3.35420927	0.002746625	0.011806842	-2.979255922
FBgn0016797	fz2	-0.311129425	5.732768279	-4.188218911	0.000352229	0.002157829	-0.849933895
FBgn0016917	Stat92E	-0.500390688	8.531155183	-9.942346272	8.53e-10	2.32e-08	12.10066856
FBgn0016919	nompB	0.1299178	2.531317	0.5074388	0.6166784	0.7474686	-6.764467
FBgn0016920	nompC	0.04884367	2.937155	0.5341836	0.5983406	0.7329597	-6.950893
FBgn0016926	Pino	-0.442751103	8.081309	-8.6073283	1.2e-08	2.49e-07	9.41152256
FBgn0016930	Dyrk2	-0.00522194	3.011324	-0.06233361	0.9508357	0.9723443	-7.095861
FBgn0016970	l(2)k10201	0.1063507	1.212598	0.7425859	0.4652497	0.6176369	-6.19676
FBgn0016975	stnB	0.01909998	4.642598	0.3953259	0.6962452	0.8083753	-7.402138
FBgn0016977	spen	-0.06192498	5.4755	-1.169551	0.2541598	0.4025792	-6.905334
FBgn0016978	snRNP-U1-70K	0.1038491	3.867294	1.086897	0.2883423	0.4411733	-6.698618
FBgn0016983	smid	-0.106837015	5.613722752	-2.794565819	0.010297837	0.03463769	-4.121309082
FBgn0017414	cag	0.03452078	2.98968	0.3912874	0.6991863	0.809986	-6.962427
FBgn0017418	ari-1	-0.01078908	4.615128	-0.1397234	0.8900949	0.93667	-7.453009
FBgn0017424	asRNA:CR11538	-1.023862175	9.153646297	-3.047792215	0.005710676	0.021347787	-3.787562152
FBgn0017429	CG5989	-0.160527	-0.01944625	-0.5778442	0.5689841	0.7100567	-5.971087
FBgn0017430	Nelf-E	0.176552274	3.984949633	3.063723432	0.005499946	0.020709439	-3.2707796
FBgn0017448	CG2187	-0.678189102	5.421780033	-8.995808778	5.41e-09	1.21e-07	10.43658916
FBgn0017456	Ubc84D	0.166449422	5.282206298	3.131048327	0.004689144	0.018282325	-3.333063847
FBgn0017457	U2af38	0.04881659	7.265088	1.000697	0.3273858	0.4814804	-7.269628
FBgn0017482	T3dh	-0.55657946	4.049595241	-8.495762325	1.51e-08	3.06e-07	9.556730794
FBgn0017545	RpS3A	-0.369563662	9.946492804	-8.65670007	1.08e-08	2.27e-07	9.446004399
FBgn0017550	Rga	-0.174296	8.000345	-1.182343	0.2491492	0.3966338	-7.100893
FBgn0017551	Rca1	-0.0537203	5.72145	-1.061214	0.2996097	0.4534235	-7.048916
FBgn0017556	Prosalpha4T2	0.188193477	5.429604219	3.594559755	0.001530325	0.00729796	-2.283025622
FBgn0017558	Pdk	-0.834535824	7.796009292	-11.66689604	3.87e-11	1.5e-09	15.30961547
FBgn0017561	Ork1	-1.912202035	5.344030411	-27.33937747	4.84e-19	2.76e-16	33.47658182
FBgn0017566	ND-75	-0.298865283	8.490338028	-7.431440648	1.48e-07	2.27e-06	6.856244399
FBgn0017567	ND-23	0.127455552	7.816441114	3.470562392	0.002071389	0.009350105	-2.757421135
FBgn0017577	Mcm5	-0.06626001	6.364058	-1.567865	0.1305693	0.2454367	-6.491681
FBgn0017578	Max	-0.142837585	4.255535045	-1.980329539	0.059751447	0.136021499	-5.500850534
FBgn0017579	RpL14	-0.338027937	8.875792333	-7.876155915	5.6e-08	9.58e-07	7.797658365
FBgn0017581	Lk6	-0.286624253	10.45353669	-4.192349569	0.000348623	0.002142237	-1.102515854
FBgn0017590	klg	-0.003874767	4.507086	-0.06485493	0.9488499	0.971457	-7.455113
FBgn0019624	COX5A	0.187575703	9.26736579	4.068108397	0.000474962	0.002803701	-1.37536931
FBgn0019637	Atu	0.01052179	3.294888	0.1596847	0.8745235	0.9282598	-7.189079
FBgn0019643	None	-0.142134122	7.534967851	-2.088555405	0.048009935	0.1147739	-5.699081438
FBgn0019644	ATPsynB	0.215306217	9.125161166	5.212611424	2.76e-05	0.000241286	1.47555279
FBgn0019650	toy	-0.05951587	3.763033	-0.4802311	0.635599	0.7630116	-7.144283
FBgn0019661	lncRNA:roX1	-0.397869126	8.956490425	-6.989846788	4.01e-07	5.53e-06	5.785184476
FBgn0019662	qm	-0.121064306	5.067849849	-2.528031475	0.018792949	0.055700537	-4.602339666
FBgn0019686	lok	-0.1442904	3.127552472	-1.745541097	0.094238095	0.191817902	-5.629888363
FBgn0019828	dj	0.122659808	8.405828	2.729958692	0.0119376	0.038827968	-4.465973945
FBgn0019830	colt	-0.791082371	7.032334111	-14.06959134	8.68e-13	5.05e-11	19.2214763
FBgn0019890	Smg5	-0.004497961	4.674123	-0.00519421	0.9959004	0.9977313	-7.602779
FBgn0019925	Surf4	-0.1306964	7.707477037	-3.812279492	0.000895636	0.004731403	-1.929775178
FBgn0019928	Ser8	-0.247245687	5.864155139	-2.811960141	0.00989426	0.033587105	-4.073528327
FBgn0019929	Ser7	-0.560172349	6.057844169	-10.53317508	2.84e-10	8.68e-09	13.35874788
FBgn0019932	SamDC	-0.159495933	7.299432214	-4.715850485	9.45e-05	0.000703098	0.324964035
FBgn0019936	RpS20	-0.344633905	8.557892313	-8.652784018	1.09e-08	2.28e-07	9.486459401
FBgn0019938	Polr1A	-0.173970759	4.615643142	-3.068475271	0.005438552	0.020555738	-3.35774794
FBgn0019940	Rh6	0.087117917	6.291634033	2.733245951	0.011848526	0.038643086	-4.331358781
FBgn0019949	Cdk9	0.12535646	3.901374903	2.057949942	0.051101358	0.120269766	-5.320741355
FBgn0019952	Orct	-0.098294845	5.404048385	-2.081486973	0.048708657	0.116149573	-5.525056753
FBgn0019957	ND-42	0.192604315	8.097801922	5.657423029	9.28e-06	9.26e-05	2.617002852
FBgn0019960	Mitofilin	0.08600723	3.678371	1.020549	0.3180836	0.4722023	-6.73354
FBgn0019968	Khc-73	-0.008677163	6.314332	-0.2498375	0.804931	0.8854315	-7.669336
FBgn0019972	Drice	0.1111575	1.355534	0.3666803	0.7172094	0.8231498	-6.319303
FBgn0019982	Gs1l	-0.232748289	6.205872888	-5.736914921	7.65e-06	7.79e-05	2.937475371
FBgn0019985	mGluR	-0.008698368	2.095997	-0.08808402	0.9305724	0.9611986	-6.86358
FBgn0019990	Gcn2	-0.02460101	1.614337	-0.09312203	0.9266131	0.9590093	-6.444865
FBgn0020018	Ppox	0.04986755	-0.6230718	0.1446426	0.8862531	0.9347824	-5.924679
FBgn0020224	Cbl	-0.04121032	5.781785	-0.7253648	0.4755446	0.6276895	-7.367372
FBgn0020235	ATPsyngamma	0.228654811	9.282535725	5.060442007	4.02e-05	0.00033365	1.091636646
FBgn0020236	ATPCL	-1.039330628	9.934993205	-18.81478994	1.82e-15	2.35e-13	25.4275495
FBgn0020238	14-3-3epsilon	-0.180588063	8.701351763	-6.002505832	4.03e-06	4.4e-05	3.442568819
FBgn0020248	stet	0.09112625	5.370664	1.630874	0.1165363	0.2249482	-6.28784
FBgn0020249	stck	0.06923675	4.560861	1.039712	0.309281	0.4636121	-6.930522
FBgn0020251	sfl	-0.412604079	5.40527526	-8.313562237	2.2e-08	4.26e-07	8.984060188
FBgn0020255	Ran	-0.03672824	7.040071	-0.7993911	0.4322424	0.5867405	-7.429375
FBgn0020257	Ppa	-0.214423857	4.798503555	-2.74779426	0.011461802	0.037751523	-4.078341421
FBgn0020258	ppk	0.08736629	2.354024	1.155276	0.2598391	0.408874	-6.270134
FBgn0020261	pcm	0.02343121	6.30583	0.4646061	0.6465818	0.7717142	-7.593033
FBgn0020269	mspo	0.168900827	4.313831716	2.964730038	0.006941035	0.025095316	-3.5379969
FBgn0020270	mre11	0.03741394	5.154477	0.7785005	0.44421	0.5973221	-7.244592
FBgn0020272	mst	0.08624481	3.526595	1.207198	0.239625	0.3865875	-6.483074
FBgn0020277	lush	-0.679602306	2.083456193	-2.491121809	0.020389334	0.059358818	-3.94398337
FBgn0020278	loco	0.195258323	5.550978435	2.852388239	0.009013483	0.031231978	-3.994991715
FBgn0020279	lig	0.0819191	1.62916	0.6411641	0.527754	0.6732778	-6.517842
FBgn0020280	laf	0.174485004	4.922721946	4.1458365	0.000391439	0.002370182	-0.864028899
FBgn0020294	ko	-0.03291307	6.638766	-0.8304433	0.4148257	0.5707364	-7.379139
FBgn0020299	stumps	0.1261409	3.286496	1.52918	0.139858	0.2584797	-6.058063
FBgn0020300	geko	0.100844414	5.716240073	2.022958253	0.054852461	0.127052966	-5.679454522
FBgn0020304	drongo	-0.03422882	2.798546	-0.4583488	0.6510034	0.7739097	-6.919603
FBgn0020305	dbe	-0.1445525	0.7742567	-0.5473188	0.5894318	0.726578	-6.252773
FBgn0020306	dom	-0.201915145	7.374388225	-2.456857995	0.021983235	0.062895945	-4.987960351
FBgn0020307	dve	-0.484354326	4.375778592	-6.11807965	3.06e-06	3.46e-05	4.132794765
FBgn0020309	crol	-0.160461103	7.506340855	-2.676796153	0.013468847	0.042923446	-4.535525589
FBgn0020312	Tmtc3	-0.07083699	7.253705	-1.137901	0.2668771	0.4172925	-7.113717
FBgn0020369	Rpt6	0.05429929	1.75605	0.3613413	0.7211425	0.8258456	-6.637261
FBgn0020370	TppII	0.06445057	4.039761	0.9393938	0.3572903	0.5130933	-6.90629
FBgn0020371	Tim17b2	0.149216774	6.158486603	2.831879428	0.009450542	0.032418468	-4.108729095
FBgn0020372	TM4SF	0.28265847	5.380271699	5.779039793	6.91e-06	7.12e-05	3.114209932
FBgn0020377	Sr-CII	-0.1669695	4.307896	-1.709147	0.1008849	0.2021238	-5.947249
FBgn0020378	Sp1	-0.0735003	2.872287	-0.633993	0.5323408	0.6773038	-6.817501
FBgn0020379	Rfx	-0.004430302	4.706626	-0.06267726	0.950565	0.9723443	-7.474709
FBgn0020385	pug	-1.513245658	8.679870421	-18.89118656	1.67e-15	2.18e-13	25.54800488
FBgn0020386	Pdk1	-0.085873726	7.60889606	-2.722435054	0.012143852	0.039381292	-4.44666492
FBgn0020388	Gcn5	-0.293339224	5.122921022	-6.609612868	9.61e-07	1.22e-05	5.169966202
FBgn0020389	Papss	0.03481008	3.991604	0.05212926	0.9588758	0.9771324	-7.420982
FBgn0020391	Nrk	0.08345857	5.302619	1.573573	0.1292428	0.243516	-6.347546
FBgn0020392	Nmt	-0.152581301	5.263311105	-4.197575597	0.000344114	0.00212003	-0.7804848
FBgn0020399	Mst89B	0.113615639	6.01018215	2.278394498	0.032312241	0.085066195	-5.240634718
FBgn0020407	asun	0.2181136	-1.223683	0.8255837	0.4175219	0.5732332	-6.222611
FBgn0020412	JIL-1	0.01921295	8.082383	0.3410464	0.7361645	0.8371364	-7.753039
FBgn0020414	Idgf3	0.114504535	7.503170057	2.41022859	0.024338246	0.067953244	-5.091602055
FBgn0020415	Idgf2	-0.584151613	7.258010217	-11.01530046	1.2e-10	4.04e-09	14.16829508
FBgn0020416	Idgf1	-0.810323728	5.649578603	-9.328820905	2.79e-09	6.71e-08	11.09794295
FBgn0020429	GluRIIB	0.08296004	6.688114	1.996651	0.05783178	0.1323683	-5.824254
FBgn0020440	Fak	-0.135020907	5.562936211	-2.791165045	0.010378544	0.034844122	-4.114037679
FBgn0020443	eRF3	-0.133335101	7.275802165	-3.425315376	0.002312154	0.01025922	-2.836597377
FBgn0020445	E23	-0.04542262	9.672865	-1.198198	0.2430418	0.390646	-7.151505
FBgn0020493	Dad	0.03585792	4.699577	0.6614638	0.5148875	0.6620114	-7.261506
FBgn0020496	CtBP	-0.168956844	7.120550368	-3.297258783	0.003150967	0.013204107	-3.120813163
FBgn0020497	emb	-0.250488509	6.509693187	-4.375166226	0.000221011	0.001463925	-0.46685791
FBgn0020503	CLIP-190	0.002502459	8.47396	0.08139148	0.9358348	0.964308	-7.832286
FBgn0020506	Amyrel	-0.442388753	5.133728109	-3.6219995	0.001430799	0.006925254	-2.080805371
FBgn0020508	Ag5r2	-0.290750113	4.921472555	-2.242126434	0.034891245	0.090250516	-5.169365298
FBgn0020509	Acp62F	0.290433084	6.566571037	3.297840434	0.003146559	0.013190245	-3.089078143
FBgn0020510	Abi	0.03583298	5.608486	0.5295944	0.6014684	0.7352916	-7.463177
FBgn0020513	Paics	-1.582911851	8.760289153	-14.73266883	3.33e-13	2.1e-11	20.15669789
FBgn0020521	pio	0.219090177	6.554133394	3.975314562	0.000598105	0.003357062	-1.47054596
FBgn0020545	kraken	0.1160574	5.364765	1.262411	0.2194517	0.3627473	-6.779167
FBgn0020556	lncRNA:bxd	0.007604935	5.069493	0.09170635	0.9277254	0.9593324	-7.549083
FBgn0020616	SA	0.06734873	3.844198	0.9401502	0.3569105	0.513008	-6.845869
FBgn0020617	Rx	0.395174048	0.513641832	2.057182118	0.051181151	0.120433919	-4.33370701
FBgn0020618	Rack1	-0.323351355	9.906577455	-8.095762078	3.5e-08	6.33e-07	8.242478207
FBgn0020620	RN-tre	0.07548075	2.953559	0.6816517	0.5022661	0.6513433	-6.826075
FBgn0020621	Pkn	-0.142765323	6.992316432	-2.787993397	0.010454353	0.03501858	-4.265389874
FBgn0020622	Pi3K21B	-0.424476157	5.456882329	-4.795355093	7.75e-05	0.000591396	0.716764168
FBgn0020626	Osbp	0.02725457	4.864562	0.3632144	0.7197618	0.8248947	-7.440249
FBgn0020633	Mcm7	0.09243735	2.408361	0.7858126	0.4399983	0.5937494	-6.603475
FBgn0020637	Lcp65Ag2	-0.1525839	0.2751468	-0.2681597	0.7909668	0.8765489	-6.078889
FBgn0020647	KrT95D	0.04527438	4.295393	0.6574961	0.5173887	0.6643432	-7.191921
FBgn0020653	Trxr-1	0.02206851	6.927174	0.4568926	0.6520342	0.774444	-7.643155
FBgn0020655	ArfGAP1	0.08985944	3.809165	1.315889	0.2011771	0.3398974	-6.419006
FBgn0020660	eIF4B	-0.259411387	7.786743684	-6.349198187	1.77e-06	2.12e-05	4.320123838
FBgn0020762	Atet	0.239272881	5.790235985	4.802884858	7.61e-05	0.000581052	0.65389868
FBgn0020764	Alas	0.28291211	8.569924589	7.677906754	8.62e-08	1.41e-06	7.360108151
FBgn0020767	Spred	0.072247139	6.798538638	2.129689668	0.044119115	0.107552678	-5.594047119
FBgn0020887	Su(z)12	-0.07031205	3.270705	-0.8423103	0.4082881	0.5643914	-6.801157
FBgn0020906	Jon25Bi	-0.1367991	-0.1066934	-0.446161	0.6596531	0.7812559	-5.976231
FBgn0020907	Scp2	0.000173828	6.44873	0.002609091	0.9979407	0.9987738	-7.712151
FBgn0020908	Scp1	0.626837391	9.648730072	9.074826164	4.62e-09	1.06e-07	10.31517292
FBgn0020909	Rtc1	0.0347316	2.727395	0.4010596	0.692078	0.8056131	-6.962555
FBgn0020910	RpL3	-0.130450665	10.86244196	-3.75623883	0.0010285	0.005306599	-2.184509093
FBgn0020912	Ptx1	-0.38637572	4.676120637	-6.013967963	3.92e-06	4.29e-05	3.79330623
FBgn0020930	Dgkepsilon	0.135173611	5.696053863	3.489490425	0.001978097	0.00900699	-2.553044955
FBgn0021738	Crg-1	0.03646868	8.525216	0.7008435	0.490431	0.6411621	-7.581057
FBgn0021750	SerRS-m	-0.216224664	3.897305981	-3.164241405	0.004333071	0.017178965	-2.999178944
FBgn0021760	chb	0.001289792	8.596437	0.03652001	0.9711829	0.9845688	-7.838139
FBgn0021761	Nup154	-0.06408886	0.09943931	-0.1666403	0.8691094	0.9249669	-6.059976
FBgn0021764	sdk	-0.294929862	6.581356352	-5.357894322	1.93e-05	0.000178249	1.978423091
FBgn0021765	scu	-0.437342145	7.06087571	-7.334701549	1.84e-07	2.74e-06	6.665230576
FBgn0021767	org-1	0.08549825	2.942722	0.7338632	0.4704476	0.622607	-6.814563
FBgn0021768	nudC	-0.1169802	0.8247723	-0.6308572	0.5343532	0.6791435	-6.159622
FBgn0021776	mira	-1.377074227	1.789436506	-9.768969613	1.19e-09	3.1e-08	12.23682442
FBgn0021795	Tapdelta	-0.202626325	6.527968701	-3.680330279	0.001239869	0.00612981	-2.180390607
FBgn0021796	Tor	-0.190744789	5.866719851	-2.618232911	0.015368861	0.047673293	-4.521863624
FBgn0021800	Reph	0.01899563	7.171926	0.6040258	0.5517385	0.6942478	-7.58157
FBgn0021814	Vps28	0.131171233	5.938812196	2.793165353	0.010331	0.034713667	-4.168832197
FBgn0021825	DCTN2-p50	0.07602097	6.852041	1.712258	0.1003015	0.2013251	-6.313314
FBgn0021847	Ttc7	0.01921023	2.28809	0.2577829	0.798867	0.8813511	-6.874268
FBgn0021856	l(2)k14505	-0.131069	7.285949	-0.7915525	0.4367094	0.5908044	-7.449113
FBgn0021872	Xbp1	-0.114574254	8.621349189	-3.679833357	0.001241385	0.006134773	-2.29341015
FBgn0021874	Nle	-0.158000915	3.374252037	-2.180201936	0.039730616	0.099609025	-4.971350584
FBgn0021875	Zfrp8	-0.121814211	3.136764219	-1.86465554	0.075041407	0.162044566	-5.466800824
FBgn0021895	ytr	-0.100103847	6.486474989	-2.803904059	0.010079272	0.034069508	-4.199546051
FBgn0021906	RFeSP	0.217008839	9.261221745	4.330745848	0.000246905	0.001603548	-0.72783679
FBgn0021944	Coprox	0.00400057	5.737851	0.06622784	0.9477688	0.9710135	-7.624402
FBgn0021967	ND-PDSW	0.15917466	7.331602347	3.200120699	0.003977565	0.015986265	-3.369126117
FBgn0021979	l(2)k09913	-0.155608338	7.360551353	-3.864673545	0.000786806	0.004245283	-1.784491741
FBgn0022023	eIF3h	-0.144930885	7.609130414	-4.075915766	0.000465829	0.002759301	-1.280679268
FBgn0022027	Vps25	0.129159913	4.111617728	1.928295331	0.066252537	0.146894639	-5.577802272
FBgn0022029	l(2)k01209	0.02581843	2.313951	0.2348106	0.8164336	0.8920576	-6.901783
FBgn0022069	Nnp-1	0.01549421	1.49398	0.1281064	0.8991784	0.9425545	-6.544283
FBgn0022097	Vha36-1	-0.01484737	7.19493	-0.2889173	0.7752327	0.8665981	-7.725561
FBgn0022153	l(2)k05819	-0.01854964	4.531281	-0.3346326	0.7409347	0.8407218	-7.392183
FBgn0022160	Gpo1	0.265309678	8.70452882	6.796441479	6.24e-07	8.3e-06	5.335885835
FBgn0022213	Cse1	-0.02154137	7.218606	-0.3918615	0.6987679	0.809736	-7.688282
FBgn0022224	ubl	-0.201850218	2.827178243	-2.491560559	0.020369638	0.059332263	-4.190406142
FBgn0022238	lolal	-0.170953	5.907426423	-3.935080075	0.000660883	0.003647939	-1.495666535
FBgn0022288	l(2)09851	-0.02349284	5.711548	-0.6452364	0.525159	0.6709802	-7.418372
FBgn0022338	dnk	0.03427797	4.106533	0.674499	0.5067179	0.6548497	-7.142282
FBgn0022343	CG3760	-0.001343068	3.766897	-0.01881273	0.9851528	0.9920205	-7.261891
FBgn0022344	CG10340	0.233323752	7.193691981	5.385380664	1.8e-05	0.000167264	1.988799669
FBgn0022349	CG1910	-0.461474047	6.062852874	-11.53904477	4.81e-11	1.83e-09	15.17785789
FBgn0022355	Tsf1	-1.396650156	11.41462875	-22.01433074	5.91e-17	1.29e-14	28.88813199
FBgn0022359	Sodh-2	-0.388941459	5.243940009	-5.662104544	9.17e-06	9.16e-05	2.899394773
FBgn0022361	Pur-alpha	-0.166944942	6.494187449	-2.774951767	0.010771626	0.035852589	-4.250804772
FBgn0022382	Pka-R2	-0.07613515	4.803754	-1.591024	0.1252567	0.2375736	-6.236154
FBgn0022699	D19B	-0.03470172	3.761724	-0.430209	0.6710479	0.7907489	-7.198274
FBgn0022700	Cht4	0.1786914	0.2933605	0.9169347	0.3686922	0.5249081	-5.87045
FBgn0022702	Cht2	0.492250531	3.161007659	7.747383574	7.41e-08	1.23e-06	8.055050335
FBgn0022709	Ak1	0.107336725	7.055938877	3.129072672	0.004711205	0.018332565	-3.517634659
FBgn0022710	Ac13E	0.1292535	2.589755	1.199238	0.2426449	0.3902172	-6.294822
FBgn0022724	Taf8	-0.004753776	3.087185	-0.04897343	0.9613633	0.9791678	-7.08766
FBgn0022740	HLH54F	0.1052176	1.878928	0.8099426	0.4262742	0.5814305	-6.38581
FBgn0022764	Sin3A	-0.163847814	7.199064602	-2.11262179	0.04569778	0.110346562	-5.641421708
FBgn0022768	Pp2C1	0.1111362	5.152023	1.655644	0.1113763	0.2176282	-6.220347
FBgn0022770	Peritrophin-A	0.394640739	1.598681861	2.828441614	0.009525748	0.032589981	-3.131923227
FBgn0022774	Oat	-0.95907262	5.173725298	-8.37529877	1.94e-08	3.83e-07	9.144311961
FBgn0022786	Hira	-0.003464345	2.775812	-0.03393589	0.9732211	0.9860515	-7.070468
FBgn0022787	Hel89B	0.002279128	6.647431	0.06658433	0.947488	0.9709386	-7.730858
FBgn0022800	Cad96Ca	0.275497527	3.668905434	3.913281885	0.000697574	0.003820565	-1.173405203
FBgn0022893	Df31	-0.0365957	4.022036	-0.5680594	0.5754991	0.7147303	-7.182844
FBgn0022935	D19A	0.00206675	3.879904	0.02519085	0.98012	0.9896438	-7.312937
FBgn0022936	CycH	0.04011909	7.593224	1.163058	0.2567315	0.4056344	-7.107623
FBgn0022942	Cbp80	-0.283753079	4.911174046	-4.927953833	5.58e-05	0.00044459	1.105276804
FBgn0022943	Cbp20	0.227419739	4.314525602	4.184615997	0.000355404	0.002173949	-0.670796067
FBgn0022959	yps	-0.136708516	7.867965811	-3.344652142	0.002810765	0.012035095	-3.057948998
FBgn0022960	vimar	0.129173661	6.563830508	4.322266361	0.000252182	0.001633395	-0.611007423
FBgn0022981	rpk	-0.173389174	9.206263729	-4.583645848	0.000131396	0.000931582	-0.089774896
FBgn0022984	qkr58E-3	-0.01967956	2.38338	-0.2286469	0.8211642	0.894669	-6.911784
FBgn0022985	qkr58E-2	0.05485519	1.376264	0.4144721	0.6823686	0.7990849	-6.537841
FBgn0022986	qkr58E-1	-0.127104067	4.567762862	-2.174824648	0.040178277	0.100458262	-5.212915696
FBgn0022987	qkr54B	0.03768229	4.529058	0.6937962	0.4947582	0.6445351	-7.215117
FBgn0023000	mth	-0.180832634	6.074404584	-4.661843241	0.000108126	0.000789475	0.274870782
FBgn0023001	melt	-0.08286397	2.956114	-1.116855	0.2755884	0.4275196	-6.417179
FBgn0023023	CRMP	-0.454038824	5.390286551	-11.12432975	9.87e-11	3.42e-09	14.51154709
FBgn0023076	Clk	-0.001617785	8.060312	-0.02603946	0.9794505	0.9896032	-7.812835
FBgn0023081	gek	0.05150332	0.673499	0.1804013	0.8584177	0.9175793	-6.203323
FBgn0023083	fray	0.001358587	6.818236	0.03019094	0.9761752	0.9877924	-7.748337
FBgn0023090	dtr	0.122107123	6.407261654	2.74430271	0.011553511	0.037928545	-4.32290839
FBgn0023091	dimm	-0.267258965	-0.86573284	-0.831669794	0.414147025	0.56999521	-5.533545144
FBgn0023094	cyc	-0.133259259	4.714850416	-2.073313137	0.049527985	0.117565086	-5.431303243
FBgn0023095	caps	-0.266202228	6.597616976	-4.97208543	5e-05	0.000404935	1.012990305
FBgn0023096	btv	-0.1199265	2.944046	-0.8530327	0.4024377	0.5592763	-6.710608
FBgn0023097	bon	-0.01461105	5.77236	-0.2849173	0.7782574	0.8683599	-7.592648
FBgn0023129	aay	0.01229307	0.6972374	0.09204863	0.9274565	0.9592198	-6.473241
FBgn0023130	a6	0.003813861	6.030794	0.07054276	0.9443715	0.9688067	-7.674581
FBgn0023143	Uba1	-0.01201214	6.453057	-0.332595	0.7424525	0.8420455	-7.659568
FBgn0023167	SmD3	0.2605572	1.879887	0.9525484	0.3507231	0.5063608	-6.415917
FBgn0023169	AMPKalpha	-0.080063421	7.987391329	-2.118966293	0.045105125	0.109311772	-5.672881995
FBgn0023170	RpL39	-0.358208911	8.078321863	-5.061074889	4.01e-05	0.00033359	1.152253035
FBgn0023171	rnh1	0.07104963	5.463141	1.379235	0.1810875	0.3134197	-6.654414
FBgn0023172	RhoGEF2	-0.244166676	7.512409286	-3.455643938	0.002147934	0.009630358	-2.77374566
FBgn0023174	Prosbeta2	0.008656623	4.508211	0.1561846	0.8772503	0.9300808	-7.439174
FBgn0023175	Prosalpha7	0.12524689	7.021819676	2.559520766	0.017523881	0.052800655	-4.759692012
FBgn0023177	Pp4-19C	-0.170398281	4.689261532	-3.20921855	0.003892002	0.015680869	-3.049028015
FBgn0023178	Pdf	-0.08605951	0.04177203	-0.2511705	0.8039127	0.8847132	-6.098171
FBgn0023179	amon	-0.01732345	6.780896	-0.4137981	0.6828552	0.7991752	-7.654301
FBgn0023180	Orc6	-0.471094054	-0.410944153	-1.800876234	0.084850677	0.177720958	-4.499090789
FBgn0023181	Orc4	-0.07073335	4.372537	-0.8685163	0.3940845	0.5511115	-7.026797
FBgn0023197	Jon74E	-0.8883836	0.622209481	-3.475564555	0.002046325	0.009264873	-1.376237231
FBgn0023212	EloB	-0.37272365	6.593539587	-9.514162692	1.94e-09	4.9e-08	11.34640437
FBgn0023213	eIF4G1	-0.399344546	8.394305448	-8.807157538	7.93e-09	1.71e-07	9.817410321
FBgn0023214	edl	-0.275144582	2.556403587	-3.245872033	0.003564978	0.014592189	-2.501446511
FBgn0023215	Mnt	-0.225632289	5.930999003	-2.485026855	0.020664774	0.059854829	-4.783961377
FBgn0023216	Parg	-0.02198176	3.100385	-0.2135051	0.8328143	0.9008942	-7.116582
FBgn0023388	Dap160	0.003789638	6.942322	0.1403751	0.8895857	0.936369	-7.744323
FBgn0023395	Chd3	0.04246832	-0.7793791	0.1620733	0.8726636	0.9271857	-5.964035
FBgn0023407	B4	-0.205224251	6.291330173	-2.943712238	0.007290468	0.026144625	-3.868758124
FBgn0023415	Acp32CD	0.142799259	7.11552613	3.07955761	0.005297918	0.020139571	-3.626378647
FBgn0023416	Ac3	0.08561121	3.839504	0.2855569	0.7777734	0.8679815	-7.389932
FBgn0023441	fus	-0.210836703	7.750805521	-3.718377669	0.001129069	0.005726061	-2.155905678
FBgn0023458	Rbcn-3A	-0.195898659	7.58745038	-2.276443738	0.032446406	0.085381905	-5.350331969
FBgn0023477	Taldo	-1.388623356	8.913183842	-24.85515289	4.04e-18	1.24e-15	31.60695388
FBgn0023479	teq	-1.673954189	8.693651725	-24.90847085	3.85e-18	1.22e-15	31.6544196
FBgn0023489	Pph13	0.234854989	2.348594383	2.304324811	0.030576356	0.081281581	-4.461023288
FBgn0023495	Lip3	-0.1455321	3.42688	-1.463662	0.1568205	0.2809924	-6.137721
FBgn0023496	Lip1	-0.08116903	0.1203144	-0.2894738	0.7748122	0.8662897	-6.068956
FBgn0023506	Es2	0.153895162	4.530131834	2.993709439	0.006485425	0.023756115	-3.538775114
FBgn0023508	Ocrl	0.02790632	10.45516	0.773348	0.4471925	0.6001781	-7.597216
FBgn0023509	mip130	-0.2564718	0.1439802	-0.9077026	0.3734484	0.5301684	-5.848406
FBgn0023511	Edem1	-0.1179791	3.673976	-1.653402	0.1118353	0.2182637	-5.89872
FBgn0023512	eIF2Bepsilon	-0.207700075	4.494346136	-3.704816487	0.001167396	0.005875699	-1.841457762
FBgn0023513	CG14803	-0.08149136	4.99734	-1.393232	0.1768697	0.3080765	-6.557924
FBgn0023514	CG14805	-0.19085909	4.423317104	-2.964262659	0.006948628	0.025109566	-3.536438074
FBgn0023515	Gcna	0.04458776	2.698922	0.6167794	0.543438	0.6870482	-6.83051
FBgn0023516	Pex5	-0.174619157	6.019130676	-3.853829831	0.000808202	0.004341188	-1.700948419
FBgn0023517	Pgam5	-0.1384962	3.858907	-0.5642543	0.5780427	0.716369	-7.189353
FBgn0023518	trr	-0.02561483	3.535296	-0.3946346	0.6967483	0.808568	-7.166336
FBgn0023519	mRpL16	0.103631397	4.704153676	2.101211855	0.046781225	0.112329283	-5.384305489
FBgn0023520	CG3857	0.07365094	4.979463	1.513828	0.1436914	0.2637348	-6.401314
FBgn0023521	CG3587	0.1164025	3.493901	1.697022	0.1031861	0.2057373	-5.831279
FBgn0023522	CG11596	-0.114913851	4.175749315	-2.314228215	0.029936209	0.079916546	-4.869106067
FBgn0023524	CG3078	0.121946466	3.74724526	2.156980787	0.041696628	0.103221325	-5.104077854
FBgn0023525	CG3191	-0.138143718	3.873266339	-1.980052867	0.059784469	0.136030758	-5.435414775
FBgn0023526	CG2865	0.01911197	3.908916	0.3263584	0.7471043	0.8454818	-7.23802
FBgn0023527	CG3071	0.03812984	5.965235	0.9742007	0.3400924	0.4952469	-7.20003
FBgn0023528	CG2924	-0.19732823	5.282948758	-3.949778317	0.000637227	0.003532713	-1.368948086
FBgn0023529	CG2918	0.06036983	7.989632	1.854321	0.07656063	0.1645251	-6.142059
FBgn0023530	CG3740	0.06251407	5.844578	1.411173	0.1715783	0.3009586	-6.667291
FBgn0023535	arg	-1.645946668	4.410303271	-15.8160081	7.5e-14	5.62e-12	21.82037455
FBgn0023536	CG3156	0.101863918	4.775432212	2.197837361	0.038293947	0.097083131	-5.228182115
FBgn0023537	CG17896	-0.180161765	8.126273233	-4.067051302	0.000476212	0.002808315	-1.324595502
FBgn0023540	CG3630	0.133737849	7.945559427	2.745380962	0.011525116	0.037893262	-4.414577489
FBgn0023541	Cyp4d14	-2.009338547	2.148841862	-2.502043752	0.019904273	0.058230265	-3.970215424
FBgn0023542	Nmd3	-0.410901186	4.910552291	-7.153730817	2.76e-07	3.95e-06	6.473050673
FBgn0023545	PIG-K	-0.02173203	5.310343	-0.3697594	0.7149446	0.8211008	-7.504509
FBgn0023549	Mct1	-1.065170476	5.786712444	-15.19859253	1.74e-13	1.18e-11	20.93355954
FBgn0023550	FarO	0.04291693	7.34871	1.483244	0.1515844	0.2743921	-6.684629
FBgn0024150	Ac78C	0.178721861	4.147064279	2.715930484	0.012324874	0.039871266	-4.073116536
FBgn0024177	zpg	0.1264008	5.541491	1.958092	0.06245747	0.1407788	-5.779903
FBgn0024183	vig	-0.0035769	6.361315	-0.05897208	0.9534837	0.9740386	-7.72406
FBgn0024184	unc-4	-0.1056536	7.660126	-1.772087	0.08962913	0.1849507	-6.259798
FBgn0024187	syd	-0.148286671	6.42540718	-3.072957237	0.005381249	0.020397027	-3.591370408
FBgn0024188	san	0.02946852	7.376609	0.6594168	0.5161771	0.6631426	-7.557736
FBgn0024189	sns	-0.05346854	4.014959	-0.8587626	0.3993334	0.5565045	-6.967385
FBgn0024191	sip1	0.06801799	4.514835	1.091973	0.2861519	0.4387614	-6.855139
FBgn0024194	rasp	0.07527299	6.590754	1.534628	0.1385178	0.2567152	-6.563
FBgn0024196	robl	-0.0273973	5.529917	-0.4633004	0.6475033	0.7720303	-7.490622
FBgn0024222	IKKbeta	0.21023636	8.435651808	3.934672895	0.00066155	0.003648264	-1.66785126
FBgn0024227	aurB	0.03238899	-0.1666288	0.1160902	0.9085888	0.9476328	-6.099808
FBgn0024230	Hs2st	0.159864142	7.890156476	4.637845039	0.00011479	0.000829543	0.097835638
FBgn0024232	gprs	-0.04578834	5.268869	-0.649332	0.5225561	0.6688476	-7.341072
FBgn0024234	gbb	0.01907087	4.542686	0.3882408	0.7014082	0.8114871	-7.373881
FBgn0024236	foi	-0.091731407	6.23160292	-2.499109796	0.020033509	0.05853808	-4.820304465
FBgn0024238	Fim	-0.234068729	6.890417489	-5.68504151	8.67e-06	8.72e-05	2.75138186
FBgn0024244	drm	-0.05786777	3.962486	-0.5271465	0.60314	0.7365841	-7.250795
FBgn0024245	dnt	0.195453079	3.583659409	2.668268651	0.013731054	0.043596823	-4.043406806
FBgn0024248	chico	-0.140660982	5.545108603	-2.590903898	0.016339095	0.049946306	-4.542680577
FBgn0024250	brk	-0.198640112	3.722974387	-1.971784397	0.060778802	0.137746135	-5.374292005
FBgn0024251	bbx	-0.149729907	7.077566186	-3.313686253	0.003028748	0.012790301	-3.083388473
FBgn0024273	WASp	-0.140687116	5.736209359	-3.009531786	0.006248906	0.022981024	-3.666641175
FBgn0024277	trio	-0.09545292	3.637131	-0.9321797	0.3609266	0.5169832	-6.799122
FBgn0024285	Srp54	-0.138328773	4.805963542	-2.546513579	0.018038074	0.054010607	-4.524239943
FBgn0024288	Sox100B	-0.382827794	0.921578707	-2.50397857	0.019819471	0.058054152	-3.649107351
FBgn0024289	Sodh-1	-0.960011332	9.828206914	-20.6442453	2.42e-16	4.06e-14	27.48043847
FBgn0024291	Sirt1	-0.189033896	5.68658533	-3.689932313	0.001210937	0.006035216	-2.062070527
FBgn0024293	Spn43Ab	-1.293282771	8.354445993	-21.98123464	6.11e-17	1.29e-14	28.88919631
FBgn0024294	Spn43Aa	0.223917797	1.707757138	2.035822072	0.053445897	0.12432341	-4.755550351
FBgn0024314	Plap	-0.009815291	6.542738	-0.2250186	0.8239521	0.8959152	-7.702417
FBgn0024315	Picot	-0.32813666	7.815515473	-3.472932753	0.002059474	0.009311602	-2.740917358
FBgn0024320	Npc1a	0.007557324	7.305284	0.2537286	0.8019597	0.8832976	-7.740278
FBgn0024321	NK7.1	0.105485792	6.629947667	2.92763113	0.007569115	0.02695963	-3.945248333
FBgn0024326	Mkk4	-0.279453147	5.684780721	-6.406299607	1.55e-06	1.89e-05	4.615517243
FBgn0024329	Mekk1	0.05974493	3.809283	0.7774837	0.4447976	0.5978375	-6.996116
FBgn0024330	MED6	-0.0295188	3.904925	-0.3636747	0.7194225	0.8248786	-7.284263
FBgn0024352	Stip1	-0.007377206	6.279202	-0.1711868	0.8655741	0.9221867	-7.690524
FBgn0024360	MTPAP	-0.03284695	4.613731	-0.59729	0.556149	0.6981854	-7.2624
FBgn0024361	Tsp2A	-0.491079919	4.759941183	-5.287545681	2.29e-05	0.000205871	2.018793233
FBgn0024362	Naa30A	0.1025319	2.603521	0.9530935	0.3504528	0.5061533	-6.525661
FBgn0024364	CG11417	0.1188864	1.704696	1.100477	0.2825094	0.4351239	-6.107641
FBgn0024365	CG12773	-0.352209378	5.671846299	-8.508394552	1.47e-08	3e-07	9.365213431
FBgn0024366	CG11409	0.333456418	1.918706662	2.352172349	0.027595583	0.075072259	-4.113627374
FBgn0024371	E2f2	-0.01862412	5.702704	-0.4486417	0.6578886	0.7798523	-7.526753
FBgn0024432	Dlc90F	0.1036983	1.578802	0.8273142	0.4165605	0.5722635	-6.317186
FBgn0024491	Bin1	-0.08641383	4.530173	-0.7668012	0.4509995	0.6040702	-7.128418
FBgn0024510	dlt	-0.124394797	8.779272983	-2.229454577	0.035835609	0.092215737	-5.500997617
FBgn0024542	Neos	0.144647931	4.833925753	2.681257989	0.013333538	0.042560113	-4.250201255
FBgn0024555	flfl	-0.138827794	6.755241099	-2.396809336	0.025057971	0.069664001	-5.066237298
FBgn0024556	mEFTu1	-0.105264203	6.864217742	-2.74440886	0.011550713	0.037928545	-4.354762252
FBgn0024558	Dph5	0.02244226	4.629566	0.4196029	0.6786691	0.7961413	-7.415201
FBgn0024689	fws	-0.147397333	5.240347677	-2.889328289	0.00827434	0.029142498	-3.861429994
FBgn0024698	Cpsf160	-0.159077254	4.364433883	-2.451090269	0.022262641	0.063311805	-4.643535009
FBgn0024728	Slip1	-0.113128103	6.612766787	-2.653563687	0.014194522	0.044666174	-4.533048337
FBgn0024732	Drep1	-0.06744667	4.708269	-1.37605	0.1820583	0.314691	-6.544487
FBgn0024733	RpL10	-0.362551622	9.618243153	-7.821039237	6.31e-08	1.06e-06	7.647850352
FBgn0024734	PRL-1	-0.18888565	7.636372774	-4.412634919	0.000201291	0.001351218	-0.44529761
FBgn0024740	Lip2	-0.59740571	3.05742975	-5.412596754	1.69e-05	0.000157561	2.704211179
FBgn0024754	Flo1	-0.088456741	5.516494968	-2.132698315	0.043845976	0.107039179	-5.444525328
FBgn0024804	Dbp80	-0.008892086	5.59989	-0.2235206	0.8251038	0.8963546	-7.591248
FBgn0024806	DIP2	0.0536791	6.964447	1.593991	0.1245892	0.2367945	-6.507162
FBgn0024807	DIP1	0.101562363	7.324160517	2.829844521	0.009494989	0.032525092	-4.198407768
FBgn0024811	Crk	-0.128403723	5.845441229	-2.207251908	0.03754641	0.095754928	-5.345527043
FBgn0024814	Clc	-0.01320313	6.758647	-0.1819475	0.857218	0.9167056	-7.728021
FBgn0024833	AP-1mu	-0.346730131	7.764142362	-8.401390587	1.83e-08	3.66e-07	8.986404366
FBgn0024836	stan	0.05604004	7.415442	0.8889747	0.3832204	0.539708	-7.372601
FBgn0024841	Pcd	-0.22208812	4.846944585	-4.306715641	0.000262154	0.001688857	-0.441663575
FBgn0024846	p38b	-0.120589843	5.247420693	-2.728517718	0.011976845	0.038908223	-4.200148492
FBgn0024887	kin17	0.05845778	6.612129	1.499361	0.1473823	0.2688218	-6.617097
FBgn0024889	Kap-alpha1	-0.01118256	7.140025	-0.1470952	0.8843387	0.9346139	-7.757774
FBgn0024897	b6	0.330884422	0.677607814	1.766453541	0.09059073	0.186293699	-4.91759097
FBgn0024909	Taf7	-0.04251476	4.453338	-0.7149667	0.4818246	0.6329494	-7.177045
FBgn0024912	agt	-0.07544127	6.4205	-1.369791	0.183978	0.317323	-6.779325
FBgn0024913	Actbeta	-0.288683838	7.947927943	-4.955089483	5.21e-05	0.000419821	0.89252554
FBgn0024921	Tnpo	-0.092127937	7.010060405	-2.199756605	0.038140469	0.096819248	-5.472459568
FBgn0024941	RSG7	-0.01380847	3.95062	-0.2016658	0.841951	0.9062584	-7.316859
FBgn0024943	PIP82	0.266445002	5.363046691	5.017307358	4.47e-05	0.000366696	1.248519584
FBgn0024944	Oamb	0.202773116	3.777601341	3.548848686	0.001711396	0.00799919	-2.088447068
FBgn0024945	NitFhit	-0.148844047	5.183178452	-2.661379682	0.013946378	0.044125511	-4.34908447
FBgn0024947	NTPase	-0.32292988	7.365393264	-5.859007147	5.69e-06	5.97e-05	3.148441802
FBgn0024956	Mat1	0.05389135	4.586187	0.6790954	0.5038546	0.6524858	-7.227294
FBgn0024957	Irp-1B	-0.64543224	8.030330623	-13.410395	2.33e-12	1.19e-10	18.16741848
FBgn0024958	Irp-1A	-0.14491862	5.950896525	-3.149388517	0.004489054	0.017673137	-3.375416808
FBgn0024963	GluClalpha	-0.003292629	6.611186	-0.05399468	0.9574057	0.9765473	-7.731242
FBgn0024973	CG2701	0.103211707	5.421150209	2.667291419	0.013761407	0.043681628	-4.375278042
FBgn0024975	CG2712	0.1015047	3.553844	1.323488	0.1986791	0.3364355	-6.357293
FBgn0024980	Syx4	-0.119627	1.973182	-0.9986316	0.3283645	0.4825645	-6.325221
FBgn0024983	CG4293	0.06331108	4.185696	0.4934449	0.6263772	0.7553447	-7.256442
FBgn0024985	Rilpl	0.13630722	6.179897806	3.179330618	0.004179971	0.016665672	-3.32867201
FBgn0024986	CG3719	0.189982073	5.633678322	3.851681195	0.000812509	0.004360417	-1.672065744
FBgn0024989	CG3777	-0.06557225	2.37028	-0.6802118	0.5031605	0.651939	-6.676084
FBgn0024991	CG2694	0.07145515	7.323084	1.148048	0.26275	0.4120483	-7.109281
FBgn0024992	Spg7	-0.04142032	4.64141	-0.7947335	0.4348933	0.5892784	-7.152466
FBgn0024993	CG2662	0.05230594	8.934378	1.746777	0.09401902	0.1914717	-6.358527
FBgn0024994	Ugalt	-0.129997396	4.518752457	-2.261380213	0.033499657	0.087538663	-5.044571189
FBgn0024995	CG2680	0.477209262	5.867367294	8.045853603	3.89e-08	6.97e-07	8.323089126
FBgn0024996	eIF2Bbeta	-0.1467	1.673331	-0.865044	0.395948	0.5530079	-6.221291
FBgn0024997	CG2681	-0.377573184	4.82014186	-3.469017307	0.002079191	0.009376503	-2.383513821
FBgn0024998	CG2685	-0.03572951	2.709858	-0.3989467	0.6936124	0.8063337	-6.958622
FBgn0025109	Bem46	0.0532369	3.585242	0.6973286	0.4925865	0.6432436	-7.013694
FBgn0025115	Acyp	0.268161558	3.978749384	3.884118075	0.000749832	0.004073285	-1.370434089
FBgn0025185	az2	-0.08762267	4.074279	-0.9541447	0.3499318	0.5057054	-6.874171
FBgn0025186	ari-2	0.105575225	6.451388161	2.625209428	0.015129982	0.047066256	-4.580496291
FBgn0025335	Cpes	-0.255721259	5.361279771	-5.44140897	1.57e-05	0.000148675	2.309602892
FBgn0025336	CG4882	0.01813546	4.482596	0.3197128	0.7520721	0.8491799	-7.407588
FBgn0025352	Mtpbeta	-0.782425956	7.348815107	-14.35018346	5.77e-13	3.49e-11	19.62774435
FBgn0025355	SuUR	-0.263825537	3.92371289	-3.802484862	0.00091757	0.004818551	-1.473946638
FBgn0025360	Optix	0.142459181	4.694767265	2.538540307	0.018360194	0.054797204	-4.519457295
FBgn0025373	Fpps	0.01145175	5.448198	0.2015943	0.8420062	0.9062584	-7.583073
FBgn0025378	CG3795	0.20664738	4.309229976	3.341124303	0.002834808	0.01209915	-2.684075988
FBgn0025381	rush	0.1651296	5.264938	1.658969	0.1106987	0.2166096	-6.211704
FBgn0025382	Rab27	-0.06265425	6.863788	-1.574046	0.1291334	0.243373	-6.528959
FBgn0025383	CG14780	0.283622138	-0.070374475	1.080873936	0.29095702	0.443463478	-5.495686629
FBgn0025387	Alms1b	-0.09604081	3.193883	-1.186793	0.2474235	0.3947842	-6.448539
FBgn0025391	Scgdelta	-0.06387678	2.429054	-0.7165802	0.480847	0.6320441	-6.640908
FBgn0025394	inc	-0.136661085	5.340184676	-3.473726056	0.002055502	0.009302912	-2.533064337
FBgn0025454	Cyp6g1	-1.084603723	8.968564755	-13.59831043	1.75e-12	9.3e-11	18.44931387
FBgn0025455	CycT	0.007700863	7.727904	0.2252976	0.8237376	0.8957633	-7.771391
FBgn0025456	CREG	-0.293418451	5.902311623	-4.275329951	0.000283493	0.001800211	-0.678285619
FBgn0025457	Bub3	-0.130674721	3.982543697	-1.919192639	0.067451592	0.149059186	-5.58633034
FBgn0025463	Bap60	-0.14733721	4.78986513	-2.984518577	0.006626728	0.024170319	-3.57919859
FBgn0025469	slv	0.0170739	4.559277	0.2717807	0.7882153	0.874576	-7.415369
FBgn0025519	fidipidine	0.06525683	7.644486	0.9714006	0.3414547	0.4965672	-7.315722
FBgn0025525	bab2	0.05734068	6.900408	1.183811	0.248579	0.3962523	-7.046443
FBgn0025549	unc-119	-0.02600115	4.06194	-0.3146233	0.7558841	0.8523603	-7.32155
FBgn0025558	CG4101	0.171839097	2.672888109	1.957210487	0.062566993	0.140919723	-5.137387777
FBgn0025571	SF1	-0.06054452	3.863184	-0.8606816	0.3982972	0.5554478	-6.944607
FBgn0025573	PpN58A	-0.08628211	4.184705	-1.615814	0.1197702	0.2296378	-6.101982
FBgn0025574	Pli	-0.518562223	5.233841619	-6.955456107	4.33e-07	5.96e-06	5.959905842
FBgn0025582	eIF3e	-0.12953462	7.335722242	-3.17264751	0.004247124	0.016888483	-3.427040633
FBgn0025583	BomS2	-0.546204426	7.170854107	-3.443943137	0.002209895	0.00987125	-2.781523031
FBgn0025592	Gk1	-0.565808599	7.598729303	-11.78538345	3.17e-11	1.27e-09	15.51557229
FBgn0025595	AkhR	-2.010985694	5.124042943	-17.03691198	1.54e-14	1.38e-12	23.39393616
FBgn0025608	Faf2	-0.06974099	5.451921	-1.216456	0.236148	0.3825917	-6.837497
FBgn0025612	CG3062	0.161495064	4.762613384	2.719902745	0.012214025	0.03956747	-4.163355586
FBgn0025615	Torsin	-0.221761684	4.926295226	-3.535341613	0.001768805	0.008229029	-2.315059638
FBgn0025616	CG13359	0.06316389	5.957824	1.606391	0.1218316	0.2327711	-6.400813
FBgn0025620	CG13360	-1.004103302	6.742978773	-14.50438307	4.62e-13	2.84e-11	19.88236011
FBgn0025621	CG16989	-0.247829447	5.748082144	-4.676469763	0.000104256	0.000768137	0.361090808
FBgn0025624	CG4025	-0.130804762	4.398546686	-1.953832059	0.062988084	0.141532429	-5.589829911
FBgn0025625	Sik2	-0.308202199	4.934728449	-4.577144277	0.000133543	0.000944248	0.239893333
FBgn0025626	CG4281	-0.05188226	5.927519	-0.655181	0.5188511	0.6651525	-7.432587
FBgn0025627	CG4194	-0.1639355	-0.4603523	-0.6483381	0.5231871	0.6692083	-5.748558
FBgn0025630	Rtca	0.735962493	3.439701389	2.607984738	0.015726185	0.048555557	-4.124044717
FBgn0025631	moody	-0.481000273	6.400256051	-10.0226732	7.33e-10	2.03e-08	12.34016818
FBgn0025632	CG4313	0.07597598	2.926288	0.3949045	0.6965519	0.8085351	-6.96688
FBgn0025633	spdi	0.06466766	4.002561	0.9641759	0.3449867	0.5005501	-6.88861
FBgn0025634	CG13367	0.06629609	4.152158	1.180611	0.2498234	0.3974433	-6.704378
FBgn0025635	Hinfp	0.06492404	5.162024	1.202665	0.2413412	0.3887755	-6.819971
FBgn0025637	SkpA	-0.06529695	2.736637	-0.8267482	0.4168748	0.5725641	-6.632101
FBgn0025638	Roc1a	0.0583645	5.221287	0.8453192	0.406641	0.5627633	-7.216413
FBgn0025639	Hmt4-20	-0.02334182	7.233083	-0.7452063	0.4636949	0.6161869	-7.485473
FBgn0025641	DAAM	0.159584989	5.860542313	2.922683906	0.007656864	0.027231726	-3.879832781
FBgn0025642	CG32812	0.312839413	3.224403253	3.537581779	0.001759155	0.008193672	-1.992012688
FBgn0025643	CG3588	0.196404802	3.691087358	2.582786895	0.016638131	0.05069239	-4.221590939
FBgn0025674	CycK	0.1257621	5.917935	1.665549	0.1093677	0.2148466	-6.295231
FBgn0025676	CkIIalpha-i3	-0.02123361	5.392213	-0.3551689	0.7256994	0.8291633	-7.514168
FBgn0025678	CaBP1	-0.02278518	8.553943	-0.4727997	0.6408121	0.7670457	-7.721417
FBgn0025680	cry	-0.319079774	7.662914431	-8.035548737	3.98e-08	7.09e-07	8.200339166
FBgn0025681	CG3558	0.07290856	3.557097	0.6995066	0.4912502	0.6419881	-6.917555
FBgn0025682	scf	0.155105207	6.232314181	3.210178019	0.003883083	0.015659026	-3.267418471
FBgn0025683	None	-0.678543832	9.439623836	-15.3528197	1.4e-13	9.85e-12	21.00287405
FBgn0025684	MFS18	-0.200777313	4.536836615	-2.784048878	0.010549368	0.035279322	-4.003856564
FBgn0025686	Amnionless	0.739819484	2.503884684	5.069073523	3.93e-05	0.000328188	1.973726789
FBgn0025693	ZnT41F	-0.566110099	5.165799366	-10.75616803	1.9e-10	5.98e-09	13.87514249
FBgn0025697	santa-maria	-0.802729926	5.4498165	-11.57011662	4.56e-11	1.74e-09	15.30601616
FBgn0025700	CG5885	-0.205830012	6.76667796	-3.003055674	0.006344697	0.023290438	-3.778606449
FBgn0025709	CNT2	-0.01265035	7.302636	-0.3115755	0.7581699	0.853974	-7.725129
FBgn0025712	CG13920	0.23483487	5.131307244	4.818094641	7.33e-05	0.000563525	0.781826122
FBgn0025716	Bap55	-0.09739942	4.843794	-1.753793	0.09278414	0.189481	-6.013806
FBgn0025720	Ate1	-0.05723929	4.835621	-0.9700563	0.34211	0.497387	-7.004673
FBgn0025724	beta'COP	-0.256987624	6.68980727	-6.39863837	1.57e-06	1.92e-05	4.495970297
FBgn0025725	alphaCOP	-0.244310554	7.141347543	-6.321368999	1.89e-06	2.24e-05	4.284558073
FBgn0025726	unc-13	-0.138932	2.61491	-1.107841	0.2793818	0.431749	-6.291725
FBgn0025739	pon	0.03684211	1.390013	0.2089128	0.8363555	0.9030139	-6.499222
FBgn0025740	PlexB	-0.185466091	6.086741848	-2.348150565	0.027835459	0.07563901	-5.100811377
FBgn0025741	PlexA	-0.231054778	7.386423876	-3.307881357	0.003071401	0.012931847	-3.112285067
FBgn0025742	mtm	-0.126253523	5.082951363	-3.192401127	0.004051589	0.016251089	-3.153744276
FBgn0025743	mbt	0.125613285	4.908225088	2.546214771	0.01805005	0.054032972	-4.543464822
FBgn0025777	homer	0.06203112	0.01964951	0.2633759	0.7946061	0.8785882	-6.056996
FBgn0025781	Cdc16	-0.005083897	6.743896	-0.1061795	0.9163606	0.9525924	-7.736838
FBgn0025790	TBPH	0.104130165	5.560865652	2.68023571	0.013364426	0.042613325	-4.364994763
FBgn0025800	Smox	-0.352927674	6.750450323	-7.050861322	3.49e-07	4.88e-06	6.031774013
FBgn0025802	Sbf	0.1272448	3.858406	1.289147	0.2101623	0.3514136	-6.491017
FBgn0025807	Rad9	0.1248313	4.415699	1.237846	0.228261	0.3731339	-6.622791
FBgn0025808	Rad17	0.07876399	5.189801	1.257287	0.2212675	0.364821	-6.759409
FBgn0025809	Paf-AHalpha	0.124498686	6.287727294	3.07751643	0.005323555	0.020223099	-3.581838826
FBgn0025814	Mgstl	-0.330614545	7.208002236	-5.931739097	4.78e-06	5.1e-05	3.343624804
FBgn0025815	Mcm6	-0.02565478	2.863156	-0.2919911	0.772911	0.8648091	-6.997911
FBgn0025820	JTBR	-0.06461481	5.407951	-1.547679	0.1353505	0.2525629	-6.408032
FBgn0025821	I-t	0.126934236	5.395654402	2.579448356	0.016762605	0.05095509	-4.556933573
FBgn0025825	HDAC3	-0.02938027	6.660138	-0.5708538	0.5736347	0.7134875	-7.550435
FBgn0025827	CG6421	-0.597811695	7.134003813	-11.70536447	3.62e-11	1.42e-09	15.39704893
FBgn0025830	IntS8	-0.18346897	4.032321704	-3.892208743	0.000734959	0.004003319	-1.324425767
FBgn0025832	Fen1	0.189603052	2.589306109	1.876525422	0.073328902	0.159149204	-5.294128437
FBgn0025833	CG8910	0.165721	3.874747454	2.593375827	0.016249032	0.049785239	-4.263535551
FBgn0025835	CG17707	-0.03598581	2.392369	-0.3517287	0.7282438	0.8309999	-6.814644
FBgn0025836	RhoGAP1A	-0.433687879	6.843151855	-9.112372057	4.29e-09	9.9e-08	10.52290886
FBgn0025837	CG17636	-0.08216828	3.794935	-1.330593	0.1963655	0.3335133	-6.418609
FBgn0025864	Crag	-0.171029663	6.573052983	-2.80544772	0.010043569	0.034024399	-4.201046442
FBgn0025865	Cortactin	-0.03476453	8.402169	-0.7835217	0.4413152	0.5948205	-7.51338
FBgn0025866	CalpB	0.02600591	6.603543	0.4866569	0.6311069	0.7589115	-7.617286
FBgn0025874	Meics	0.1505289	0.7287747	0.9382917	0.3578442	0.5136727	-6.206015
FBgn0025878	wrapper	-0.222780504	4.023234697	-3.66239478	0.001295742	0.006348449	-1.834006409
FBgn0025879	Timp	-0.176661538	6.347879634	-4.001803075	0.000560039	0.003191208	-1.380202771
FBgn0025881	snoRNA:Me18S-A1576	0.1265824	4.257494	1.646579	0.113242	0.2202918	-6.064243
FBgn0025885	Inos	0.146170894	8.349260288	2.42735264	0.023447544	0.065997418	-5.105942625
FBgn0025936	Eph	-0.118852331	6.737866253	-2.647694951	0.014383566	0.045142557	-4.551691622
FBgn0026015	Top3beta	-0.176260971	9.575886669	-3.992510869	0.000573111	0.003244512	-1.569152883
FBgn0026056	Rlip	-0.03731407	3.535903	-0.5514238	0.5866611	0.724056	-7.075393
FBgn0026058	OdsH	-0.07527027	6.153685	-1.426787	0.1670764	0.2951277	-6.667443
FBgn0026059	Mhcl	-0.04371009	7.26917	-0.421975	0.6769615	0.7946622	-7.680948
FBgn0026060	Mipp2	-0.223397293	6.0612855	-4.054445412	0.000491374	0.002883543	-1.214570967
FBgn0026061	Mipp1	-0.63913523	7.360334031	-8.876658541	6.89e-09	1.52e-07	10.02146715
FBgn0026063	KP78b	0.155663919	4.773429527	3.429395032	0.002289371	0.010176962	-2.573461977
FBgn0026076	UBL3	-0.1057966	5.350488	-1.52494	0.1409081	0.2598996	-6.4399
FBgn0026077	Gasp	-0.03312033	4.991457	-0.6854208	0.4999292	0.649085	-7.275771
FBgn0026079	Nsun2	-0.154466063	4.243605561	-2.354427029	0.027461937	0.074790338	-4.806744195
FBgn0026080	Tip60	0.09403843	1.41403	0.5716843	0.5730811	0.7130319	-6.404513
FBgn0026083	tyf	-0.177575425	6.493846007	-2.602960565	0.015904193	0.048990792	-4.622154137
FBgn0026084	cib	-0.0273777	6.554626	-0.7427864	0.4651306	0.6175472	-7.440408
FBgn0026085	dgt4	0.171628477	1.645300415	1.537398046	0.137840543	0.255815831	-5.593565595
FBgn0026086	Adar	0.03817672	6.80594	0.5725951	0.5724744	0.7126358	-7.5727
FBgn0026088	CG14818	0.112257259	5.163975324	2.247299142	0.034512302	0.089502053	-5.183516196
FBgn0026089	CG14817	0.05697298	4.158367	0.7386318	0.4676017	0.6197985	-7.083133
FBgn0026090	Lamtor5	-0.162378608	6.873026137	-4.063265197	0.000480716	0.0028307	-1.269810693
FBgn0026136	CkIIbeta2	0.172144287	5.16350824	3.541536924	0.001742243	0.008118166	-2.355759083
FBgn0026141	Cdlc2	0.149194667	6.51926598	2.612177628	0.01557906	0.048138492	-4.611768405
FBgn0026143	Cdc45	0.553878819	3.149910215	6.144333753	2.87e-06	3.28e-05	4.379003109
FBgn0026144	CBP	0.224808299	0.854127051	1.859299782	0.075825429	0.163296403	-4.808622163
FBgn0026147	TTLL4A	-0.04673208	3.567508	-0.5402805	0.5941973	0.7299756	-7.077893
FBgn0026148	CG12253	0.09274424	2.806523	0.9242499	0.3649522	0.5207584	-6.619822
FBgn0026149	BCL7-like	-0.200996299	2.384574048	-1.990623237	0.058534278	0.133669992	-4.991771794
FBgn0026150	ApepP	-0.242347264	5.712268046	-4.946328595	5.33e-05	0.000427612	1.029597801
FBgn0026160	tna	0.001194128	3.931864	0.01805806	0.9857483	0.9922868	-7.352818
FBgn0026169	snoRNA:Psi18S-1820	-0.162391324	4.933959413	-2.395585564	0.025124575	0.069726511	-4.834565555
FBgn0026174	SkpD	1.081409	1.291085	1.159115	0.2583023	0.40739	-5.835948
FBgn0026176	SkpB	0.338720791	5.201382362	5.646866117	9.52e-06	9.48e-05	2.802207599
FBgn0026179	siz	-0.004569434	5.597544	-0.07782951	0.9386368	0.9653194	-7.614111
FBgn0026181	Rok	-0.09185922	0.4318331	-0.3412973	0.7359781	0.8370974	-6.164344
FBgn0026189	promL	-0.08938511	0.9358825	-0.6597838	0.5159457	0.6629875	-6.261694
FBgn0026190	PH4alphaMP	0.1136585	3.294213	1.150129	0.2619094	0.4112681	-6.535831
FBgn0026192	par-6	0.01770558	6.764981	0.6138471	0.5453406	0.6884504	-7.550175
[truncated: 9,989 more rows]
