# Supplementary material for: Developmental mitochondrial complex I activity determines lifespan
Source: EMBO Rep. 2025 Mar 17;26(8):1957–83. doi: 10.1038/s44319-025-00416-6 (PMC12019323; doi:10.1038/s44319-025-00416-6)
Supplement: Supplementary file 6 — Source data Fig. 4 [file 44319_2025_416_MOESM6_ESM.zip]

Archive with 6 entries (3 files):
- 4D/
- 4D/Figure4D_ND18_DA_A.csv
- 4A/
- 4A/Figure4A_ND18_DA_A.csv
- 4B/
- 4B/Figure4B_ND75_DA_A.csv
