# Supplementary material for: Developmental mitochondrial complex I activity determines lifespan
Source: EMBO Rep. 2025 Mar 17;26(8):1957–83. doi: 10.1038/s44319-025-00416-6 (PMC12019323; doi:10.1038/s44319-025-00416-6)
Supplement: Supplementary file 6 — Source data Fig. 4 [file 44319_2025_416_MOESM6_ESM.zip › 4D/Figure4D_ND18_DA_A.csv]

Accession	gene_ID	symbol	logFC	AveExpr	t	P.Value	adj.P.Val	B
X2JB25	FBgn0005391	Yp2	5.529050888	4.652374161	3.19579285	0.01224086	0.063567665	-2.943235462
P02843	FBgn0004045	Yp1	4.532128459	4.795295858	2.755607351	0.024200389	0.100816825	-3.621511956
Q9VFD0	FBgn0038291	CG3984	-1.571760549	6.69570014	-6.528825376	3.65e-06	0.000156535	4.458842426
A0A0B4KHZ1	FBgn0039114	Lsd-1	-1.423798863	6.490091164	-6.216461417	6.86e-06	0.000256181	3.828233902
Q9VFD1	FBgn0038290	CG6912	-1.378303224	6.566702035	-7.227404262	9.37e-07	5.28e-05	5.820668121
P07185	FBgn0000355	Cp15	2.59875552		1.73995749	0.124080919	0.287996559	-5.066512539
P11995	FBgn0002562	Lsp1alpha	2.508187806	5.845077129	2.293586448	0.050115836	0.162922829	-4.33185988
P11997	FBgn0002564	Lsp1gamma	2.168969037	4.875454919	1.350315252	0.212891153	0.401445137	-5.650922278
A0A0B4JCR3	FBgn0261853	CG42782	-1.315209908	6.544183886	-6.045464671	9.74e-06	0.000333419	3.477575894
C4NAP2	FBgn0261057	Sfp36F	-1.304566938	6.830847607	-4.176248547	0.000554124	0.007300224	-0.550362419
P08120	FBgn0000299	Col4a1	-1.175737357	6.546700929	-6.281783874	6.01e-06	0.000231073	3.961184041
Q9VMV5	FBgn0016075	vkg	-1.12980231	6.545437364	-5.579136022	2.58e-05	0.00067937	2.502853288
P54398	FBgn0000640	Fbp2	1.9284176	6.331236972	2.007860032	0.078566061	0.216737097	-4.759093643
X2J986	FBgn0000640	Fbp2	1.9284176	6.331236972	2.007860032	0.078566061	0.216737097	-4.759093643
Q9V9L1	FBgn0033065	Cyp6w1	-1.077944667	6.522934537	-12.44602499	2.39e-10	1.53e-07	13.96723732
M9PFK6	FBgn0000639	Fbp1	1.887666127	4.720990339	0.982140815	0.354033164	0.555062146	-6.05344529
Q04691	FBgn0000639	Fbp1	1.887666127	4.720990339	0.982140815	0.354033164	0.555062146	-6.05344529
A8JRD6	FBgn0085320	CG34291	-1.075713844	6.381044248	-5.515125771	2.95e-05	0.000752873	2.367081062
X2J8Y6	FBgn0011559	Acp36DE	-1.074294205	6.563093849	-5.674546031	2.11e-05	0.000571655	2.704376336
A1Z7G2	FBgn0033307	CG14752	-1.070049794	6.610691177	-8.170119112	1.66e-07	1.37e-05	7.549717163
Q9VFC9	FBgn0038292	CG3987	-1.069375883	6.508489174	-7.099019513	1.2e-06	6.39e-05	5.575512547
Q7KUD5	FBgn0044048	Ilp5	-1.031312306	6.461189352	-3.846062083	0.004653792	0.033089046	-1.969601952
Q9VZQ7	FBgn0035439	CG14961	1.532497799	6.505461385	2.135858558	0.064265778	0.190695617	-4.569539106
A0A0B4LHD1	FBgn0002869	MtnB	-1.030073505	6.284074572	-7.414916629	6.5e-05	0.001389636	2.276461128
Q8IQU1	FBgn0261341	verm	1.525821717	6.60723427	1.744237356	0.118241566	0.278558463	-5.136288698
M9NDZ8	FBgn0262484	CG43074	1.52239061	6.748068505	3.065600759	0.014946952	0.072695243	-3.142936126
A0A0B4KH84	FBgn0039480	Cpr97Ea	1.506397117	6.464248573	2.465235144	0.038216743	0.135742675	-4.069585018
Q9VB82	FBgn0039480	Cpr97Ea	1.506397117	6.464248573	2.465235144	0.038216743	0.135742675	-4.069585018
X2JEX8	FBgn0004047	Yp3	1.445977042	5.526983374	1.73154671	0.100246575	0.251092048	-5.46721175
Q9W591	FBgn0027793	CG14787	1.428498461	6.345067016	1.477005111	0.176905806	0.359406213	-5.493336484
A0A0B4LFI7	FBgn0085428	Nox	-1.01951162	6.439071088	-4.492565722	0.001885861	0.017429251	-1.056604932
A8DWJ8	FBgn0085428	Nox	-1.01951162	6.439071088	-4.492565722	0.001885861	0.017429251	-1.056604932
Q8IRD6	FBgn0052282	Drsl4	-0.999641022	6.57269305	-5.828231559	1.53e-05	0.000450127	3.026767156
A0A0B4KGR6	FBgn0026059	Mhcl	1.259882448	6.164214946	2.427867974	0.040539239	0.141574856	-4.126923059
Q8INC1	FBgn0026059	Mhcl	1.259882448	6.164214946	2.427867974	0.040539239	0.141574856	-4.126923059
A0A0B4JCT7	FBgn0259682	Jabba	-0.95816169	6.579433147	-6.041773549	9.81e-06	0.000333419	3.469965234
A0A0B4KG78	FBgn0259682	Jabba	-0.95816169	6.579433147	-6.041773549	9.81e-06	0.000333419	3.469965234
B7YZK4	FBgn0259682	Jabba	-0.95816169	6.579433147	-6.041773549	9.81e-06	0.000333419	3.469965234
B7YZK5	FBgn0259682	Jabba	-0.95816169	6.579433147	-6.041773549	9.81e-06	0.000333419	3.469965234
Q9VMR8	FBgn0031701	TotM	1.229331908		1.030720008	0.335934451	0.537288483	-5.779911059
Q9VQT9	FBgn0031562	CG3604	-0.941990314	6.63086094	-4.109501188	0.000643363	0.008047165	-0.697799819
Q9VR49	FBgn0003372	Sgs1	1.201912423	6.433679242	1.943938136	0.086816154	0.229990612	-4.852361992
M9PF17	FBgn0052057	dpr10	-0.933567542	6.640673189	-7.770460336	3.41e-07	2.38e-05	6.831934732
Q9VT83	FBgn0052057	dpr10	-0.933567542	6.640673189	-7.770460336	3.41e-07	2.38e-05	6.831934732
Q7KVZ0	FBgn0284408	trol	-0.930573755	6.454712333	-4.532483888	0.000250557	0.003959964	0.235771213
M9PJS2	FBgn0052521	Mnr	-0.921550539	6.559467713	-3.86520489	0.004527038	0.032499029	-1.94170292
A2VEY9	FBgn0260941	app	1.105746567	6.117306522	1.261949539	0.241573585	0.435550252	-5.755556235
Q9VRF8	FBgn0052521	Mnr	-0.921550539	6.559467713	-3.86520489	0.004527038	0.032499029	-1.94170292
Q7KST5	FBgn0037684	Srr	-0.912700929	6.561983476	-6.879431947	1.83e-06	8.93e-05	5.15083043
Q9VHF0	FBgn0037684	Srr	-0.912700929	6.561983476	-6.879431947	1.83e-06	8.93e-05	5.15083043
C0HKQ8	FBgn0000276	CecA1	-0.909361602	6.570912793	-6.568539454	3.38e-06	0.000149655	4.538075604
Q9VFX1	FBgn0038134	wntD	1.02649758	6.489728354	1.291052261	0.231786519	0.424359155	-5.721604983
O16829	FBgn0000279	CecC	-0.909361602	6.570912793	-6.568539454	3.38e-06	0.000149655	4.538075604
Q9VUL2	FBgn0036479	CG13458	1.016296573	6.393130012	1.142424739	0.285439753	0.482709496	-5.889398785
C7LAH9	FBgn0011661	Moe	1.014900369	5.693793403	3.096582051	0.014250901	0.070248398	-3.095316144
M9PHG2	FBgn0011661	Moe	1.014900369	5.693793403	3.096582051	0.014250901	0.070248398	-3.095316144
Q9VY55	FBgn0030545	CG11590	-0.90224664	7.181482378	-3.880044604	0.004431315	0.031969444	-1.920109416
M9NE56	FBgn0284408	trol	-0.889147551	6.482360325	-4.299361676	0.000420897	0.006103303	-0.278424376
Q9VSZ0	FBgn0053926	CG33926	-0.876889632	6.642272075	-6.18210522	0.000236014	0.003794841	1.022965157
Q9VH18	FBgn0037794	CG6254	0.993435975	6.406826967	2.827815456	0.02161624	0.093968422	-3.50983376
Q9VMS8	FBgn0031694	Cyp4ac2	-0.870703348	6.584927432	-7.183187656	1.02e-06	5.59e-05	5.736497087
O77059	FBgn0025680	cry	-0.865508579	6.567875096	-7.185928699	1.01e-06	5.59e-05	5.741722972
Q9W310	FBgn0030157	CG1468	-0.860024129	6.441134124	-4.680103636	0.001467884	0.014401934	-0.80367
O76874	FBgn0024989	CG3777	0.983538959	5.994642572	1.7405455	0.098619936	0.248291339	-5.453229342
Q7JWQ7	FBgn0034709	Swim	-0.83286369	6.481955693	-5.39829258	3.79e-05	0.000915432	2.118125814
Q9V9U0	FBgn0003065	CG2150	0.976776711	6.325585018	2.298688371	0.033558339	0.124806167	-4.495596499
A1Z871	FBgn0033504	CAP	-0.831783407	6.538615834	-5.366803882	4.05e-05	0.000954369	2.050783469
Q966V0	FBgn0033504	CAP	-0.831783407	6.538615834	-5.366803882	4.05e-05	0.000954369	2.050783469
Q9VW34	FBgn0260653	serp	0.950729563	6.199005208	2.494549165	0.022427664	0.096304804	-4.123955178
Q86PD7	FBgn0036999	isoQC	0.939153183	6.441705864	3.415108654	0.008781112	0.051061409	-2.609825252
E2QCS7	FBgn0265264	CG17097	-0.824233448	6.592603021	-5.203859314	5.76e-05	0.00124561	1.700733525
Q9VZI5	FBgn0035496	CG14990	-0.821875417	6.571157763	-4.61268831	0.000209768	0.003460146	0.41224987
A1Z8Q0	FBgn0033658	Twdlbeta	-0.81364087	6.769151574	-6.548629646	0.000157994	0.002776369	1.41719255
A0A0B4KFX5	FBgn0020496	CtBP	0.923484147	6.495969963	3.250660264	0.011258837	0.060216467	-2.85943562
Q9VNL0	FBgn0026077	Gasp	0.89456065	6.363062356	2.307440765	0.032967152	0.123463315	-4.479330861
Q7JVA5	FBgn0266708	Cep89	0.884837326	6.668949802	1.165816401	0.276378851	0.473434046	-5.863940016
Q9VBV3	FBgn0039298	to	-0.813003795	6.651118962	-8.737663892	1.93e-05	0.000538839	3.414093598
Q9V449	FBgn0028415	Met75Cb	-0.802586393	6.632943232	-5.677010369	2.1e-05	0.000570953	2.709567697
Q0E8H8	FBgn0047334	BG642312	-0.790486078	6.696397665	-6.348993729	5.24e-06	0.00020818	4.097386612
B4ZJA7	FBgn0259975	Sfp87B	-0.781652266	6.233630985	-3.572609936	0.002141283	0.019072939	-1.878119847
Q9W144	FBgn0069913	CG4681	0.83384207	6.215028015	2.799284245	0.022601606	0.096604097	-3.553956806
E1JHS4	FBgn0259954	CG42464	-0.774078388	6.571453269	-4.806081652	0.000136936	0.002466303	0.836438885
Q9VTI0	FBgn0036157	CG7560	-0.771417224	6.61745787	-9.085293233	3.44e-08	4.39e-06	9.110937474
B8A3Y2	FBgn0262146	MtnE	-0.763446769	6.987040891	-3.787193898	0.001324539	0.013289713	-1.408274202
Q9VP02	FBgn0043783	CG32444	-0.758548805	6.673282176	-12.78746702	1.53e-10	1.11e-07	14.39368364
Q8IN23	FBgn0045470	Gr93b	0.81877772	6.582360705	0.923857612	0.381863128	0.579272727	-6.108307242
M9NE79	FBgn0262357	CG43055	0.816724314	6.643868404	2.435504398	0.025352984	0.104003347	-4.237620806
A0A0B4K7V5	FBgn0017558	Pdk	-0.75759456	6.447231401	-7.118980037	8.73e-05	0.001764988	1.993900033
Q8IPA4	FBgn0051704	CG31704	-0.757335497	6.533701862	-5.379657991	3.94e-05	0.000937118	2.078285783
Q9VWV6	FBgn0022355	Tsf1	-0.753773779	6.622642939	-7.220760508	9.49e-07	5.32e-05	5.808038628
A0A0B4KEX7	FBgn0264329	CG43788	-0.743821657	6.611927885	-4.486091638	0.000277733	0.004315863	0.133572268
Q9Y119	FBgn0027560	Tps1	-0.741961219	6.667191932	-11.70916448	6.45e-10	2.63e-07	13.00842102
Q9VX70	FBgn0265267	CG18258	-0.741034548	6.647314719	-5.368201867	4.04e-05	0.000954369	2.053775376
A1ZB21	FBgn0034292	CG5767	0.785694471	6.249288276	2.692601103	0.026713674	0.107551024	-3.71895155
Q9VEI6	FBgn0038523	Sgs5bis	0.782159657	6.46155114	3.108667864	0.013988612	0.069425468	-3.07675505
A1Z9B8	FBgn0033826	CG4734	0.781712342	6.503992336	2.818821773	0.021921984	0.094812349	-3.523741422
Q9VQA3	FBgn0250841	CG17242	-0.738023376	6.621299375	-7.628814095	4.42e-07	2.94e-05	6.572172155
Q9VVK8	FBgn0036754	ais	0.776397957		1.615800942	0.124303729	0.288412623	-5.643277083
P20007	FBgn0003067	Pepck1	-0.730404161	6.528486077	-4.542312747	0.000245154	0.003898755	0.257412949
M9ND23	FBgn0262358	CG43056	-0.726057291	6.827817703	-2.978359838	0.007976715	0.047973924	-3.148877378
E1JI78	FBgn0266084	Fhos	0.762310006	6.777225356	1.55033661	0.158627894	0.336465408	-5.398434845
Q7KU18	FBgn0031440	CG15395	-0.719114955	6.285666508	-4.535955114	0.001778826	0.016697379	-0.997594201
M9MRP0	FBgn0261568	CG42682	-0.714291677	6.384600875	-6.33603323	0.000199014	0.003345469	1.190854781
B4ZJA3	FBgn0259970	Sfp70A4	-0.701244472	6.657733104	-4.926320547	0.000105206	0.002050609	1.098992543
Q9VR79	FBgn0031097	obst-A	0.756538624	6.480767707	2.879979844	0.009878024	0.055115805	-3.352631776
B7Z001	FBgn0283427	FASN1	-0.696604051	6.663133361	-7.882056514	2.78e-07	2.04e-05	7.034604607
Q9VQL7	FBgn0283427	FASN1	-0.696604051	6.663133361	-7.882056514	2.78e-07	2.04e-05	7.034604607
A0A0B4LGX6	FBgn0037646	CAHbeta	-0.694315828	6.667765044	-5.883496603	1.36e-05	0.000414332	3.142007648
Q9W095	FBgn0035266	Gk2	-0.687728327	6.642373038	-13.0008029	1.16e-10	9.13e-08	14.65463707
A1Z8L3	FBgn0033633	Smyd4-3	0.747041702	6.522620247	2.328052467	0.04746121	0.157845186	-4.279449143
E2QCF1	FBgn0020236	ATPCL	-0.682501759	6.628798994	-4.07963622	0.000687843	0.008458087	-0.763754775
Q8MZ07	FBgn0046875	Obp83g	0.74423681	6.297706628	2.785803721	0.012102923	0.063108541	-3.545311702
Q9VPH9	FBgn0036970	Spn77Bc	-0.682394707	6.593255238	-6.20514418	7.02e-06	0.000260736	3.805143098
Q961N0	FBgn0015570	alpha-Est2	-0.677289273	6.56001045	-7.440861527	6.27e-07	3.92e-05	6.223125755
Q9VCY7	FBgn0260942	bond	0.734431636	6.547021136	3.31710691	0.010179112	0.056241665	-2.758282195
Q0KHT7	FBgn0052666	Drak	-0.674959991	6.387274344	-3.526772191	0.007431503	0.045691642	-2.441855395
M9PG37	FBgn0020503	CLIP-190	-0.673457376	6.552281302	-2.954811558	0.008396672	0.049649463	-3.197864668
Q9VGB1	FBgn0038009	CG17738	-0.670685602	6.603731164	-5.318448829	4.5e-05	0.001044178	1.947174721
A0A0B4LFH8	FBgn0020236	ATPCL	-0.665846594	6.607111273	-6.599216876	3.18e-06	0.000142036	4.599132279
Q9VAW8	FBgn0002865	Mst98Ca	-0.661004902	6.64822412	-3.878197894	0.001080166	0.011615208	-1.208073069
A4V3W0	FBgn0001404	egh	0.719946472	6.442567359	2.175478903	0.060379038	0.18494709	-4.510212129
Q24404	FBgn0004171	Mst98Cb	-0.661004902	6.64822412	-3.878197894	0.001080166	0.011615208	-1.208073069
A0A0B4K755	FBgn0262574	CG43114	-0.658826858	6.577281129	-5.775192983	1.71e-05	0.000487389	2.915822539
P48994	FBgn0005614	trpl	0.714683219	6.019038056	3.239243006	0.011456155	0.060856721	-2.876853783
A0A0B4LET5	FBgn0262574	CG43114	-0.658826858	6.577281129	-5.775192983	1.71e-05	0.000487389	2.915822539
M9PB52	FBgn0263200	Galt	-0.652823583	6.655248473	-10.51502591	3.6e-09	8.33e-07	11.33404782
A0A0B4LGZ8	FBgn0034470	Obp56d	-0.652604662	6.592566182	-7.327900619	7.75e-07	4.67e-05	6.010947733
M9PB12	FBgn0031428	CG9886	-0.64367883	6.594205328	-9.267640867	2.55e-08	3.42e-06	9.408707217
Q9V4F9	FBgn0039923	MED26	-0.643264895	6.590379944	-7.535664795	5.25e-07	3.36e-05	6.399807521
Q9VY84	FBgn0030524	CG10993	0.693653135	6.972035353	3.292483547	0.010565961	0.057877164	-2.795722543
F0JAR5	FBgn0262547	CG43101	-0.643210638	6.627024915	-6.037523126	9.9e-06	0.000335234	3.461199219
Q9W0U0	FBgn0025592	Gk1	-0.643167072	6.612054002	-13.76725631	4.49e-11	6.54e-08	15.5587995
A0A0B4K6L9	FBgn0262363	CG43061	-0.64298176	6.373842032	-3.99065891	0.000839532	0.009780792	-0.960160937
Q9VTX2	FBgn0036282	Smyd4-2	0.686019432	6.167693738	1.599022627	0.147448893	0.32103674	-5.334067901
E1JIS3	FBgn0261060	Sfp93F	-0.64298176	6.373842032	-3.99065891	0.000839532	0.009780792	-0.960160937
Q8IRJ9	FBgn0025592	Gk1	-0.642442545	6.610790616	-14.02525105	3.29e-11	6.12e-08	15.85187587
Q2QBM1	FBgn0002719	Men	-0.63815208	6.656244758	-13.47089212	6.46e-11	6.62e-08	15.21523838
Q9VQR5	FBgn0031542	CG15414	0.684285284	6.440783431	3.373119138	0.009353572	0.053077559	-2.673320127
Q8IRD1	FBgn0035443	CG12010	-0.637998658	6.623826217	-5.50055064	3.05e-05	0.000766977	2.336103037
Q9VG31	FBgn0002719	Men	-0.63690063	6.655116453	-13.46646936	6.49e-11	6.62e-08	15.21005439
Q9VG32	FBgn0002719	Men	-0.63690063	6.655116453	-13.46646936	6.49e-11	6.62e-08	15.21005439
Q95RA0	FBgn0040732	CG16926	-0.634970108	6.406059337	-4.527799964	0.001798431	0.016850375	-1.008662959
M9PHF2	FBgn0260657	CG42540	-0.62503783	6.471819134	-5.603685371	0.00046009	0.006387756	0.360839444
C9QPE7	FBgn0031907	CG5171	-0.62481076	6.641571412	-13.99346439	3.42e-11	6.12e-08	15.81606365
Q9VZT9	FBgn0035409	CG14963	0.669378389	6.528425511	3.031954161	0.015743133	0.075558145	-3.19471318
A0A0B4LEJ6	FBgn0041087	wun2	0.668650876	6.55787564	2.632353492	0.029366695	0.114348393	-3.812064479
Q7KGH1	FBgn0041087	wun2	0.668650876	6.55787564	2.632353492	0.029366695	0.114348393	-3.812064479
Q9VM19	FBgn0031907	CG5171	-0.62481076	6.641571412	-13.99346439	3.42e-11	6.12e-08	15.81606365
B4ZJA4	FBgn0259972	Sfp77F	-0.622333267	6.490745671	-3.799629275	0.001288139	0.013118174	-1.38094412
Q8IQ36	FBgn0031127	CG1835	0.656580354	6.661711985	1.946200727	0.067215409	0.196599699	-5.120150632
Q9VRB4	FBgn0031127	CG1835	0.656580354	6.661711985	1.946200727	0.067215409	0.196599699	-5.120150632
Q9VTR6	FBgn0028573	prc	-0.621383972	6.502954713	-4.715608645	0.000167113	0.00291703	0.638258427
A1Z987	FBgn0259876	Cap-G	-0.621036603	6.612115806	-4.287340766	0.00043234	0.006198692	-0.304971375
B3DN53	FBgn0259876	Cap-G	-0.621036603	6.612115806	-4.287340766	0.00043234	0.006198692	-0.304971375
A0A0B4LFT2	FBgn0014469	Cyp4e2	-0.619820267	6.634237474	-10.8348999	2.24e-09	6.06e-07	11.79796429
P52295	FBgn0287720	Pen	0.655103523	6.161738044	1.659098259	0.114205575	0.271758083	-5.577872807
Q9VMS9	FBgn0031693	Cyp4ac1	-0.618369419	6.633273833	-4.050420024	0.000734345	0.008922428	-0.828263939
Q9VX69	FBgn0030828	CG5162	-0.617869931	6.630741697	-5.991361799	1.09e-05	0.000360094	3.365849606
D5SHT6	FBgn0026593	CG5707	-0.617661842	6.621692389	-10.57133955	3.31e-09	8.24e-07	11.41656764
Q9W043	FBgn0026593	CG5707	-0.617650505	6.621532878	-10.40552997	4.25e-09	8.33e-07	11.17254581
Q7JRN6	FBgn0033820	CG4716	-0.61702436	6.622347675	-7.023603603	1.38e-06	6.95e-05	5.430421087
Q7JYW9	FBgn0001187	Hex-C	-0.616201162	6.630860553	-13.9504566	3.6e-11	6.12e-08	15.76747728
M9PDI9	FBgn0032901	sky	0.643796252	6.589934776	1.659631949	0.134534424	0.303412663	-5.252526657
M9PDV9	FBgn0032901	sky	0.643796252	6.589934776	1.659631949	0.134534424	0.303412663	-5.252526657
Q0E8N9	FBgn0032901	sky	0.643796252	6.589934776	1.659631949	0.134534424	0.303412663	-5.252526657
Q9VIH7	FBgn0032901	sky	0.643796252	6.589934776	1.659631949	0.134534424	0.303412663	-5.252526657
Q02936	FBgn0004644	hh	0.640372097	6.450030927	3.161950881	0.012890944	0.065738012	-2.995036244
Q9VCZ7	FBgn0038977	CG5376	0.628715252	6.405182083	2.674428278	0.015356132	0.074189766	-3.769865292
Q5U179	FBgn0034182	SmydA-7	0.625807087	6.495286199	2.702047194	0.02632048	0.106346006	-3.704345858
Q9VHJ5	FBgn0037646	CAHbeta	-0.610110749	6.714345867	-8.733698384	6.22e-08	6.74e-06	8.524472022
C9QPH0	FBgn0259963	Sfp33A2	-0.608968285	6.60133035	-3.066737076	0.006574895	0.041942728	-2.963892878
Q0E8P1	FBgn0032774	CG17549	-0.603636118	6.630674091	-6.175982773	7.45e-06	0.000269349	3.745567372
Q9VSM9	FBgn0035918	Cdc6	0.620557474	6.500245944	3.351849622	0.009658432	0.054038449	-2.705548268
Q9VIX6	FBgn0032774	CG17549	-0.603636118	6.630674091	-6.175982773	7.45e-06	0.000269349	3.745567372
Q9W2P4	FBgn0034565	CG15650	-0.602415093	6.828602038	-3.647719933	0.006214	0.0406073	-2.26148884
Q9W2C9	FBgn0034660	Loxl2	0.614010163	6.493068713	2.670230625	0.015493766	0.074642465	-3.778253365
D0IQG7	FBgn0022702	Cht2	0.612008224	6.500807854	2.767605846	0.01258509	0.064702351	-3.582256679
D1Z365	FBgn0259965	Sfp35C	-0.599418135	6.673651303	-3.608246976	0.00197729	0.017980814	-1.800357293
Q4V621	FBgn0051779	Acp24A4	-0.59793978	6.481954046	-2.996630082	0.00766498	0.046732538	-3.110780017
Q86NW1	FBgn0260964	Vmat	-0.597721171	6.446164559	-6.601232417	0.000149346	0.002647711	1.472220481
Q9VQN2	FBgn0031513	CG3347	-0.596062875	6.783680902	-5.558026069	0.00048589	0.006622499	0.306414453
Q9VG61	FBgn0038056	CG5961	0.606349875	6.423869837	2.423690821	0.040807528	0.142365483	-4.13332547
Q9VUJ8	FBgn0036467	CG12310	-0.5948681	6.597818011	-3.948650223	0.000922397	0.010485304	-1.052819063
M9NEQ6	FBgn0262621	CG43145	-0.593334993	6.594068616	-4.115066612	0.000635399	0.008016408	-0.685507728
E1JI40	FBgn0261341	verm	0.603947771	6.043102293	1.591236712	0.149187322	0.323113414	-5.344431228
Q9VW31	FBgn0261341	verm	0.603947771	6.043102293	1.591236712	0.149187322	0.323113414	-5.344431228
Q7K1H9	FBgn0034296	CG10912	0.59786211		0.981001447	0.34017062	0.54199739	-6.367814249
O18408	FBgn0020506	Amyrel	0.597431836	6.280169386	3.229652662	0.011624702	0.061336549	-2.891492912
O76895	FBgn0023535	arg	-0.58398307	6.624239779	-11.32174565	1.11e-09	4.04e-07	12.48214162
Q9VQ17	FBgn0031345	CG18132	0.591734847	6.704497828	3.21549539	0.011878277	0.062191657	-2.91311647
A0A0B4KFY0	FBgn0260866	dnr1	0.591355697	6.727167129	2.611439542	0.030349214	0.116791199	-3.844363586
Q8SWW8	FBgn0260866	dnr1	0.591355697	6.727167129	2.611439542	0.030349214	0.116791199	-3.844363586
Q9VPJ7	FBgn0031220	CG4822	-0.582581988	6.372319013	-4.443190417	0.002016197	0.018204704	-1.12411377
P08171	FBgn0000592	Est-6	-0.581178207	6.598104005	-7.575353358	4.88e-07	3.21e-05	6.473397286
Q9W3Y0	FBgn0029885	CG3224	-0.578319786	6.514101541	-7.843414089	2.98e-07	2.14e-05	6.964623646
Q94526	FBgn0017561	Ork1	-0.578246954	6.584418331	-7.697135154	3.89e-07	2.65e-05	6.697817267
A0A1L4AAC2	FBgn0266437	CG45067	0.581492578	6.607557665	3.144455046	0.013241092	0.066640566	-3.021848307
X2JJC8	FBgn0017561	Ork1	-0.578246954	6.584418331	-7.697135154	3.89e-07	2.65e-05	6.697817267
Q9VL92	FBgn0015035	Cyp4e3	-0.578196333	6.607051071	-9.569448695	1.56e-08	2.27e-06	9.892166144
M9PE54	FBgn0031417	CG3597	-0.57779303	6.636625396	-14.27688047	2.44e-11	6.12e-08	16.13247806
Q9VVK2	FBgn0036750	CG6034	-0.577381911	6.619272445	-4.204243878	0.000520507	0.006954188	-0.488518996
Q9VQB3	FBgn0031417	CG3597	-0.576848586	6.637525022	-14.16671961	2.78e-11	6.12e-08	16.01026212
Q961T9	FBgn0053307	CG33307	-0.575304848	6.650625081	-7.134741335	1.12e-06	6.03e-05	5.64395792
F3YD86	FBgn0262482	CG43072	0.565495849	6.747267643	2.339438829	0.046615368	0.155955716	-4.262103126
Q2PDQ6	FBgn0262003	CG42821	-0.575137316	6.610973642	-6.228203728	6.7e-06	0.000251974	3.852174266
Q7JR91	FBgn0013305	Nmda1	-0.573452516	6.73366808	-3.197321825	0.00493266	0.034535396	-2.68757942
Q7JRM9	FBgn0013305	Nmda1	-0.573452516	6.73366808	-3.197321825	0.00493266	0.034535396	-2.68757942
A0A0B4KEV9	FBgn0050295	Ipk1	0.55678755	6.608919778	2.304127066	0.049288669	0.161975724	-4.315846924
A0A0B4LH15	FBgn0050295	Ipk1	0.55678755	6.608919778	2.304127066	0.049288669	0.161975724	-4.315846924
A8DYK1	FBgn0050295	Ipk1	0.55678755	6.608919778	2.304127066	0.049288669	0.161975724	-4.315846924
Q9W2Q7	FBgn0050295	Ipk1	0.55678755	6.608919778	2.304127066	0.049288669	0.161975724	-4.315846924
Q9VCY6	FBgn0038986	sit	0.556492061	6.688481409	2.306329851	0.033041651	0.123651463	-4.481397269
Q95T37	FBgn0013305	Nmda1	-0.573452516	6.73366808	-3.197321825	0.00493266	0.034535396	-2.68757942
A1ZBY4	FBgn0034546	CG13442	0.55509906	6.425044135	1.846955577	0.100934615	0.252373673	-4.991778779
E1JHF7	FBgn0259961	CG42471	-0.571110366	6.697531427	-3.817067532	0.001238772	0.012755593	-1.342603746
Q9VSU3	FBgn0040827	CG13315	-0.570274682	6.670528692	-5.523636685	0.000506368	0.006793086	0.265210362
Q9VWT7	FBgn0030929	CG15043	0.552766917	7.192421855	3.128911418	0.013560507	0.067776619	-3.045686002
A0A0B4KHW3	FBgn0028646	aralar1	-0.569405665	6.604091835	-5.590669058	2.52e-05	0.000664705	2.527267772
A0A0B4K801	FBgn0250832	Dup99B	-0.55978174	6.692058737	-4.912587265	0.000108414	0.00209864	1.069056252
A0A0B4K7X0	FBgn0262571	CG43111	-0.554728758	6.570535308	-4.854208992	0.000123206	0.002296084	0.941649788
Q9VIU3	FBgn0032803	CG13082	0.546469884	6.659733015	3.379947828	0.009257858	0.052709912	-2.662982292
Q7KTW1	FBgn0053290	CG33290	-0.552590664	6.608482201	-2.972248257	0.008083711	0.048445236	-3.161603906
Q9VLX0	FBgn0286198	LKRSDH	-0.546217747	6.627078725	-10.41709933	4.18e-09	8.33e-07	11.18967604
A1ZBR1	FBgn0034480	CG16898	-0.546122129	6.517805456	-7.191665265	1e-06	5.56e-05	5.752656484
Q7JVH6	FBgn0033101	CG9436	-0.543230797	6.617680894	-10.42047851	4.15e-09	8.33e-07	11.1946765
Q9U616	FBgn0027945	ppl	-0.54223156	6.608573483	-10.32001709	4.84e-09	9.02e-07	11.045445
Q9VZJ8	FBgn0035484	CG11594	-0.540628292	6.663659535	-7.637097852	4.35e-07	2.92e-05	6.587441318
Q9VKJ1	FBgn0032348	CG4751	0.531692072	6.737917326	2.264289718	0.052487994	0.168576751	-4.376290033
Q0KI91	FBgn0037798	CG12817	0.530930688	6.56492608	3.00593509	0.016389004	0.077924213	-3.234791953
Q7JX94	FBgn0050503	CG30503	-0.540253727	6.686429142	-7.99011568	2.29e-07	1.77e-05	7.229190089
Q9VD48	FBgn0040582	BomBc3	-0.53683242	6.691998574	-4.656715035	0.00019031	0.003222629	0.508998084
Q9VG86	FBgn0038033	CG10097	-0.535447251	6.630006461	-5.256435302	5.14e-05	0.001143648	1.813962047
F0JAT6	FBgn0262359	CG43057	-0.534877471	6.60971114	-5.101737166	7.18e-05	0.001496598	1.480077476
Q7K511	FBgn0023507	D2hgdh	-0.533338094	6.634863964	-9.085451405	3.44e-08	4.39e-06	9.111197641
P81160	FBgn0250832	Dup99B	-0.532370655	6.664339955	-5.909320186	1.29e-05	0.000401061	3.195727917
Q8SWT8	FBgn0036428	Gbs-70E	-0.531618313	6.567225446	-6.352359032	5.21e-06	0.00020818	4.104190683
Q9VUF3	FBgn0036428	Gbs-70E	-0.531618313	6.567225446	-6.352359032	5.21e-06	0.00020818	4.104190683
A1Z7Z4	FBgn0033446	CG1648	-0.529809682	6.643715726	-4.346410865	0.000378973	0.005582738	-0.174541661
Q9W3L4	FBgn0029990	CG2233	-0.527323989	6.582076869	-4.910023858	0.000109024	0.002104911	1.063466914
Q9VS11	FBgn0035734	CG14823	-0.524474616	6.737321975	-3.611337179	0.001963671	0.017904886	-1.793608589
Q9VGF1	FBgn0037975	CG3397	-0.524358387		-3.27565654	0.005023403	0.035098406	-2.481779502
Q7K2P3	FBgn0033446	CG1648	-0.523840994	6.644437241	-4.366721199	0.000362204	0.005358933	-0.129709651
Q9VQA4	FBgn0031409	CG4271	0.518358575	6.778694741	1.18347491	0.269694357	0.465819091	-5.844478721
Q6IHT7	FBgn0261055	Sfp26Ad	-0.523128683	6.634100421	-3.092973319	0.006207034	0.0406073	-2.908650298
Q9VKS2	FBgn0032281	CG17107	0.516697166	6.578386424	2.534746435	0.020621146	0.090961474	-4.045818404
Q9W2V7	FBgn0030196	Psf3	-0.521206576	6.472860246	-3.735540167	0.005463665	0.037192953	-2.131628403
Q8SXB9	FBgn0034638	CG10433	-0.518522445	6.814240046	-3.138515649	0.005615551	0.037760505	-2.812423851
Q95TS5	FBgn0036570	IntS9	0.511375635	6.602424171	2.51229994	0.035481217	0.129547106	-3.997218158
A1Z7E4	FBgn0033286	CG2127	-0.517578227	6.627335174	-4.912253597	0.000108494	0.00209864	1.068328738
Q961W1	FBgn0036992	Hpd	0.51045038	6.452105091	2.664542599	0.015682145	0.075371891	-3.789610566
Q9VLA4	FBgn0032131	CG3841	0.509659902	6.468436618	2.165178626	0.043878484	0.149099088	-4.739400837
Q9W2F3	FBgn0016641	PTP-ER	0.509211002	6.348808283	2.623189214	0.017118708	0.080196741	-3.871862206
Q8T8W0	FBgn0033286	CG2127	-0.517578227	6.627335174	-4.912253597	0.000108494	0.00209864	1.068328738
A0A2U8U0K3	FBgn0001112	Gld	-0.515780877	6.576736993	-5.27357717	4.95e-05	0.001111921	1.850822265
P18173	FBgn0001112	Gld	-0.515780877	6.576736993	-5.27357717	4.95e-05	0.001111921	1.850822265
Q500X4	FBgn0033868	S-Lap7	-0.513817319	6.624680286	-6.535350796	3.61e-06	0.000155777	4.471875998
Q9W370	FBgn0030105	CG15369	0.505996891	6.575959213	2.095711056	0.050329936	0.163291969	-4.862884517
Q9VS41	FBgn0035756	unc-13-4A	0.503351634	6.216566995	2.355888199	0.045419908	0.152960205	-4.237018159
A1Z6J6	FBgn0033056	CG7856	0.503280475	6.107814749	2.833728151	0.010916467	0.059129197	-3.44756477
E1JHG2	FBgn0259964	Sfp33A3	-0.51230479	6.618543573	-5.825035892	1.54e-05	0.000450521	3.020092115
C1C3H6	FBgn0262880	CG43235	-0.507621844	6.538673659	-4.87153722	0.000118612	0.002239137	0.979492513
Q8INW1	FBgn0051697	CG31697	0.502518131	6.54589123	2.297514041	0.04980602	0.162461092	-4.325894864
Q9VKR4	FBgn0032287	CG6415	-0.505290825	6.597850563	-8.340065116	1.23e-07	1.1e-05	7.848221056
A0A0U1RVK6	FBgn0032820	fbp	-0.50386797	6.621700633	-11.22308887	1.28e-09	4.2e-07	12.34558381
Q9VGX9	FBgn0037828	tomboy20	0.501461145	6.502693735	2.821647108	0.021825459	0.094479187	-3.519372272
Q9VIS3	FBgn0032820	fbp	-0.50386797	6.621700633	-11.22308887	1.28e-09	4.2e-07	12.34558381
M9ND65	FBgn0032338	CG16854	0.50063143	6.694437939	2.855760471	0.010409323	0.057234431	-3.402414258
Q9VKK3	FBgn0032338	CG16854	0.50063143	6.694437939	2.855760471	0.010409323	0.057234431	-3.402414258
X2JES1	FBgn0032820	fbp	-0.50386797	6.621700633	-11.22308887	1.28e-09	4.2e-07	12.34558381
Q8IRV7	FBgn0284408	trol	-0.50294557	6.599683196	-4.06829319	0.003388276	0.026406792	-1.648845248
P04412	FBgn0003731	Egfr	-0.502686552	6.578570352	-10.43724692	4.05e-09	8.33e-07	11.21947041
Q9VQE1	FBgn0250835	CG15394	-0.502639477	6.584264413	-6.408549165	4.65e-06	0.000191156	4.21757372
Q9W1T3	FBgn0034835	CG3092	0.496247975	6.658578516	2.916847307	0.018816615	0.085430453	-3.372236474
Q9VLQ7	FBgn0028987	Spn28F	-0.501965937	6.578560896	-4.413626239	0.000326284	0.004971802	-0.026209332
Q9VR93	FBgn0040651	CG15458	0.495839027	6.608724457	2.371444033	0.044317573	0.150240553	-4.213268747
Q9VE30	FBgn0038655	CG14297	0.493587116	6.546022236	2.747820745	0.013130185	0.066360489	-3.622313815
Q4QPW2	FBgn0034478	CG10822	-0.499561096	6.812481179	-3.902807066	0.004288666	0.031249934	-1.887045766
Q7JY89	FBgn0028955	CG8788	-0.499094676	6.672903991	-3.685470402	0.001663492	0.015892817	-1.631458197
Q9V3S7	FBgn0028480	CG17841	-0.498630782	6.772012103	-7.237438599	9.19e-07	5.21e-05	5.839731163
M9NEN6	FBgn0261444	CG3638	-0.492979855	6.589179578	-3.351869333	0.003502545	0.027008281	-2.356630536
Q9W5A5	FBgn0261444	CG3638	-0.492979855	6.589179578	-3.351869333	0.003502545	0.027008281	-2.356630536
Q8IMW8	FBgn0053340	CG33340	-0.492597139	6.592455915	-5.527372257	2.88e-05	0.000739085	2.393091922
Q9VAK8	FBgn0039666	Diedel	0.487659426	6.876973478	0.625923234	0.548336532	0.711887749	-6.343935235
Q8MLW0	FBgn0003731	Egfr	-0.491471468	6.579293746	-10.41352739	4.2e-09	8.33e-07	11.18438889
Q9VI80	FBgn0037487	thw	0.485549328	6.724040763	1.890013705	0.094415824	0.241645721	-4.930211815
Q9VJ04	FBgn0032752	CG10702	0.482789123	6.447798552	2.364967785	0.029315701	0.114310713	-4.371598368
Q9VLG9	FBgn0032076	Argl	-0.490503442	6.63134588	-8.768996873	5.86e-08	6.42e-06	8.584091837
Q7K2U6	FBgn0033287	CG8701	-0.489914833	6.560650986	-5.465332734	3.28e-05	0.000816601	2.261156293
A0A6F7UQK0	FBgn0020503	CLIP-190	-0.489133143	6.509948089	-3.790103114	0.001315932	0.013286455	-1.401881244
E1JI91	FBgn0035978	UGP	-0.486573512	6.656825004	-8.957247494	4.26e-08	5.17e-06	8.899247776
A8E702	FBgn0031660	mRpL28	0.477148361	6.612111769	2.565147136	0.019347073	0.086882847	-3.986333556
Q9VRT4	FBgn0259164	CG42269	0.476961598	6.777606808	2.245028807	0.037402539	0.134030492	-4.594573222
M9PB25	FBgn0263846	CG43707	0.47691117	6.703295773	2.613908718	0.030231493	0.116514119	-3.840551014
M9PBX6	FBgn0263846	CG43707	0.47691117	6.703295773	2.613908718	0.030231493	0.116514119	-3.840551014
M9PC26	FBgn0263846	CG43707	0.47691117	6.703295773	2.613908718	0.030231493	0.116514119	-3.840551014
Q9VEQ0	FBgn0038463	CG3534	-0.484846943	6.628639968	-8.291337234	1.34e-07	1.17e-05	7.763038996
Q9VPR2	FBgn0031264	CG11835	0.475889475	6.557021582	2.427099556	0.025797384	0.105085066	-4.253690357
Q9VMP4	FBgn0004620	GluRIIA	0.47576839	6.632410956	2.698579173	0.026464144	0.106672791	-3.709708324
Q9VHT7	FBgn0051463	CG31463	0.474695331	6.324961947	1.791471187	0.089838692	0.234341341	-5.373136912
Q9W4B8	FBgn0029769	frma	-0.484037031	6.765465617	-4.424063271	0.000318794	0.004879554	-0.003186673
M9NDG8	FBgn0031860	Daao2	-0.482797576	6.621862181	-4.889061276	0.000114144	0.002166831	1.017741547
Q9VTY1	FBgn0036289	CG10657	0.474436245	6.558120274	2.139535713	0.046166517	0.154911611	-4.785262038
Q9VM80	FBgn0031860	Daao2	-0.482797576	6.621862181	-4.889061276	0.000114144	0.002166831	1.017741547
Q8IRI5	FBgn0024277	trio	0.474117404	6.421465125	3.090397087	0.014387108	0.070782904	-3.10481829
Q9VYJ1	FBgn0030425	Nep6	-0.482769878	6.610706405	-5.056464153	7.92e-05	0.001627958	1.381963656
P05623	FBgn0003034	SP	-0.481987426	6.754685683	-4.842764123	0.000126338	0.002322062	0.916644283
A0A0B4K6D5	FBgn0053208	Mical	0.471517324	6.717770598	2.155654452	0.062294073	0.187599779	-4.539931865
A0A0B4K6N6	FBgn0053208	Mical	0.471517324	6.717770598	2.155654452	0.062294073	0.187599779	-4.539931865
A0A0B4K703	FBgn0053208	Mical	0.471517324	6.717770598	2.155654452	0.062294073	0.187599779	-4.539931865
A0A126GUS4	FBgn0053208	Mical	0.471517324	6.717770598	2.155654452	0.062294073	0.187599779	-4.539931865
A0A126GUS6	FBgn0053208	Mical	0.471517324	6.717770598	2.155654452	0.062294073	0.187599779	-4.539931865
Q86BA1	FBgn0053208	Mical	0.471517324	6.717770598	2.155654452	0.062294073	0.187599779	-4.539931865
Q7JQV2	FBgn0036882	CG9279	-0.481210962	6.618737329	-4.771824876	0.001301027	0.01320983	-0.681984403
Q9VRC3	FBgn0031134	CG1314	0.469213788	6.298861264	2.291252356	0.03406831	0.125914458	-4.50938927
E1JHR9	FBgn0000721	for	-0.479737621	6.503034267	-7.889186205	2.74e-07	2.04e-05	7.047493548
P32023	FBgn0000721	for	-0.479737621	6.503034267	-7.889186205	2.74e-07	2.04e-05	7.047493548
A0A0B4JD42	FBgn0043532	Obp56i	-0.479422993	6.546066253	-3.176569001	0.005163834	0.03552329	-2.7317109
Q4V3N1	FBgn0043532	Obp56i	-0.479422993	6.546066253	-3.176569001	0.005163834	0.03552329	-2.7317109
Q9VCD1	FBgn0039152	Root	0.468120487	6.758065811	3.37209667	0.009367993	0.053083557	-2.674868411
E1JHS7	FBgn0259957	CG42467	-0.479217385	6.309674805	-4.89918827	0.000111641	0.002139206	1.039835363
A0A0B4LHN5	FBgn0261287	ymp	0.46588839	6.797619633	2.929486666	0.008872185	0.051388101	-3.250398475
A0A0B4LHY0	FBgn0261287	ymp	0.46588839	6.797619633	2.929486666	0.008872185	0.051388101	-3.250398475
Q9VBQ0	FBgn0261287	ymp	0.46588839	6.797619633	2.929486666	0.008872185	0.051388101	-3.250398475
A5XCL5	FBgn0035978	UGP	-0.478788242	6.657683387	-9.099562736	3.36e-08	4.39e-06	9.134395229
Q9VSW1	FBgn0035978	UGP	-0.474837264	6.657350844	-8.867191102	4.96e-08	5.56e-06	8.749068888
Q9VRM9	FBgn0035620	Alp9	0.465260331	6.650491771	1.605848308	0.125494435	0.290088496	-5.656988581
O97479	FBgn0024289	Sodh-1	-0.470064725	6.627305815	-5.493478158	3.09e-05	0.000774775	2.321062879
Q9W1Q4	FBgn0034860	CG9812	-0.468179832	6.573507643	-10.05460945	7.27e-09	1.21e-06	10.64544912
Q9VSW2	FBgn0035978	UGP	-0.4680796	6.658071065	-8.986651539	4.06e-08	4.98e-06	8.948050183
Q9VEU9	FBgn0038432	CG14883	0.462931496	6.880404182	1.954105934	0.085450341	0.228840602	-4.837595147
Q9VPX0	FBgn0031305	Iris	-0.468039937	6.608068837	-5.738739813	1.84e-05	0.000515966	2.839376461
Q9VTN3	FBgn0036204	Tim13	0.462371528	6.536676731	2.878040032	0.009919596	0.055317484	-3.356624724
A0A0B4LHP3	FBgn0262858	MtnF	0.461927295	6.484773444	2.870545992	0.01008179	0.055734149	-3.372041337
Q9W300	FBgn0263216	CG43386	0.460501264	6.591622	2.488993709	0.036810218	0.132641696	-4.033072884
P00334	FBgn0000055	Adh	-0.467687194	6.649657262	-7.346008548	7.49e-07	4.54e-05	6.045081674
Q9VCE0	FBgn0026576	Pisd	-0.466059215	6.635412501	-11.52908264	8.29e-10	3.25e-07	12.76575121
Q9VM82	FBgn0042189	CG17376	-0.465746917	6.767870299	-3.466765648	0.002712078	0.022888645	-2.108301003
M9PDB4	FBgn0020503	CLIP-190	-0.464768032	6.563109704	-3.931335981	0.000958891	0.010749739	-1.090991909
Q9W4L8	FBgn0029702	CG15572	0.459209944	6.182125978	1.942715504	0.086981789	0.230338133	-4.854135816
Q9VF15	FBgn0027657	glob1	-0.464716601	6.636250729	-7.762744343	3.45e-07	2.39e-05	6.817857145
Q9VB61	FBgn0039498	CG17991	0.458056233	6.708731213	1.244779423	0.247508542	0.442571843	-5.775344368
A0A0B4K779	FBgn0262961	CG43272	-0.464491855	6.529310667	-4.714600102	0.000167485	0.002918527	0.636046474
Q7KN97	FBgn0027580	PCB	-0.463691927	6.658513054	-12.44122481	2.4e-10	1.53e-07	13.9611635
Q7K2S9	FBgn0259795	loopin-1	-0.463350641	6.666790151	-5.440381125	3.46e-05	0.000850843	2.207977067
Q0E9E2	FBgn0027580	PCB	-0.46316814	6.659120492	-11.8366706	5.42e-10	2.61e-07	13.17822039
Q9VYR9	FBgn0030358	CG10362	0.454661254	6.46739855	2.707076625	0.02611355	0.105899053	-3.696568744
Q9VSM6	FBgn0035915	S-Lap1	-0.463047954	6.589977653	-4.948672809	0.000100189	0.001975489	1.147686809
Q8SZU1	FBgn0264086	CG43755	-0.462772524	6.44673099	-3.411416524	0.003068046	0.024881195	-2.228147174
Q9V3E7	FBgn0010774	Ref1	-0.462552395	6.612553185	-3.857542083	0.001131348	0.011963657	-1.253551507
Q7K036	FBgn0033357	Tom7	0.453296951	6.558724774	1.876711577	0.096385777	0.24484341	-4.949290373
Q9VIQ5	FBgn0032836	CG10680	-0.462534558	6.611892081	-5.105929243	7.11e-05	0.001489137	1.489153512
Q9I7T5	FBgn0035473	mge	0.452348681	6.775558647	2.24000163	0.05453874	0.172908908	-4.413034308
Q9VD55	FBgn0038925	Cchl	0.450567764	6.534954293	2.254159625	0.036720948	0.132413634	-4.577822856
Q9VJ49	FBgn0040992	CG10570	0.449898522	7.565886216	1.680776032	0.130278833	0.297638373	-5.223731521
A1Z9C4	FBgn0033834	CG4744	0.449880395		0.527273576	0.613801497	0.760555787	-6.313505439
M9MRU0	FBgn0261563	wb	-0.461437795	6.738022197	-3.994055845	0.003764251	0.028551175	-1.755223049
A0A0B4K6P5	FBgn0262717	Skeletor	0.448714458	6.624967053	2.490949861	0.022596495	0.096604097	-4.130922292
Q9VGY6	FBgn0262717	Skeletor	0.448714458	6.624967053	2.490949861	0.022596495	0.096604097	-4.130922292
Q8IP51	FBgn0261563	wb	-0.461437795	6.738022197	-3.994055845	0.003764251	0.028551175	-1.755223049
Q9VYX5	FBgn0030311	CG11699	0.44803917	6.418313815	1.328740212	0.219612046	0.409572849	-5.676889743
R9PY40	FBgn0261563	wb	-0.461437795	6.738022197	-3.994055845	0.003764251	0.028551175	-1.755223049
Q7JWG9	FBgn0033208	mRpL52	0.445978853	6.612878753	1.898973478	0.073515555	0.206907115	-5.198857869
Q9VWP2	FBgn0030968	CG7322	-0.460258838	6.635455751	-6.752524605	2.35e-06	0.000109234	4.902318149
Q9VCD2	FBgn0039151	CG13607	-0.459458977	6.696021646	-5.281446634	4.87e-05	0.001102637	1.867734502
Q9W1L8	FBgn0034887	St1	-0.459350238	6.648420888	-6.920205537	1.69e-06	8.37e-05	5.230197387
Q8MS27	FBgn0038923	mRpL35	0.444810841	6.649494584	1.518874764	0.166252214	0.346367273	-5.439462038
Q7KVQ8	FBgn0030218	CG1628	-0.459021184	6.661747238	-6.054134094	9.57e-06	0.000331675	3.495444417
Q9W2T2	FBgn0030218	CG1628	-0.459021184	6.661747238	-6.054134094	9.57e-06	0.000331675	3.495444417
Q7K3M6	FBgn0034479	CG8654	-0.454741615	6.658527052	-3.811776122	0.001253549	0.012842888	-1.35423945
Q9VML7	FBgn0031746	CG9029	-0.452508611	6.659346206	-3.482448451	0.002618857	0.022281926	-2.074274762
Q9VVA0	FBgn0036661	CG9705	0.439894806	6.432502769	1.782672183	0.111463176	0.267543117	-5.082626839
X2JDB2	FBgn0031746	CG9029	-0.452508611	6.659346206	-3.482448451	0.002618857	0.022281926	-2.074274762
M9PI43	FBgn0031191	Cp110	0.438715988	6.818396527	2.706501175	0.026137141	0.105899053	-3.697458592
Q2PDW6	FBgn0031191	Cp110	0.438715988	6.818396527	2.706501175	0.026137141	0.105899053	-3.697458592
Q9VR58	FBgn0031191	Cp110	0.438715988	6.818396527	2.706501175	0.026137141	0.105899053	-3.697458592
Q8MLS1	FBgn0085453	Mthfs	-0.451751016	6.636009248	-5.929016373	1.24e-05	0.000390957	3.236646264
F9VMG5	FBgn0062978	CG31808	0.438223468	6.715287041	2.365045387	0.044767726	0.151263573	-4.223040798
Q9VM07	FBgn0031918	CG6055	0.437773258	6.612625521	1.408283711	0.195703471	0.381599308	-5.579869992
A8JNV2	FBgn0085282	CG34253	-0.451273092	6.551381326	-3.252615304	0.00436506	0.031670762	-2.569623285
B7Z091	FBgn0037039	CG10587	-0.450873543	6.558783022	-3.136389291	0.0056419	0.037862755	-2.816925782
Q9VP92	FBgn0037039	CG10587	-0.450873543	6.558783022	-3.136389291	0.0056419	0.037862755	-2.816925782
Q8MLS8	FBgn0052833	CG32833	-0.448608304	6.591284981	-3.46951239	0.002695517	0.022841318	-2.102343645
Q8IQA0	FBgn0052371	CG32371	0.435838238	6.474623577	1.797265269	0.088884109	0.232806713	-5.363921901
A0A1W5Q0S1	FBgn0000721	for	-0.447984883	6.611750163	-9.546864189	1.62e-08	2.33e-06	9.856388672
Q9W0X1	FBgn0035090	CG2736	-0.447935485	6.634684464	-6.191642239	7.22e-06	0.00026463	3.777572896
O18399	FBgn0003116	pn	-0.44783301	6.649508352	-10.92117022	1.98e-09	5.93e-07	11.92110416
A1Z992	FBgn0053138	AGBE	-0.447506486	6.602346518	-13.05178555	1.09e-10	9.13e-08	14.71638627
Q9VHA1	FBgn0037723	SpdS	-0.446438186	6.694300907	-8.712045774	6.45e-08	6.92e-06	8.487817767
Q7KVI9	FBgn0034860	CG9812	-0.445677815	6.55900703	-9.535051938	1.65e-08	2.34e-06	9.837650584
Q9VA30	FBgn0039807	CG15546	0.431367505	6.600372278	2.508233915	0.021796539	0.094430055	-4.097421486
Q8T465	FBgn0033953	CG12861	-0.444928458	6.620079811	-3.280612558	0.004102603	0.030218163	-2.509700099
Q59E09	FBgn0012034	AcCoAS	-0.44207678	6.587178928	-5.689071561	2.05e-05	0.000561479	2.734965618
Q9VHJ0	FBgn0037650	CG11977	0.428038791	6.31861317	1.334956042	0.217657377	0.407629414	-5.669435642
Q9VP61	FBgn0012034	AcCoAS	-0.44207678	6.587178928	-5.689071561	2.05e-05	0.000561479	2.734965618
Q9VQH2	FBgn0283531	Duox	-0.438908147	6.766797121	-4.211546959	0.00051208	0.006850583	-0.47238614
B5RIV0	FBgn0027348	bgm	-0.43683405	6.57703164	-6.255060105	6.34e-06	0.000240355	3.906861319
Q9VSX2	FBgn0035982	CG4461	-0.436383758	6.58817875	-5.656645647	2.19e-05	0.000587378	2.666646498
Q9VTY6	FBgn0264848	vih	0.42587074	6.7452272	2.001847209	0.079308731	0.218093663	-4.767909715
A0A0B4KHC3	FBgn0038603	PKD	-0.436382495	6.633311985	-8.520329049	8.97e-08	8.55e-06	8.160519017
Q7JYV3	FBgn0033774	CG12374	0.425064398	6.509213343	1.496151063	0.151730691	0.327006906	-5.813789594
Q9VA22	FBgn0062411	Ctr1C	0.424431056	6.839604552	2.070025694	0.071271746	0.20396932	-4.667462028
Q9VE91	FBgn0038603	PKD	-0.436382495	6.633311985	-8.520329049	8.97e-08	8.55e-06	8.160519017
Q9VQW0	FBgn0051773	CG31773	0.423317338	6.702880126	1.652911079	0.11547121	0.273874713	-5.587163344
M9PEV2	FBgn0035953	CG5087	-0.436319806	6.724073082	-3.26417362	0.004254769	0.031067202	-2.54490034
Q7JRA7	FBgn0034394	CG15096	-0.435440747	6.724504686	-6.502890869	3.85e-06	0.000163483	4.406984747
Q9VFX5	FBgn0038130	CG8630	0.41843355	6.465007696	2.177235519	0.042838931	0.146900531	-4.7177269
Q9VKQ5	FBgn0032297	CG17124	-0.435084105	6.645626224	-5.691261827	2.04e-05	0.000561479	2.739575976
Q9W274	FBgn0283480	Alp2	-0.433632253	6.63085016	-3.997287448	0.000827157	0.009720764	-0.945535641
A1ZAU4	FBgn0034229	CG4847	-0.432953582	6.622935453	-8.095998665	1.89e-07	1.48e-05	7.418277882
Q8IR83	FBgn0052655	CG32655	0.415407449	6.333965991	2.755386205	0.012919133	0.065848821	-3.607010392
A0A0B4K6R9	FBgn0265998	Doa	0.414857902	6.61489015	2.688953879	0.014888796	0.072585552	-3.740795678
Q86B73	FBgn0265998	Doa	0.414857902	6.61489015	2.688953879	0.014888796	0.072585552	-3.740795678
Q7K5N8	FBgn0034229	CG4847	-0.432953582	6.622935453	-8.095998665	1.89e-07	1.48e-05	7.418277882
Q9VA78	FBgn0039768	CG15533	0.413792076	6.595724595	2.630765382	0.01684649	0.079432527	-3.856835604
A1Z8V7	FBgn0033706	Vha36-2	0.413571841	6.79460229	2.806059146	0.022363516	0.096203891	-3.543478827
A4V4L0	FBgn0028397	Tob	0.413367504	6.489862595	2.322511603	0.031971756	0.120666451	-4.451244543
Q6NQY2	FBgn0028397	Tob	0.413367504	6.489862595	2.322511603	0.031971756	0.120666451	-4.451244543
Q9VXJ9	FBgn0028397	Tob	0.413367504	6.489862595	2.322511603	0.031971756	0.120666451	-4.451244543
Q9VV28	FBgn0042201	Nplp3	0.413341389	6.677804058	2.542100502	0.033852273	0.1254873	-3.951323645
Q9VEJ9	FBgn0038511	cysu	0.412498978	6.608775027	1.951050854	0.085858541	0.229361102	-4.842034916
Q8IMQ3	FBgn0051077	CG31077	-0.429928148	6.548145347	-3.404431554	0.003116125	0.025151055	-2.243243562
Q9VTA5	FBgn0036091	CG18628	-0.429147138	6.57673651	-3.634771664	0.00186338	0.017299906	-1.742401751
Q9VFC1	FBgn0038299	Spn88Eb	0.411578186	6.60883515	2.664684863	0.027911144	0.110495613	-3.762106761
Q9W5B4	FBgn0040398	CG14629	-0.428548325	6.52472082	-5.265474509	5.04e-05	0.001126521	1.833402608
A1Z7F1	FBgn0050360	Mal-A6	0.410920482	6.634358022	2.730689938	0.013620342	0.067961709	-3.656902623
Q9VV83	FBgn0036648	CG4098	0.410291201	6.69734583	2.53029859	0.020814068	0.091499632	-4.054493526
Q9W452	FBgn0029828	CG6067	-0.426270864	6.690607182	-4.295757846	0.000424295	0.006117768	-0.286382883
Q9V3A0	FBgn0028920	CG8997	0.407941846	6.496732004	2.294084158	0.033873261	0.125519456	-4.504139549
A4UZ54	FBgn0286511	Pld	0.407742913	6.402560634	1.956505906	0.085130978	0.228810092	-4.834105715
B7YZT5	FBgn0286511	Pld	0.407742913	6.402560634	1.956505906	0.085130978	0.228810092	-4.834105715
Q7KML4	FBgn0286511	Pld	0.407742913	6.402560634	1.956505906	0.085130978	0.228810092	-4.834105715
Q7JQH9	FBgn0261862	whd	-0.425986798	6.60618577	-10.8739218	2.12e-09	6e-07	11.853766
Q9V3K9	FBgn0261862	whd	-0.425986798	6.60618577	-10.8739218	2.12e-09	6e-07	11.853766
A0A0B4K7E5	FBgn0262961	CG43272	-0.425549968	6.559446123	-4.067570028	0.000706678	0.008627402	-0.79039861
Q9VLX9	FBgn0031942	CG7203	0.406140746	6.359980349	2.940685323	0.008658786	0.050699403	-3.227187401
Q9VKS9	FBgn0043825	CG18284	-0.422676282	6.496585991	-5.144536861	6.54e-05	0.001392462	1.572668579
Q8T429	FBgn0037038	CG11037	-0.422157876	6.642044502	-4.098149206	0.000659919	0.008213935	-0.722871329
G7H830	FBgn0031150	bves	-0.419791345	6.751938418	-3.906862581	0.001012954	0.01114811	-1.144929485
Q7K8X7	FBgn0063491	GstE9	-0.417778527	6.644237415	-5.773125663	1.71e-05	0.000488136	2.911491369
P07190	FBgn0002570	Mal-A1	0.405058338	6.632397392	2.652468087	0.016089287	0.07687115	-3.813684821
Q7YZA2	FBgn0030091	CG7065	0.404979783	6.657297374	2.91576317	0.009140637	0.052377547	-3.278800254
Q9VMD9	FBgn0011722	Tig	-0.41770547	6.632589805	-5.299933712	4.68e-05	0.001081618	1.907441307
Q9Y112	FBgn0027552	CG10863	-0.416600665	6.551955401	-7.554667089	5.07e-07	3.31e-05	6.435068923
Q9VNW8	FBgn0037144	CG7458	0.402593043	6.648416792	2.01990391	0.07709862	0.213923642	-4.741409212
A8JUV9	FBgn0003371	sgg	0.402330933	6.761716055	2.783657229	0.023160777	0.098128962	-3.578126498
A0A0B4KFB5	FBgn0034304	CG5742	0.402263408	6.499105062	1.065886741	0.316759611	0.517061246	-5.970058483
Q7K3G2	FBgn0034304	CG5742	0.402263408	6.499105062	1.065886741	0.316759611	0.517061246	-5.970058483
Q9VYQ3	FBgn0030370	Uch-L5R	0.401738049	6.496462761	2.791187063	0.022889588	0.097630318	-3.566480233
Q7KE33	FBgn0043530	Obp51a	-0.415734664	6.613222693	-3.803808467	0.001276132	0.013008889	-1.371757181
A0A0B4KGF0	FBgn0038603	PKD	-0.415309467	6.653097646	-5.893917915	1.33e-05	0.000409114	3.163696748
Q9VZG0	FBgn0035512	Cpr64Ac	0.400135232	6.551920488	2.767316372	0.012592907	0.064702351	-3.582843583
P09208	FBgn0283499	InR	0.400111557	6.845150547	3.376296908	0.009308902	0.052925235	-2.668508796
Q9VY24	FBgn0030575	CG5321	-0.413344189	6.599634422	-8.390673358	1.12e-07	1.03e-05	7.936345397
Q9VUJ0	FBgn0036462	mRpL39	0.399205214	6.581578558	2.362620919	0.029456987	0.114612413	-4.376020905
Q9VP95	FBgn0037036	Sems	-0.410880609	6.650582223	-3.732854311	0.001496016	0.014610854	-1.527586063
Q9VK39	FBgn0032472	CG9928	-0.409194323	6.708364599	-4.079104981	0.000688661	0.008458087	-0.764927873
Q9VKD0	FBgn0032395	Wdr81	0.398534664	6.383485579	2.576736788	0.032053881	0.12093163	-3.897921911
A0A0B4K851	FBgn0262114	RanBPM	0.398205955	6.889650143	3.156977822	0.012989475	0.066045735	-3.002655225
Q4V4U2	FBgn0050280	CG30280	0.398110625	6.407369141	2.119386857	0.048040113	0.159103611	-4.821069529
Q7JW48	FBgn0034295	CG10911	0.3979163	6.634743791	2.936415256	0.008739563	0.050967453	-3.236041467
Q86BM5	FBgn0027932	Akap200	-0.409161382	6.721466243	-4.533603553	0.000249935	0.003959964	0.238236749
Q8I099	FBgn0037323	CG2663	0.397296435	6.590143571	2.460688498	0.024063974	0.100494941	-4.18930405
Q9W4C2	FBgn0029765	CG16756	-0.408120638	6.622902645	-7.916382899	2.61e-07	1.97e-05	7.096594001
Q5BIE4	FBgn0034394	CG15096	-0.40785669	6.709545516	-6.330762078	5.44e-06	0.000213302	4.060499043
Q9VD62	FBgn0038918	Qsox3	-0.407362148	6.637520601	-3.443097082	0.00285901	0.02369492	-2.159597217
Q9V3J3	FBgn0011670	Mst57Dc	-0.407284681	6.626731871	-2.953471849	0.008421197	0.049765613	-3.200647664
Q9VHW4	FBgn0288846	unc-45	0.395013218	6.60660884	2.62984626	0.016879295	0.079510196	-3.858659618
Q9VHA2	FBgn0037723	SpdS	-0.406654007	6.710758427	-7.177254232	1.03e-06	5.62e-05	5.725181203
C4NAP6	FBgn0261061	Sfp96F	-0.405346388	6.590191072	-3.84994893	0.001150767	0.012085818	-1.270264399
Q95R35	FBgn0052064	S-Lap4	-0.404956836	6.63021507	-5.652326245	2.21e-05	0.000591195	2.657536696
A0A0A1EI90	FBgn0267431	Myo81F	0.392982206	6.680410434	3.188593166	0.01237623	0.063977326	-2.9542488
A0A0B4KFE4	FBgn0263120	Acsl	-0.40464871	6.657051288	-10.4766155	3.82e-09	8.33e-07	11.27755256
A0A0B4LF52	FBgn0010357	betaTry	0.3926447	6.387808226	2.654561905	0.016017971	0.076588743	-3.809513553
A1Z7H2	FBgn0263120	Acsl	-0.40464871	6.657051288	-10.4766155	3.82e-09	8.33e-07	11.27755256
H0RNC4	FBgn0039830	ATPsynC	0.392309098	6.673103343	2.820178187	0.01124008	0.060174894	-3.475266579
Q6NN09	FBgn0039830	ATPsynC	0.392309098	6.673103343	2.820178187	0.01124008	0.060174894	-3.475266579
A1Z7H3	FBgn0263120	Acsl	-0.40464871	6.657051288	-10.4766155	3.82e-09	8.33e-07	11.27755256
Q8T3L1	FBgn0263120	Acsl	-0.40464871	6.657051288	-10.4766155	3.82e-09	8.33e-07	11.27755256
Q9XYZ9	FBgn0027590	GstE12	-0.404465476	6.660200461	-10.61848729	3.09e-09	7.87e-07	11.48537565
Q9VJX2	FBgn0028942	CG16852	0.391262395	6.60533837	1.934719966	0.068701053	0.199356258	-5.139400957
Q7KE32	FBgn0043533	Obp56f	-0.403971758	6.675443127	-3.234322335	0.004545368	0.032594595	-2.608705698
A0A0B4K6X7	FBgn0033615	CG7741	0.389827175	6.850994627	2.550066857	0.033429787	0.124418855	-3.939046579
A1Z8J0	FBgn0033615	CG7741	0.389827175	6.850994627	2.550066857	0.033429787	0.124418855	-3.939046579
Q9I7Q5	FBgn0042119	Cpr65Au	-0.401986413	6.507056004	-3.572399426	0.002142291	0.019072939	-1.878578828
A0A0B4KEZ2	FBgn0005636	nvy	0.389176817	6.594970587	2.05588372	0.072871068	0.205668919	-4.68838217
A0A0B4KFZ8	FBgn0005636	nvy	0.389176817	6.594970587	2.05588372	0.072871068	0.205668919	-4.68838217
Q9W186	FBgn0005636	nvy	0.389176817	6.594970587	2.05588372	0.072871068	0.205668919	-4.68838217
Q7K4Q9	FBgn0010611	Hmgs	-0.401409292	6.644171869	-6.178154543	7.42e-06	0.000269349	3.750008042
Q9VWB4	FBgn0036969	Spn77Bb	-0.400426199	6.606332435	-4.6826297	0.000179724	0.003079179	0.565899024
Q9VPD9	FBgn0037004	CG17637	-0.400024593	6.585248115	-4.196514963	0.000529577	0.007049277	-0.505592636
Q8IPF8	FBgn0051901	Mur29B	0.387084955	6.83826065	1.157528804	0.27956211	0.476642543	-5.873002135
A0A0B4LHX0	FBgn0040628	CAH16	-0.399972891	6.81096478	-4.263684686	0.000455783	0.006356021	-0.357218417
Q9W0Y5	FBgn0043792	CG30427	0.386871362	6.538709915	2.156760642	0.044617909	0.151057777	-4.754491517
A0A0B4LHX8	FBgn0040628	CAH16	-0.399972891	6.81096478	-4.263684686	0.000455783	0.006356021	-0.357218417
Q9VPF6	FBgn0036990	mRpL15	0.386691858	6.58827223	2.294880805	0.033818576	0.125407991	-4.502662052
Q9V9Y7	FBgn0040628	CAH16	-0.399972891	6.81096478	-4.263684686	0.000455783	0.006356021	-0.357218417
Q9VNW6	FBgn0037146	P5CS	-0.399937002	6.633778275	-4.959411082	9.79e-05	0.001940954	1.171066657
Q9VEJ3	FBgn0038516	P5cr-2	-0.397694221	6.599040859	-4.617514041	0.00020754	0.003444066	0.422858991
Q9VXJ7	FBgn0259699	CG42353	-0.397561593	6.617513695	-5.573606026	2.61e-05	0.000685601	2.491141479
Q9VCM5	FBgn0051515	CG31515	-0.396787862	6.620915245	-3.466529649	0.002713506	0.022888645	-2.108812815
Q9VWE0	FBgn0043903	dome	0.38556178	6.752075988	2.08314633	0.069818485	0.201737426	-4.648015047
Q9VN36	FBgn0037260	Mur82C	-0.396555096	6.57499355	-3.075483167	0.006449967	0.041509448	-2.945493258
A0A0B4KGC5	FBgn0038516	P5cr-2	-0.395916674	6.596415731	-4.632336543	0.000200846	0.003345469	0.455438474
Q9VNP7	FBgn0037203	slif	0.384336588	6.649443796	2.159490109	0.061918954	0.187133656	-4.534187015
Q8IN96	FBgn0038516	P5cr-2	-0.395916674	6.596415731	-4.632336543	0.000200846	0.003345469	0.455438474
Q9V3D0	FBgn0001995	mRpL4	0.382544862	6.488886416	2.090443616	0.050852671	0.164621192	-4.872148903
Q9VDM7	FBgn0038795	CG4335	-0.395528837	6.577315968	-6.055814401	9.53e-06	0.000331675	3.498906587
Q7K0A0	FBgn0033480	mRpL42	0.381386649	6.460254177	2.056981139	0.054289989	0.172355075	-4.930669103
A0A0B4K6K8	FBgn0011666	msi	0.380992923	6.620185717	2.805822319	0.011592993	0.061296145	-3.50456027
A0A0B4KGY9	FBgn0011666	msi	0.380992923	6.620185717	2.805822319	0.011592993	0.061296145	-3.50456027
A0A0B4KHV4	FBgn0011666	msi	0.380992923	6.620185717	2.805822319	0.011592993	0.061296145	-3.50456027
Q8IMS8	FBgn0011666	msi	0.380992923	6.620185717	2.805822319	0.011592993	0.061296145	-3.50456027
Q9VBQ1	FBgn0011666	msi	0.380992923	6.620185717	2.805822319	0.011592993	0.061296145	-3.50456027
Q8IQF5	FBgn0036159	CG7557	0.38040962	6.579560093	1.860811383	0.078983043	0.217550159	-5.261514862
Q9VTI2	FBgn0036159	CG7557	0.38040962	6.579560093	1.860811383	0.078983043	0.217550159	-5.261514862
Q9W2C5	FBgn0034663	CG4363	0.37969233	6.605437444	2.527953654	0.020916462	0.091787521	-4.059064212
Q9W1A9	FBgn0034975	enok	0.379669172	6.490506625	2.014815668	0.077715317	0.215279877	-4.748884577
Q9VBS5	FBgn0039323	CG10559	0.37942319	6.67503676	1.61004904	0.145018409	0.317781097	-5.319347033
A0A0B4K683	FBgn0038277	RpS5b	0.379206083	6.574756316	2.9283052	0.008894994	0.051461728	-3.252845451
Q9W1U4	FBgn0034824	Klp59C	0.378663121	6.680939206	2.485775891	0.022841284	0.097470705	-4.140928898
Q9VV17	FBgn0036593	CG13048	0.377822611	6.473441139	1.452036707	0.163489768	0.342844569	-5.874417165
A0A0B4KI27	FBgn0015222	Fer1HCH	0.377719971	6.552854045	2.540096547	0.0339594	0.125701569	-3.954411434
B8A405	FBgn0015222	Fer1HCH	0.377719971	6.552854045	2.540096547	0.0339594	0.125701569	-3.954411434
Q7JV39	FBgn0034198	CG11400	-0.39381925	6.605248879	-5.517762833	2.94e-05	0.000750543	2.372683416
Q9VFP1	FBgn0038194	Cyp6d5	-0.393399166	6.599820167	-7.251568538	8.95e-07	5.21e-05	5.866550866
Q9VAS2	FBgn0039611	Nepl18	-0.393065779	6.622019661	-4.378379845	0.000352918	0.005267421	-0.103978889
Q9VG81	FBgn0038038	Sccpdh2	-0.392039744	6.640050217	-10.23791086	5.48e-09	9.81e-07	10.92259782
Q9VLJ5	FBgn0085470	lmgB	0.376988289	6.131081915	1.567842464	0.154523076	0.330717665	-5.375411248
Q7K175	FBgn0033686	Hen1	-0.391678702	6.608732596	-3.492058797	0.002563305	0.021884701	-2.053409342
Q9VFJ2	FBgn0038234	mRpL11	0.374002557	6.595429818	2.336490311	0.031073502	0.118611389	-4.425105779
B4ZJ89	FBgn0259949	Sfp23F	-0.389698589	6.65882462	-3.17431454	0.005189577	0.035672652	-2.736500317
Q3HKQ0	FBgn0083938	BG642163	-0.38866873	6.597492353	-3.351513418	0.003505317	0.027009219	-2.357396986
Q9V3W0	FBgn0086691	UK114	-0.388054631	6.693414702	-7.676407089	4.05e-07	2.73e-05	6.659766965
Q9VKT1	FBgn0051872	CG31872	-0.387796378	6.531087417	-3.317469962	0.003780594	0.028609314	-2.430621987
Q9W0D7	FBgn0035233	Pex10	-0.387649418	6.584122512	-5.416503735	0.000576453	0.007447864	0.135671067
Q9V3P4	FBgn0028533	CG7953	0.372450565	6.588185782	1.989214895	0.06190091	0.187133656	-5.047371675
Q9VM12	FBgn0031913	CG5958	-0.385482054	6.671855545	-8.156402469	1.7e-07	1.37e-05	7.525450553
Q9W1G0	FBgn0023477	Taldo	-0.385396927	6.620093463	-8.156658758	1.7e-07	1.37e-05	7.525904203
Q8INN3	FBgn0051415	CG31415	0.372216345	6.875059602	2.349008436	0.030289066	0.116647803	-4.401627243
Q8IRH9	FBgn0035197	CG9130	-0.385293224	6.602135612	-3.632321783	0.001873622	0.017367173	-1.747757294
Q9W5B8	FBgn0029552	CG14631	0.371720854	6.604525373	2.919906678	0.009058768	0.052162026	-3.270229922
Q9W377	FBgn0030098	CG12057	0.370679131	6.610174138	1.232214978	0.251928071	0.447102151	-5.789708454
Q9W5C5	FBgn0029539	CG11663	0.369888271	6.644769341	2.445724806	0.024822252	0.102601291	-4.218042432
Q9Y156	FBgn0027600	obst-B	0.369378298	6.311307043	1.695433721	0.107009447	0.261760538	-5.522800669
Q8IMT3	FBgn0051436	CG31436	-0.384655393	6.59534824	-3.707033472	0.001585082	0.015345035	-1.584209585
Q9VB20	FBgn0039528	dsd	0.368205838	6.814113545	2.548009301	0.020055856	0.089123536	-4.019907813
Q6IGA5	FBgn0259967	Sfp53D	-0.384646135	6.649149162	-3.461492614	0.002744153	0.023050928	-2.119735041
A8JNL5	FBgn0085447	sif	0.36746226	6.807083131	2.614926213	0.030183119	0.116514119	-3.838979872
Q9VPX3	FBgn0283525	l(2)10685	0.367143041	6.51388182	1.990035957	0.061803233	0.187008771	-5.045972516
Q8ING1	FBgn0051327	CG31327	0.365996593	6.894922023	1.104983406	0.300438101	0.497994472	-5.929370458
Q9VBD3	FBgn0039443	TwdlS	0.365793181	5.988856597	1.791292586	0.089868258	0.234341341	-5.373420632
Q86BS2	FBgn0037391	CG2017	0.365368003	6.798496807	1.788852679	0.110407728	0.266011907	-5.07395069
Q960F7	FBgn0037391	CG2017	0.365368003	6.798496807	1.788852679	0.110407728	0.266011907	-5.07395069
Q9VUY9	FBgn0003076	Pgm1	-0.382390346	6.641166345	-9.916107379	9.02e-09	1.46e-06	10.43335282
M9PEJ8	FBgn0260442	rhea	-0.379218317	6.552183191	-3.56105596	0.007062609	0.044034393	-2.39055674
M9NF03	FBgn0052694	CG32694	0.364274976	6.480083612	2.175570644	0.042981124	0.147178224	-4.720723922
Q9W2Z6	FBgn0052694	CG32694	0.364274976	6.480083612	2.175570644	0.042981124	0.147178224	-4.720723922
Q9VFX6	FBgn0038129	TBC1D5	-0.378149525	6.610923719	-4.412098587	0.000327395	0.004981287	-0.02957937
A1Z8W1	FBgn0061197	salto	0.363420783	6.64277181	2.911368025	0.00922826	0.05267007	-3.287886341
A1Z8W2	FBgn0061197	salto	0.363420783	6.64277181	2.911368025	0.00922826	0.05267007	-3.287886341
A1Z8W3	FBgn0061197	salto	0.363420783	6.64277181	2.911368025	0.00922826	0.05267007	-3.287886341
M9MSF0	FBgn0030876	Srxn	0.36328399	6.450803039	1.665679447	0.133304393	0.3017777	-5.244308757
M9MSF7	FBgn0030876	Srxn	0.36328399	6.450803039	1.665679447	0.133304393	0.3017777	-5.244308757
Q9VX10	FBgn0030876	Srxn	0.36328399	6.450803039	1.665679447	0.133304393	0.3017777	-5.244308757
Q9VCX3	FBgn0263863	mRpL45	0.363190641	6.593904807	2.314821629	0.032476125	0.12193798	-4.465588069
Q9VHB1	FBgn0037715	CG9399	-0.378011424	6.59202902	-3.606667281	0.001984288	0.018028369	-1.803806854
A0A0B4JDC8	FBgn0261859	CG42788	-0.376751447	6.624265613	-10.92572758	1.96e-09	5.93e-07	11.92758613
Q9VFD3	FBgn0261859	CG42788	-0.376751447	6.624265613	-10.92572758	1.96e-09	5.93e-07	11.92758613
Q9VDJ8	FBgn0038819	Cpr92F	0.362346069	6.536393283	2.629648466	0.016886362	0.079510196	-3.859052106
Q29R20	FBgn0266100	CG44837	0.361733404	6.35589348	1.839647353	0.102082529	0.254246104	-5.002173135
R9PY29	FBgn0266100	CG44837	0.361733404	6.35589348	1.839647353	0.102082529	0.254246104	-5.002173135
X2JCU8	FBgn0266100	CG44837	0.361733404	6.35589348	1.839647353	0.102082529	0.254246104	-5.002173135
Q9VV87	FBgn0260960	Baldspot	-0.376372372	6.620683297	-4.54971552	0.000241163	0.003857626	0.273710217
Q8T9E6	FBgn0264494	CG17646	-0.375440227	6.585918323	-6.942538043	1.62e-06	8.05e-05	5.273569697
Q0KIF7	FBgn0016126	CaMKI	-0.375343393	6.619243556	-9.251975489	2.61e-08	3.46e-06	9.383295132
Q9VQR0	FBgn0031538	CG3246	-0.375215871	6.649113168	-5.609774199	2.42e-05	0.000641709	2.567678965
X2J4U0	FBgn0265785	CG44574	-0.373654095	6.557404422	-4.188880642	0.000538693	0.007122479	-0.522457356
Q7K5K9	FBgn0034132	S-Lap8	-0.373513365	6.670955603	-4.945640066	0.000100855	0.001984784	1.141082199
Q9VMY9	FBgn0261436	DhpD	-0.373266971	6.586993294	-10.78010637	2.43e-09	6.35e-07	11.71932068
Q9VK82	FBgn0032435	Oatp33Eb	0.359894272	6.584207006	2.175147156	0.043017361	0.147203418	-4.721486051
Q9VU30	FBgn0036329	CG11262	0.359585698	6.594993565	2.722616882	0.025484621	0.104166089	-3.672536559
Q7K127	FBgn0034117	CG7997	-0.372973893	6.689436067	-9.709356055	1.25e-08	1.85e-06	10.11237686
M9NF20	FBgn0028848	Gpo3	0.359385047	6.006447553	2.387488065	0.043208667	0.147610307	-4.188747711
Q9VG47	FBgn0038069	CG11608	-0.372819581	6.645581804	-3.238213664	0.004506411	0.032396583	-2.600396739
Q8SXC0	FBgn0036759	CG5577	-0.372323404	6.578716966	-5.106029512	7.11e-05	0.001489137	1.489370582
Q76NQ2	FBgn0032219	CG4995	-0.371568833	6.604135317	-3.810447565	0.001257286	0.012855342	-1.357160673
Q1RKY3	FBgn0039727	Vps13B	0.3587631	6.515515709	1.996867927	0.079928868	0.219325675	-4.775203875
Q9VAD3	FBgn0039727	Vps13B	0.3587631	6.515515709	1.996867927	0.079928868	0.219325675	-4.775203875
Q9VKZ5	FBgn0032219	CG4995	-0.371568833	6.604135317	-3.810447565	0.001257286	0.012855342	-1.357160673
A0A0B4KG35	FBgn0265045	Strn-Mlck	0.356642991	6.639224211	2.263491219	0.036036223	0.130775912	-4.560664968
A1ZA72	FBgn0265045	Strn-Mlck	0.356642991	6.639224211	2.263491219	0.036036223	0.130775912	-4.560664968
Q4V6M5	FBgn0052023	CG32023	0.356567988	6.509619288	2.58072289	0.018723509	0.085208684	-3.95572935
Q8IQF9	FBgn0036180	Duba	0.35652574	6.595387929	2.893621079	0.009590389	0.053835037	-3.324524699
Q9VTK7	FBgn0036180	Duba	0.35652574	6.595387929	2.893621079	0.009590389	0.053835037	-3.324524699
Q7JZB1	FBgn0033543	Daao1	-0.368155623	6.665307049	-7.828652587	3.06e-07	2.18e-05	6.937835532
Q9VHT5	FBgn0037566	mRpL1	0.356060169	6.58628003	2.114653029	0.048490226	0.160281894	-4.829452807
Q0KHZ6	FBgn0039697	Etfb	-0.367860284	6.677857031	-8.313238307	1.29e-07	1.14e-05	7.801364998
M9MSA6	FBgn0000535	eag	0.354482499	6.682292656	2.661579034	0.028047715	0.110649536	-3.766906992
M9PHM3	FBgn0000535	eag	0.354482499	6.682292656	2.661579034	0.028047715	0.110649536	-3.766906992
Q02280	FBgn0000535	eag	0.354482499	6.682292656	2.661579034	0.028047715	0.110649536	-3.766906992
Q0KHS8	FBgn0000535	eag	0.354482499	6.682292656	2.661579034	0.028047715	0.110649536	-3.766906992
P91931	FBgn0019932	SamDC	-0.366003058	6.549387971	-3.833766955	0.001193267	0.012437798	-1.305871992
Q9VN13	FBgn0037239	Sfxn1-3	-0.365870413	6.648611794	-5.536079103	2.83e-05	0.000727381	2.411574819
Q2PDP3	FBgn0032955	CG2201	-0.365296381	6.568020491	-4.11233924	0.000639289	0.008030069	-0.691531588
Q03043	FBgn0000721	for	-0.364294744	6.613317912	-8.344753907	1.22e-07	1.1e-05	7.856400421
A4UZZ4	FBgn0004507	GlyP	-0.364013819	6.65338335	-11.77293998	5.91e-10	2.61e-07	13.09355844
Q6GKZ1	FBgn0040038	klhl10	0.352293506	6.574296908	2.928882972	0.008883833	0.051426343	-3.25164885
Q9VUN3	FBgn0036497	Ran-like	0.351882525	6.70115978	1.350397973	0.212865727	0.401445137	-5.650822209
A1Z991	FBgn0033799	GLaz	-0.362270452	6.722974119	-5.303117884	4.65e-05	0.001076684	1.914276941
Q0IGX4	FBgn0033047	CG7882	0.351495087	6.569123579	3.420550671	0.008709669	0.050822191	-2.601608879
Q8IN17	FBgn0053092	P5CDh2	0.350888298	6.441725954	1.273588453	0.237618624	0.430934755	-5.742039765
Q8IN18	FBgn0053092	P5CDh2	0.350888298	6.441725954	1.273588453	0.237618624	0.430934755	-5.742039765
Q8T0Q8	FBgn0053092	P5CDh2	0.350888298	6.441725954	1.273588453	0.237618624	0.430934755	-5.742039765
Q7JMV3	FBgn0016126	CaMKI	-0.361842782	6.638121552	-10.30033594	4.98e-09	9.07e-07	11.01607064
Q0KHQ6	FBgn0027621	Pfrx	-0.359941303	6.640783103	-5.246135734	5.25e-05	0.001165209	1.791801305
A0A0B4KFZ7	FBgn0037715	CG9399	-0.359762986	6.588467974	-3.059496129	0.006680103	0.042401597	-2.979113776
A8JUY3	FBgn0030687	Polr3A	-0.359504446	6.267267349	-4.072877925	0.003366416	0.026340521	-1.642301603
Q9VFG0	FBgn0038262	CG14857	0.349676854	6.579013528	1.99911828	0.060731944	0.185749005	-5.03047092
Q8SXQ8	FBgn0063667	meep	0.348416363	6.592102662	1.628859133	0.120505267	0.282647011	-5.623035515
C4NAP3	FBgn0261058	Sfp38D	-0.358467346	6.568287428	-3.033418973	0.007072729	0.044070537	-3.033835864
Q0E8T1	FBgn0250847	CG14034	-0.358155008	6.656393718	-3.651831878	0.001793585	0.016820432	-1.705092983
Q03372	FBgn0000492	Dr	0.347276861	6.862466703	2.157823551	0.062081667	0.187292249	-4.53668342
Q9VPE9	FBgn0036996	mag	0.347174393	6.550839669	2.910755825	0.009240529	0.05268342	-3.289151555
Q9VBT2	FBgn0039316	CG11893	0.347046911	6.277798737	1.549506969	0.138450147	0.308899276	-5.738581821
Q9VHQ0	FBgn0051450	mRpS18A	0.346866883	6.535290723	1.97821767	0.06322259	0.189079056	-5.066076213
A4V134	FBgn0264607	CaMKII	0.345977348	6.807814968	2.344082174	0.030595541	0.117561609	-4.410874709
Q7JVK1	FBgn0026741	mRpL18	0.345633561	6.651045212	2.080684079	0.051834231	0.167267538	-4.889276442
Q8IPT5	FBgn0052440	CG32440	0.345409186	6.600197186	1.35902262	0.210229102	0.398415219	-5.640367663
Q9VIH3	FBgn0266369	Mtp	-0.357992271	6.620785458	-6.248515801	6.43e-06	0.000242671	3.893544035
E1JI93	FBgn0023479	teq	-0.357946271	6.629241761	-5.325244969	4.43e-05	0.001033764	1.961750719
Q9VWH7	FBgn0027621	Pfrx	-0.357364234	6.638895361	-5.235857584	5.37e-05	0.001185154	1.769676586
Q9VVK1	FBgn0036749	CG7460	0.344207599	6.574243125	2.639745784	0.016529145	0.078407681	-3.838999046
X2JED9	FBgn0027621	Pfrx	-0.357364234	6.638895361	-5.235857584	5.37e-05	0.001185154	1.769676586
Q9V3B4	FBgn0038928	Fadd	0.343775864	6.703832547	2.893717353	0.019505851	0.087364958	-3.407965769
A4V110	FBgn0016126	CaMKI	-0.357194584	6.63338719	-10.32789057	4.78e-09	9.02e-07	11.05718351
A4V3Q6	FBgn0000557	eEF1alpha2	0.342967769	6.643618149	2.857756039	0.010364525	0.057142224	-3.398318296
Q9VMQ8	FBgn0031710	Vps52	0.342334399	6.705925842	3.359716884	0.009544467	0.05375486	-2.693622576
Q9VHX3	FBgn0040524	CG11052	0.341252165	6.351181901	2.870547956	0.020222452	0.089668409	-3.443769904
A0A0B4KFW5	FBgn0028372	Kpc2	0.341014643	6.434847132	1.804010457	0.087783995	0.231352131	-5.353168184
A1ZBP3	FBgn0028372	Kpc2	0.341014643	6.434847132	1.804010457	0.087783995	0.231352131	-5.353168184
Q86LF0	FBgn0028372	Kpc2	0.341014643	6.434847132	1.804010457	0.087783995	0.231352131	-5.353168184
Q9VKM8	FBgn0053129	CG33129	-0.355631598	6.593937753	-4.075213436	0.003355339	0.026311018	-1.638969375
M9MRS2	FBgn0261555	CG42673	0.340752076	6.678906539	1.560309547	0.135882817	0.305131887	-5.723109022
Q9VA61	FBgn0039783	PH4alphaNE2	0.340623033	6.509756152	1.906235806	0.072513881	0.205668919	-5.186837901
E1JIW2	FBgn0029157	ssh	0.340213813	6.263935142	1.79825574	0.108819928	0.263584318	-5.060726333
Q6NN85	FBgn0029157	ssh	0.340213813	6.263935142	1.79825574	0.108819928	0.263584318	-5.060726333
P48591	FBgn0011703	RnrL	0.34003858	6.263956101	2.983928182	0.016956756	0.079632723	-3.268714955
Q8T0T2	FBgn0027657	glob1	-0.354916712	6.622759786	-4.6571127	0.000190143	0.003222629	0.509871503
Q9VXQ0	FBgn0030686	mRpL3	0.339686804	6.632730348	2.205705533	0.040473143	0.141574856	-4.666271436
A0A0B4KFZ1	FBgn0034885	Eglp4	-0.354810089	6.650732588	-7.032593031	1.36e-06	6.87e-05	5.447757669
D1Z394	FBgn0034885	Eglp4	-0.354810089	6.650732588	-7.032593031	1.36e-06	6.87e-05	5.447757669
Q9VGR2	FBgn0037880	CG17726	0.339405924	6.325620749	2.796518114	0.011827378	0.062148603	-3.523514845
Q6NR72	FBgn0034885	Eglp4	-0.354810089	6.650732588	-7.032593031	1.36e-06	6.87e-05	5.447757669
Q8MLR2	FBgn0034885	Eglp4	-0.354810089	6.650732588	-7.032593031	1.36e-06	6.87e-05	5.447757669
Q9W569	FBgn0023530	CG3740	0.338659403	6.873914934	2.391408818	0.02776696	0.110053027	-4.321613644
Q9VF38	FBgn0038361	Uros2	0.338614918	6.70674794	2.516072412	0.021442613	0.093399719	-4.082191833
Q8IPB1	FBgn0250837	dUTPase	0.338603844	6.632475192	2.74278314	0.013272544	0.066683251	-3.632494411
Q9V3I1	FBgn0250837	dUTPase	0.338603844	6.632475192	2.74278314	0.013272544	0.066683251	-3.632494411
Q0KIF4	FBgn0025936	Eph	0.336508513	6.611724012	1.694482158	0.107192823	0.261880268	-5.524253978
Q8IMC2	FBgn0025936	Eph	0.336508513	6.611724012	1.694482158	0.107192823	0.261880268	-5.524253978
Q9V4E5	FBgn0025936	Eph	0.336508513	6.611724012	1.694482158	0.107192823	0.261880268	-5.524253978
M9PCE5	FBgn0029167	Hml	-0.35463882	6.636571403	-8.550997701	8.51e-08	8.26e-06	8.213210373
Q9VU94	FBgn0029167	Hml	-0.35463882	6.636571403	-8.550997701	8.51e-08	8.26e-06	8.213210373
B7YZQ9	FBgn0035092	Nplp1	0.336020906	6.650486658	1.365824549	0.208169563	0.395984424	-5.632093269
Q0E8W0	FBgn0035092	Nplp1	0.336020906	6.650486658	1.365824549	0.208169563	0.395984424	-5.632093269
A8E6L6	FBgn0033901	O-fut1	0.335845829	6.694534259	2.640129478	0.016515714	0.07838044	-3.838236369
Q7JRC3	FBgn0010053	Jheh1	-0.353619476	6.630533269	-7.239279027	9.16e-07	5.21e-05	5.843226031
Q9VR87	FBgn0031103	CG12679	0.335141471	6.240463892	3.3471046	0.00972786	0.054367217	-2.712743885
Q9VGW9	FBgn0261380	mRpL37	0.335043612	6.638756236	2.038444072	0.056283288	0.177083901	-4.962835876
Q9VZK8	FBgn0035476	CG12766	0.334666919	6.56769765	2.132273802	0.04683397	0.156379134	-4.798190813
Q7JVN6	FBgn0037387	CG1213	-0.351802041	6.632544295	-3.880489251	0.001074633	0.011592395	-1.203026908
M9PHL0	FBgn0087008	e(y)3	0.33428596	6.525034239	2.49269172	0.022514641	0.096524708	-4.127551213
M9PHZ0	FBgn0087008	e(y)3	0.33428596	6.525034239	2.49269172	0.022514641	0.096524708	-4.127551213
M9PI16	FBgn0087008	e(y)3	0.33428596	6.525034239	2.49269172	0.022514641	0.096524708	-4.127551213
Q8IP79	FBgn0032482	Pect	0.334280007	6.722564793	2.327877428	0.047474332	0.157845186	-4.279715679
Q9VIL5	FBgn0032868	CG17472	-0.351486532	6.694537781	-3.877497587	0.001081863	0.011621194	-1.209615279
Q86P18	FBgn0053970	osy	-0.350483443	6.626545885	-5.087825317	7.4e-05	0.001539335	1.449946844
Q8INX9	FBgn0051788	CG31788	0.334219239	6.600140639	2.201765577	0.040793236	0.142364345	-4.673415312
Q4V3U8	FBgn0034139	CG4927	0.334204309	6.538631222	2.331052718	0.031420092	0.119469011	-4.435283501
Q9W0P5	FBgn0035147	Gale	-0.349867792	6.612299781	-7.963690964	2.4e-07	1.82e-05	7.181756897
Q8IMM7	FBgn0027579	mino	-0.349590253	6.622875097	-4.580641272	0.00022519	0.003655393	0.341768609
Q8IMM8	FBgn0027579	mino	-0.349590253	6.622875097	-4.580641272	0.00022519	0.003655393	0.341768609
Q9VFS0	FBgn0038173	Adgf-C	-0.34899761	6.629480633	-3.865837968	0.001110507	0.01184154	-1.23528866
Q8SY19	FBgn0025814	Mgstl	-0.348680897	6.657634032	-5.429700904	3.54e-05	0.000866283	2.185194293
P19967	FBgn0000406	Cyt-b5-r	-0.348529798	6.561339621	-3.600782277	0.002010575	0.01817004	-1.816655818
Q9Y137	FBgn0027579	mino	-0.348423944	6.621170325	-4.52730217	0.000253454	0.003993362	0.224360272
C0PV13	FBgn0259959	Sfp26Ac	-0.348337935	6.547677319	-3.082544467	0.006350793	0.041183198	-2.9306263
Q9VUB7	FBgn0052133	Ptip	0.332259546	6.37630291	1.563153605	0.155613035	0.331666453	-5.381591474
B7Z0Z1	FBgn0026575	hang	0.331437153	6.518063792	1.866276365	0.097958424	0.247459812	-4.964220864
Q9VXG1	FBgn0026575	hang	0.331437153	6.518063792	1.866276365	0.097958424	0.247459812	-4.964220864
M9PB21	FBgn0042627	FASN2	-0.348195952	6.654966464	-4.254351695	0.000465381	0.006437035	-0.377832859
Q9VQL6	FBgn0042627	FASN2	-0.348195952	6.654966464	-4.254351695	0.000465381	0.006437035	-0.377832859
D5AEN0	FBgn0001122	Galphao	0.33118281	6.667934292	2.75493713	0.01293157	0.065879271	-3.607919256
Q59E04	FBgn0041707	7B2	0.330498792	6.677386339	3.243266061	0.011386216	0.060643203	-2.870715008
Q9VNB0	FBgn0041707	7B2	0.330498792	6.677386339	3.243266061	0.011386216	0.060643203	-2.870715008
Q9VMY1	FBgn0031651	mRpL24	0.329675633	6.472567199	2.145098988	0.045661069	0.153620112	-4.775339789
Q7JW78	FBgn0040755	CG17580	0.329471671	6.690515871	1.554450382	0.157654555	0.335028253	-5.393036823
M9NGX5	FBgn0052694	CG32694	0.329213985	6.59197082	2.593059203	0.018243191	0.083695359	-3.931430059
Q9W2Z7	FBgn0052694	CG32694	0.329213985	6.59197082	2.593059203	0.018243191	0.083695359	-3.931430059
Q8MLV0	FBgn0050395	CG30395	-0.34697201	6.614329741	-3.876843695	0.00108345	0.011625987	-1.211055253
Q9VBK1	FBgn0250757	kumpel	0.327597788	6.906876469	1.855030671	0.079841794	0.219246033	-5.270931148
Q8INT6	FBgn0032940	Mondo	-0.344997946	6.574353012	-3.013973288	0.007380014	0.045429869	-3.074544629
A0A0B4KGB8	FBgn0003175	px	0.327082098	6.204605789	1.516843811	0.166755477	0.346964702	-5.442094645
A0A6M3Q8H4	FBgn0003175	px	0.327082098	6.204605789	1.516843811	0.166755477	0.346964702	-5.442094645
A0A6M3QHJ5	FBgn0003175	px	0.327082098	6.204605789	1.516843811	0.166755477	0.346964702	-5.442094645
A0A0B4LEU6	FBgn0033279	CG2291	0.32696721	6.452579286	2.010976978	0.059358272	0.18297497	-5.010163153
Q7JWT0	FBgn0033279	CG2291	0.32696721	6.452579286	2.010976978	0.059358272	0.18297497	-5.010163153
Q4QPY7	FBgn0050093	COX6AL	0.326834132	6.62497751	1.487225984	0.17425064	0.356903964	-5.480263296
A0A6H2EGE0	FBgn0259736	CG42390	0.326802261	6.712932677	2.288503005	0.034258674	0.126101618	-4.514482743
Q7KS66	FBgn0259736	CG42390	0.326802261	6.712932677	2.288503005	0.034258674	0.126101618	-4.514482743
Q9Y117	FBgn0027558	Pgant3	0.326195184	6.573106693	2.854592449	0.010435629	0.057325987	-3.404811163
Q9W1U6	FBgn0034822	RpL37b	0.325419724	6.955109408	1.549923279	0.158725989	0.336603438	-5.398976787
Q9VID4	FBgn0032940	Mondo	-0.344997946	6.574353012	-3.013973288	0.007380014	0.045429869	-3.074544629
Q9VLC5	FBgn0012036	Aldh	-0.343582982	6.675885518	-7.315745069	7.93e-07	4.75e-05	5.988008221
Q7K566	FBgn0036199	Bmcp	-0.342267691	6.547848811	-3.934930059	0.000951198	0.010726232	-1.083068903
Q9VR48	FBgn0031649	hoe2	0.325061666	6.775123475	2.263462669	0.0360383	0.130775912	-4.560717522
A0A0B4LF36	FBgn0265342	COX7CL	0.32494039	6.748762737	2.531352562	0.020768199	0.091400236	-4.052438501
Q9VBF7	FBgn0053970	osy	-0.341057262	6.616320223	-5.006268584	8.84e-05	0.001783573	1.272982405
Q9VJ80	FBgn0032685	CG10211	0.32465107	6.379741221	2.240763034	0.054473263	0.172883078	-4.411883709
Q9VG94	FBgn0010042	GstD6	0.324096993	6.60203006	2.720872728	0.025554429	0.104409559	-3.67523393
Q9VEL5	FBgn0051418	CG31418	-0.340519729	6.681692362	-3.08371794	0.006334457	0.041103407	-2.928154646
Q9VBL3	FBgn0039379	CG5886	0.323774042	6.524217635	2.007960082	0.059705066	0.183655232	-5.015336743
Q9VIW6	FBgn0032782	Rab9	-0.339398555	6.759174525	-4.469062586	0.000288441	0.004475445	0.096039155
A0A0B4KEW2	FBgn0050389	CG30389	0.323393877	6.589120092	1.570372181	0.153937892	0.330005426	-5.372072855
A0A0B4KFE6	FBgn0050389	CG30389	0.323393877	6.589120092	1.570372181	0.153937892	0.330005426	-5.372072855
Q0E901	FBgn0050389	CG30389	0.323393877	6.589120092	1.570372181	0.153937892	0.330005426	-5.372072855
Q9VQH1	FBgn0031463	G6P	0.323133222	6.562215839	0.633076662	0.543879679	0.708376809	-6.339217127
A0A0B4KG54	FBgn0034215	Mtap	-0.339031674	6.641783377	-9.733982628	1.2e-08	1.85e-06	10.15088584
A0A6H2EEU7	FBgn0013759	CASK	0.32295194	6.70832775	1.217872993	0.257052637	0.452338094	-5.805983124
A8JR71	FBgn0013759	CASK	0.32295194	6.70832775	1.217872993	0.257052637	0.452338094	-5.805983124
A8JR72	FBgn0013759	CASK	0.32295194	6.70832775	1.217872993	0.257052637	0.452338094	-5.805983124
Q9V813	FBgn0034215	Mtap	-0.339031674	6.641783377	-9.733982628	1.2e-08	1.85e-06	10.15088584
A8DY51	FBgn0033145	CG12828	-0.338594601	6.566806058	-3.051918764	0.006791951	0.042916914	-2.995029832
A8DZ26	FBgn0052000	anne	0.321950128	6.57366796	1.42590325	0.170800403	0.352314713	-5.909656431
L0MLL1	FBgn0052000	anne	0.321950128	6.57366796	1.42590325	0.170800403	0.352314713	-5.909656431
Q7KQN3	FBgn0052000	anne	0.321950128	6.57366796	1.42590325	0.170800403	0.352314713	-5.909656431
Q8IMA6	FBgn0052000	anne	0.321950128	6.57366796	1.42590325	0.170800403	0.352314713	-5.909656431
Q7KTB7	FBgn0032456	MRP	0.321775145	6.61358538	2.026394352	0.076318841	0.212495586	-4.731865144
Q7KTC4	FBgn0032456	MRP	0.321775145	6.61358538	2.026394352	0.076318841	0.212495586	-4.731865144
M9MSJ3	FBgn0054051	CG34051	-0.338088229	6.618051966	-3.47274397	0.002676162	0.022696165	-2.095333571
A4V392	FBgn0038984	AdipoR	-0.334419553	6.595238789	-4.219510164	0.000503048	0.006765268	-0.454795199
M9PE85	FBgn0031451	CG9961	0.321303446	6.613939068	2.169583863	0.060942373	0.186057668	-4.519056775
Q9VY48	FBgn0030552	mRpL38	0.321143581	6.593764077	1.934842985	0.06868498	0.199356258	-5.13919508
Q8IN21	FBgn0038909	CG6569	0.321097357	6.662464215	1.177179272	0.272062254	0.468638496	-5.851440769
Q9VD71	FBgn0038909	CG6569	0.321097357	6.662464215	1.177179272	0.272062254	0.468638496	-5.851440769
Q8IR95	FBgn0052667	ssp7	-0.334184648	6.573361552	-3.6407367	0.006278194	0.040868398	-2.271855822
X2JAJ8	FBgn0028986	Spn38F	-0.332991332	6.618175039	-3.493693237	0.002553974	0.021823312	-2.049859676
A0A6M3Q7V9	FBgn0286940	CG46434	0.320574381	6.384126755	2.226225029	0.038843063	0.13734519	-4.628947869
Q9W2W2	FBgn0030191	CG15306	0.320181347	6.566623921	1.659843659	0.114053899	0.271539401	-5.576751808
Q9VLZ8	FBgn0083141	Spn28B	-0.332011035	6.630369311	-3.857585325	0.001131239	0.011963657	-1.253456321
Q27593	FBgn0013772	Cyp6a8	-0.331610624	6.584869564	-5.747552723	1.81e-05	0.000507912	2.857872447
M9PBE1	FBgn0032796	cyst	0.319840372	6.209245883	2.728499565	0.025250609	0.103666818	-3.663438655
Q9VIV0	FBgn0032796	cyst	0.319840372	6.209245883	2.728499565	0.025250609	0.103666818	-3.663438655
Q9VB21	FBgn0039527	CG5639	0.319821984	6.623002979	1.691985758	0.128073338	0.293983248	-5.208395196
Q9W3P6	FBgn0029963	CG10920	0.319711028	6.515730777	2.757796963	0.012852566	0.06560794	-3.602130334
Q961S1	FBgn0029778	RhoGAP5A	0.319677	6.461964005	1.305954011	0.226906029	0.41850553	-5.704024209
Q9W4A9	FBgn0029778	RhoGAP5A	0.319677	6.461964005	1.305954011	0.226906029	0.41850553	-5.704024209
H8F4T3	FBgn0038257	smp-30	0.319578056	6.619705078	2.944592252	0.008585511	0.050382642	-3.219082395
Q9VFG5	FBgn0038257	smp-30	0.319578056	6.619705078	2.944592252	0.008585511	0.050382642	-3.219082395
A1Z8Z9	FBgn0033733	CG8834	0.319234182	6.619943653	2.793187655	0.011912377	0.062338177	-3.530293693
M9PCT0	FBgn0031897	CG13784	-0.330848228	6.646894368	-6.667547385	2.77e-06	0.000127981	4.734665008
Q7K3S3	FBgn0031702	fusl	-0.329835319	6.634833443	-6.636984494	2.95e-06	0.000134187	4.674123232
Q7KSQ0	FBgn0037912	sea	-0.329186496	6.656792957	-7.243067073	9.1e-07	5.21e-05	5.850417811
E1JHS8	FBgn0031575	Cep97	0.318367994	6.823725339	2.850681423	0.020858526	0.091572702	-3.474479338
Q9VED6	FBgn0038565	CG7794	0.318284027	6.52356897	2.319526325	0.032166685	0.121177821	-4.456815797
Q7KUQ6	FBgn0261565	Lmpt	0.317639751	6.63481786	2.780543369	0.012240449	0.063567665	-3.55600104
A0A126GV30	FBgn0015589	Apc	0.317368668	6.705337351	2.397883075	0.027399556	0.109148526	-4.309330717
Q9VAS9	FBgn0015589	Apc	0.317368668	6.705337351	2.397883075	0.027399556	0.109148526	-4.309330717
Q9VVX4	FBgn0036853	mRpL21	0.316099998	6.59248475	1.839876828	0.082132095	0.222731324	-5.295520847
Q9W5X6	FBgn0031085	CG9570	0.316077663	6.543484325	1.708402513	0.104536952	0.258361473	-5.502934821
Q9VQ35	FBgn0031357	mRpL48	0.315749469	6.642674316	1.686041267	0.108831312	0.263584318	-5.537119708
Q9VNB2	FBgn0264712	CG1172	0.315571141	6.546383359	3.270633859	0.010922173	0.059129197	-2.828989676
M9PDM5	FBgn0000384	cta	0.315410566	6.539388364	1.748506701	0.097199939	0.2459921	-5.440816169
Q9VZ32	FBgn0259101	CG42249	0.315314377	6.599396854	2.854521861	0.010437221	0.057325987	-3.404956004
Q9VPU6	FBgn0031289	CG13950	-0.328408681	6.825289441	-4.187270543	0.002867228	0.023703957	-1.480029155
M9PF28	FBgn0053493	CG33493	-0.328321588	6.748031673	-3.954899994	0.003980353	0.029660613	-1.811647038
Q9VPL3	FBgn0031231	mRpL10	0.314978588	6.567805396	1.964131089	0.064952434	0.191975967	-5.089937794
Q7KUE6	FBgn0053493	CG33493	-0.328321588	6.748031673	-3.954899994	0.003980353	0.029660613	-1.811647038
P33438	FBgn0001114	Glt	-0.327905643	6.657743313	-8.431993251	1.05e-07	9.69e-06	8.008036026
Q9VX31	FBgn0030858	IntS2	0.314296553	6.302773593	1.005287434	0.343412725	0.54517468	-6.030924734
Q9VLZ7	FBgn0031925	Cyp4d21	-0.325791622	6.60514702	-4.653791765	0.000191543	0.003238133	0.502577244
Q9VX57	FBgn0030837	CG8661	0.313962585	6.553426456	2.35045394	0.045811419	0.15401108	-4.245308617
Q9VSA3	FBgn0035811	Mcad	-0.325306793	6.722780639	-5.798193326	1.63e-05	0.00047109	2.963975409
B7YZY9	FBgn0003557	Su(dx)	0.31321989	6.815841423	1.835949662	0.102668022	0.255081116	-5.007426006
M9NFF9	FBgn0052343	Atac3	0.313044925	6.719649634	2.239077413	0.037853053	0.135015402	-4.605470427
Q9W0R7	FBgn0052343	Atac3	0.313044925	6.719649634	2.239077413	0.037853053	0.135015402	-4.605470427
Q9VE99	FBgn0038596	CG14312	0.312748949	6.608549325	2.721539654	0.013889277	0.06910068	-3.675341519
Q8MQJ7	FBgn0260945	Atg1	0.312748306	6.560173518	1.672032081	0.111598049	0.267740765	-5.558369426
Q9VU14	FBgn0260945	Atg1	0.312748306	6.560173518	1.672032081	0.111598049	0.267740765	-5.558369426
Q9VNC1	FBgn0037330	mRpL44	0.312424271	6.608424574	1.802078839	0.088097812	0.231759767	-5.356250581
Q9VGJ3	FBgn0037939	CG14718	0.311432049	6.730178776	2.019073122	0.058436549	0.181509933	-4.996255049
Q00449	FBgn0004512	Mdr49	0.310519727	6.615702462	2.338561601	0.030942416	0.1183147	-4.421225551
Q9VM92	FBgn0031853	TTLL3B	0.310402803	6.746764152	1.425031647	0.190967856	0.375381088	-5.559005195
Q86P48	FBgn0039946	ATbp	0.31029109	7.015208306	1.318144572	0.222978548	0.413846328	-5.689544878
P10333	FBgn0002855	Acp26Aa	-0.323282739	6.661827758	-3.144365951	0.005543675	0.037512138	-2.800033048
Q9VA94	FBgn0039754	CG9747	0.309594354	6.520671683	2.312208876	0.032649162	0.122407342	-4.470455595
A1Z6Y2	FBgn0033167	CG1701	-0.32249753	6.648385834	-3.583098539	0.002091664	0.018769737	-1.855245688
E1JHS6	FBgn0259956	Sfp24C1	-0.31943135	6.625105107	-4.003237261	0.000816204	0.009643038	-0.932406879
Q0KHX4	FBgn0266569	CG42259	-0.318908724	6.79991255	-3.282547442	0.004085048	0.030198097	-2.505554109
P39770	FBgn0261648	salm	-0.317857289	6.745389025	-3.61451808	0.00652557	0.041835489	-2.310831139
X2JA59	FBgn0261648	salm	-0.317857289	6.745389025	-3.61451808	0.00652557	0.041835489	-2.310831139
E1JH49	FBgn0004512	Mdr49	0.309053021	6.6143546	2.339466557	0.030885305	0.118273781	-4.419529686
Q0E8S5	FBgn0031897	CG13784	-0.317810386	6.654708467	-7.417020922	6.55e-07	4.05e-05	6.178495183
Q9VB32	FBgn0039518	CG13978	0.308270725	6.614801653	2.097675399	0.050136248	0.162922829	-4.859426002
Q9VJS5	FBgn0028913	CG3473	0.307103336	6.624919962	2.717120936	0.014020957	0.069552136	-3.68423658
A0A0B4KEN5	FBgn0052843	Dh31-R	0.307050411	6.664749394	2.342199207	0.046412587	0.155481403	-4.257895716
A1Z9B7	FBgn0052843	Dh31-R	0.307050411	6.664749394	2.342199207	0.046412587	0.155481403	-4.257895716
Q6GV06	FBgn0040097	lectin-30A	-0.317730838	6.688453634	-3.789238935	0.001318483	0.013286455	-1.403780317
A0A0B4KHJ6	FBgn0039792	CG2267	0.306547596	6.57777504	1.677113405	0.110587639	0.266162315	-5.550676807
Q9VA51	FBgn0039792	CG2267	0.306547596	6.57777504	1.677113405	0.110587639	0.266162315	-5.550676807
Q9W4Z2	FBgn0040389	mRpL14	0.306231713	6.550586946	1.818736274	0.085423541	0.228840602	-5.32959424
C0PV74	FBgn0030357	Sclp	0.30618006	6.547357517	1.511413728	0.147828286	0.321519424	-5.792484185
H0RNK3	FBgn0030357	Sclp	0.30618006	6.547357517	1.511413728	0.147828286	0.321519424	-5.792484185
Q9VYS0	FBgn0030357	Sclp	0.30618006	6.547357517	1.511413728	0.147828286	0.321519424	-5.792484185
A0A0B4JCY9	FBgn0262143	CG42869	-0.317192353	6.456611715	-3.182369919	0.005098169	0.035415943	-2.719383014
Q9VTN9	FBgn0036208	Gcat	-0.316879306	6.617265802	-5.226887614	5.48e-05	0.001205693	1.750359688
Q8IQ31	FBgn0031116	CG1695	0.304899107	6.848984739	1.38415346	0.1830278	0.366421646	-5.96489027
Q9VLB4	FBgn0032122	CG31883	-0.316732364	6.643871444	-3.2070524	0.004827785	0.034105639	-2.66686023
Q9VRU0	FBgn0035678	CG10469	0.304787443	6.513728082	2.735797865	0.024963341	0.10290186	-3.652151028
Q7KUW2	FBgn0052549	Nt5b	-0.316731736	6.666307646	-4.23500096	0.000485936	0.006622499	-0.420576321
Q9VWV2	FBgn0052549	Nt5b	-0.316731736	6.666307646	-4.23500096	0.000485936	0.006622499	-0.420576321
Q9VWV4	FBgn0052549	Nt5b	-0.316731736	6.666307646	-4.23500096	0.000485936	0.006622499	-0.420576321
Q9VWV5	FBgn0052549	Nt5b	-0.316731736	6.666307646	-4.23500096	0.000485936	0.006622499	-0.420576321
Q9VBG5	FBgn0083965	CG34129	-0.316667936	6.577854069	-4.014740654	0.000795439	0.009483868	-0.907021085
Q9V6Y3	FBgn0033907	mRpS16	0.304001509	6.576338047	2.060292409	0.053940715	0.171566818	-4.924904166
Q95V50	FBgn0046697	Ppr-Y	0.303664227	6.546559099	2.0524766	0.073261561	0.206363182	-4.693415879
A0A0B4K6J9	FBgn0262962	CG43273	-0.316654066	6.740345827	-3.993923009	0.000833415	0.009754115	-0.952959136
Q9W2E3	FBgn0034650	NC2alpha	0.303113875	6.475454118	2.135296982	0.064322595	0.190695617	-4.570377968
Q8SXF0	FBgn0037529	mRpS9	0.303081852	6.626531929	2.673765143	0.015377797	0.074253775	-3.771190795
Q9VTF8	FBgn0036135	mRpL2	0.302692417	6.591330212	1.607603524	0.125107817	0.289523062	-5.654411435
E1JGK6	FBgn0003520	stau	0.302133819	6.502946827	2.117720564	0.066125925	0.194766736	-4.596603132
P25159	FBgn0003520	stau	0.302133819	6.502946827	2.117720564	0.066125925	0.194766736	-4.596603132
A0A126GV20	FBgn0262962	CG43273	-0.316654066	6.740345827	-3.993923009	0.000833415	0.009754115	-0.952959136
Q9VJ41	FBgn0053120	CG33120	-0.316368363	6.603884182	-6.139170309	8.03e-06	0.000288361	3.670202909
P42281	FBgn0010387	Acbp2	-0.316211004	6.591112743	-6.634554902	2.96e-06	0.000134187	4.669304957
Q9VP13	FBgn0037102	CRIF	0.301730684	6.546017223	1.953448991	0.066292276	0.195087604	-5.107958904
C0PPK1	FBgn0261059	Sfp78E	-0.315019236	6.671961661	-3.182320426	0.005098726	0.035415943	-2.719488221
M9PG65	FBgn0261059	Sfp78E	-0.315019236	6.671961661	-3.182320426	0.005098726	0.035415943	-2.719488221
Q3HKQ3	FBgn0052203	Spn75F	-0.314611976	6.593007909	-3.37557363	0.003322761	0.02617637	-2.305543396
Q9VBT3	FBgn0039315	CG13658	0.301299181	6.6126937	2.337685155	0.030997821	0.11848211	-4.422867655
M9PCE7	FBgn0031897	CG13784	-0.31342473	6.650617469	-7.533911216	5.27e-07	3.36e-05	6.396550945
M9PEZ6	FBgn0031897	CG13784	-0.31342473	6.650617469	-7.533911216	5.27e-07	3.36e-05	6.396550945
Q86B72	FBgn0265998	Doa	0.300235689	6.562412455	2.130618277	0.046987358	0.156829682	-4.801134571
A0A0B4K7Z3	FBgn0265998	Doa	0.299957359	6.580017131	2.190202186	0.041746142	0.144502606	-4.694339426
Q9VYT0	FBgn0030347	CG15739	-0.313257742	6.636173185	-4.023630824	0.000779755	0.009373614	-0.887399948
Q9VD09	FBgn0038966	pinta	-0.313161507	6.604735951	-8.57792054	8.12e-08	8.09e-06	8.259361013
Q9VCW6	FBgn0046114	Gclm	-0.312482568	6.650332116	-5.373504927	4e-05	0.000947335	2.065122952
Q9VXC6	FBgn0030776	CG4653	0.298479156	6.428638902	2.499492363	0.02219773	0.09569742	-4.114378773
Q9VE04	FBgn0038678	mRpL55	0.298420277	6.637005854	1.550623009	0.138183047	0.308438357	-5.736987092
Q8IQB8	FBgn0023479	teq	-0.308685317	6.6034002	-6.333183809	5.41e-06	0.00021308	4.065401411
Q9VW14	FBgn0036889	CG14100	0.297622134	6.513448907	1.458209686	0.181882074	0.365628049	-5.517242281
Q9VXP3	FBgn0030692	mRpS30	0.297334759	6.583105098	1.984501182	0.062464357	0.187779903	-5.055397088
Q9VJC2	FBgn0032650	CG7094	0.296447955	6.746513221	1.730031535	0.120842795	0.283058699	-5.155991349
Q9W0D9	FBgn0035231	Pcyt2	0.296433075	6.601012928	1.690203477	0.108020708	0.262634515	-5.530781436
Q9VSU2	FBgn0023479	teq	-0.308685317	6.6034002	-6.333183809	5.41e-06	0.00021308	4.065401411
Q9VG64	FBgn0038053	CG18549	0.296082155	6.825833704	2.260196716	0.052828152	0.169055895	-4.38248801
Q9U1H8	FBgn0029121	Sras	0.296002833	6.414932176	1.673303441	0.131768449	0.299765134	-5.233928063
O46040	FBgn0053548	SmydA-8	0.295893827	6.578082284	1.663467168	0.113319024	0.270722787	-5.571297189
Q9VX38	FBgn0030851	CG8326	-0.307576186	6.699518242	-3.231357548	0.00457527	0.032776041	-2.615034519
Q9VPS5	FBgn0011244	Hsp60B	0.295444104	6.637922338	2.803334213	0.011655231	0.061465816	-3.509631456
Q9VSR5	FBgn0011787	mRpL12	0.295435289	6.629446186	1.963339287	0.065050912	0.192155606	-5.091275779
Q59E06	FBgn0037313	CG1161	0.295399046	6.855479416	1.652487172	0.115558359	0.274017658	-5.587798939
Q9VKU3	FBgn0032261	CG6094	0.294860385	6.591688913	1.906490718	0.072478942	0.205668919	-5.186415439
Q9W3S8	FBgn0029932	CG4607	0.294609704	6.632208982	1.997926123	0.060871606	0.185952996	-5.032508241
Q9W547	FBgn0023519	mRpL16	0.294458499	6.517225536	1.839218884	0.082232829	0.222731324	-5.296585358
Q8INP3	FBgn0263750	CG43675	0.294424295	6.601536204	2.588435107	0.018421847	0.084287392	-3.940544498
Q9VJX7	FBgn0032525	Hsp60D	0.294268694	6.767317448	2.592815305	0.018252573	0.083700733	-3.931910985
P48596	FBgn0003162	Pu	0.294200657	6.51887308	1.737312262	0.099201736	0.249326388	-5.458259125
Q7K2U8	FBgn0028560	sut4	0.294140877	6.568760291	1.674855553	0.111035638	0.266959896	-5.554097076
Q9VSM7	FBgn0052351	S-Lap2	-0.306949712	6.619516309	-3.658517412	0.001766948	0.016647202	-1.69046572
M9NEE3	FBgn0015586	Acp76A	-0.306604496	6.643299918	-3.809122652	0.001261025	0.012880649	-1.360073784
Q5BI51	FBgn0033283	CG11635	0.293245073	6.697245417	1.888863579	0.074930392	0.210308485	-5.21553996
P00417	FBgn0013676	mt:CoIII	-0.306214058	6.579761643	-6.279664909	6.03e-06	0.000231073	3.956880159
Q7K3Z8	FBgn0032029	CG17292	-0.305662131	6.684787004	-7.241913234	9.12e-07	5.21e-05	5.848227409
Q9VFW3	FBgn0038142	CheA87a	0.293198801	6.637688382	1.415604981	0.193620856	0.378842804	-5.570767215
A0A0B4KFG2	FBgn0017558	Pdk	0.293045839	6.589004373	2.291556903	0.05027668	0.163171116	-4.334941465
X2JBR4	FBgn0265726	Nna1	0.292893697	6.549888212	1.842087802	0.081794378	0.222112916	-5.291941731
X2JDN6	FBgn0265726	Nna1	0.292893697	6.549888212	1.842087802	0.081794378	0.222112916	-5.291941731
X2JK43	FBgn0265726	Nna1	0.292893697	6.549888212	1.842087802	0.081794378	0.222112916	-5.291941731
Q8IPC3	FBgn0032210	CYLD	0.292677295	6.600770607	2.694234846	0.014722277	0.071980285	-3.730210468
D5SHV2	FBgn0032974	CG3651	0.292667419	6.716954027	1.023782294	0.335102092	0.536521239	-6.012637849
Q9V9N9	FBgn0032974	CG3651	0.292667419	6.716954027	1.023782294	0.335102092	0.536521239	-6.012637849
Q9VWE7	FBgn0031051	Ranbp21	-0.304991405	6.726843016	-3.93635689	0.004087292	0.030198097	-1.838442921
M9MRL4	FBgn0261830	CG42762	0.292278246	6.6251933	1.210808112	0.259608489	0.45542057	-5.813951921
M9MS70	FBgn0261803	CG42749	0.292119282	6.838149816	1.666926143	0.13305211	0.301474375	-5.242612837
Q9W4E1	FBgn0261803	CG42749	0.292119282	6.838149816	1.666926143	0.13305211	0.301474375	-5.242612837
E1JJ89	FBgn0037553	CG18249	-0.304840208	6.624301557	-3.663209411	0.001748489	0.016488531	-1.680197886
M9PBN2	FBgn0053126	NLaz	0.292024361	6.756835039	2.934722951	0.008771778	0.051061409	-3.239549253
Q8SXR1	FBgn0053126	NLaz	0.292024361	6.756835039	2.934722951	0.008771778	0.051061409	-3.239549253
B7Z0Q1	FBgn0259178	5PtaseI	0.29193699	6.482084607	1.894105576	0.093817589	0.240900882	-4.924332804
B7Z0Q4	FBgn0250757	kumpel	0.291452016	6.711288475	3.390700903	0.009109226	0.052285724	-2.646712579
M9PG87	FBgn0052432	CG32432	0.291312158	6.741380804	2.422431195	0.026047362	0.105745442	-4.262603859
Q9VHV2	FBgn0037553	CG18249	-0.304840208	6.624301557	-3.663209411	0.001748489	0.016488531	-1.680197886
Q9VAT7	FBgn0039598	aqrs	-0.304286469	6.65428278	-3.841607271	0.001172483	0.012271346	-1.288621462
Q4Z8K6	FBgn0262114	RanBPM	0.29080608	6.873130401	2.913387015	0.018918102	0.085671114	-3.377580681
Q7KTG2	FBgn0032136	Apoltp	-0.303508467	6.647688168	-7.153129115	1.08e-06	5.85e-05	5.679120062
Q9VVW1	FBgn0015586	Acp76A	-0.303114152	6.644126475	-3.820921388	0.001228119	0.012710093	-1.334128216
Q8IPY5	FBgn0051948	CG31948	0.290252839	6.627201287	1.845711094	0.081243574	0.221678403	-5.28607002
Q9VLJ9	FBgn0032053	mRpL51	0.290118198	6.568076064	1.56279738	0.135297236	0.304564871	-5.719534029
Q6IH48	FBgn0054051	CG34051	-0.302540478	6.640240951	-3.266111876	0.004236544	0.031016198	-2.540752299
Q9VIB7	FBgn0015831	Rtnl2	0.289960962	6.7731965	2.089171021	0.050979699	0.164875334	-4.874385018
Q8INY3	FBgn0002939	ninaD	0.289725271	6.62572926	2.914432452	0.009167082	0.05247009	-3.281551761
Q9W086	FBgn0035272	mRpL46	0.289716986	6.574610845	1.774346645	0.092712413	0.239389651	-5.400250502
A0A0B4KFM8	FBgn0002868	MtnA	0.289638261	6.613686406	2.218807788	0.039425195	0.138873684	-4.642462058
Q8MRL1	FBgn0052450	CG32450	0.28885537	6.63204563	1.919414247	0.070727088	0.203162089	-5.164948481
Q7KV26	FBgn0283680	IP3K2	0.288819671	7.043446077	0.863654075	0.412252721	0.605199343	-6.162112034
Q9V3U6	FBgn0250848	26-29-p	0.288438566	6.604240065	2.584144845	0.018589087	0.084710395	-3.948994296
Q70VI1	FBgn0038294	Mf	-0.301679246	6.692662403	-7.043463727	1.33e-06	6.86e-05	5.468707212
B7YZY2	FBgn0040297	Nhe2	0.288023356	6.750012119	1.545354535	0.159813914	0.338347464	-5.404961959
M9NDU7	FBgn0040297	Nhe2	0.288023356	6.750012119	1.545354535	0.159813914	0.338347464	-5.404961959
M9NFD1	FBgn0040297	Nhe2	0.288023356	6.750012119	1.545354535	0.159813914	0.338347464	-5.404961959
M9PDW6	FBgn0040297	Nhe2	0.288023356	6.750012119	1.545354535	0.159813914	0.338347464	-5.404961959
Q9VIF9	FBgn0040297	Nhe2	0.288023356	6.750012119	1.545354535	0.159813914	0.338347464	-5.404961959
Q8IQS4	FBgn0052191	CG32191	-0.301421546	6.562369389	-3.036725166	0.007021735	0.043860029	-3.026906132
A8DY52	FBgn0033164	CG11112	-0.301340038	6.671478864	-3.397727258	0.003162971	0.025350371	-2.257727211
E1JJN6	FBgn0026313	X11L	0.287849093	6.891719059	2.897339131	0.019396227	0.08695037	-3.402370161
M9PF12	FBgn0026313	X11L	0.287849093	6.891719059	2.897339131	0.019396227	0.08695037	-3.402370161
Q9VX41	FBgn0026313	X11L	0.287849093	6.891719059	2.897339131	0.019396227	0.08695037	-3.402370161
X2JE74	FBgn0026313	X11L	0.287849093	6.891719059	2.897339131	0.019396227	0.08695037	-3.402370161
Q7KV35	FBgn0030307	CG33235	-0.298829158	6.704340425	-5.540293211	2.8e-05	0.00072273	2.420517544
Q7JWF1	FBgn0286783	Etf-QO	-0.298735849	6.662429825	-6.044980123	9.75e-06	0.000333419	3.476576912
Q9VHS6	FBgn0062412	Ctr1B	-0.298690494	6.602345776	-4.273992774	0.000445414	0.006323885	-0.334451148
A0A0B4K7X5	FBgn0265191	Gyg	-0.297634017	6.615184594	-3.178926619	0.005137047	0.035503092	-2.726701331
A0A0B4LG29	FBgn0265191	Gyg	-0.297634017	6.615184594	-3.178926619	0.005137047	0.035503092	-2.726701331
E1JGQ3	FBgn0265191	Gyg	-0.297634017	6.615184594	-3.178926619	0.005137047	0.035503092	-2.726701331
Q8MQL4	FBgn0033244	CG8726	0.286970788	6.352389499	1.784802377	0.090948443	0.236512355	-5.383717409
Q9W2J6	FBgn0265191	Gyg	-0.297634017	6.615184594	-3.178926619	0.005137047	0.035503092	-2.726701331
A8JQV1	FBgn0042105	CG18748	0.28670775	6.820665142	1.11317803	0.297102953	0.494775472	-5.920705124
Q4V467	FBgn0042105	CG18748	0.28670775	6.820665142	1.11317803	0.297102953	0.494775472	-5.920705124
Q9VKN5	FBgn0032312	CG14071	0.286563713	6.485175273	2.089253828	0.050971425	0.164875334	-4.874239542
A1Z9J6	FBgn0050481	mRpL53	0.286531109	6.614173642	1.899983655	0.073375494	0.206627013	-5.197187739
Q9VF91	FBgn0038318	CG6236	0.2863359	6.841999137	2.003353557	0.0602381	0.184570843	-5.023226847
Q86BB7	FBgn0052945	CG32945	0.28612484	6.603966742	2.720020366	0.013934419	0.069252678	-3.678400585
Q9VPT3	FBgn0086130	Dbp21E2	0.286085752	6.531319334	1.489129705	0.153554284	0.329485643	-5.823534275
Q9W4D4	FBgn0029753	CG4198	0.286043908	6.758789418	1.87954492	0.076255779	0.212495586	-5.230863659
X2JE64	FBgn0029753	CG4198	0.286043908	6.758789418	1.87954492	0.076255779	0.212495586	-5.230863659
Q9W3K9	FBgn0029994	Ldsdh1	-0.297481356	6.616923433	-5.700290436	2e-05	0.000553283	2.758574694
Q9V4X2	FBgn0043575	PGRP-SC2	0.285908118	6.743776023	1.248918447	0.24606685	0.440922037	-5.770590925
M9NEK4	FBgn0030747	CG4301	0.285888146	6.7650747	2.173941046	0.043120721	0.147359247	-4.723656147
M9NGI1	FBgn0030747	CG4301	0.285888146	6.7650747	2.173941046	0.043120721	0.147359247	-4.723656147
Q9VXG6	FBgn0030747	CG4301	0.285888146	6.7650747	2.173941046	0.043120721	0.147359247	-4.723656147
A0A0B4K883	FBgn0035047	Pof	0.2857317	6.653809807	2.554086447	0.019801755	0.0881096	-4.008014235
A0A0B4JCW4	FBgn0037643	ScsbetaA	-0.296672712	6.593377145	-3.731901966	0.001499211	0.014610854	-1.529675343
Q9VHJ8	FBgn0037643	ScsbetaA	-0.296672712	6.593377145	-3.731901966	0.001499211	0.014610854	-1.529675343
Q0KI07	FBgn0083966	CG34130	-0.295272717	6.621987521	-3.124543244	0.005790914	0.038533011	-2.841990083
A0A0B4K6J1	FBgn0003507	srp	-0.294568283	6.570446266	-3.395944786	0.003175543	0.025350371	-2.261576965
O76865	FBgn0024994	Ugalt	0.283164332	6.338245245	1.910396857	0.071945428	0.204637045	-5.179937172
Q9W4W6	FBgn0024994	Ugalt	0.283164332	6.338245245	1.910396857	0.071945428	0.204637045	-5.179937172
A0A0B4KHL1	FBgn0003507	srp	-0.294568283	6.570446266	-3.395944786	0.003175543	0.025350371	-2.261576965
Q9VLJ4	FBgn0028394	CG17834	0.28218512	6.714507441	1.676802384	0.131069013	0.298554928	-5.229156364
Q0E8K6	FBgn0083976	CG34140	0.282141771	6.415562552	2.49648571	0.036377604	0.131594499	-4.021550958
A0A6H2EES8	FBgn0003507	srp	-0.294568283	6.570446266	-3.395944786	0.003175543	0.025350371	-2.261576965
Q9VVN2	FBgn0036774	mRpS26	0.281540506	6.594057335	2.295874685	0.033750468	0.125292158	-4.500818364
Q9VT96	FBgn0052061	CG32061	0.281050547	6.652049897	1.138209431	0.269774756	0.465879022	-6.26246921
E2QCY6	FBgn0003507	srp	-0.294568283	6.570446266	-3.395944786	0.003175543	0.025350371	-2.261576965
P52172	FBgn0003507	srp	-0.294568283	6.570446266	-3.395944786	0.003175543	0.025350371	-2.261576965
Q9VHN7	FBgn0037607	CG8036	-0.292761402	6.648147266	-6.536424301	3.6e-06	0.000155777	4.474019612
Q9VAS7	FBgn0265274	Inx3	-0.292738341	6.668648207	-6.294925395	5.85e-06	0.000226734	3.987862844
Q7KS14	FBgn0039215	CG6695	0.28061398	6.755239082	1.464839435	0.180112846	0.363240201	-5.508830042
Q9VC54	FBgn0039215	CG6695	0.28061398	6.755239082	1.464839435	0.180112846	0.363240201	-5.508830042
Q9VJ38	FBgn0032720	mRpL13	0.280521073	6.649415514	0.7321346	0.484422627	0.661691579	-6.26896935
A0A0B4KGY1	FBgn0266410	CG45050	0.280430221	6.739834934	2.458282728	0.024184401	0.100809101	-4.193930302
Q961I8	FBgn0051017	PH4alphaNE3	0.280129856	6.483780569	1.869127345	0.077761947	0.215350528	-5.247934115
Q9VKP3	FBgn0260454	CG17139	0.280050799	6.544617106	1.878768194	0.096078673	0.244306809	-4.94634403
A0A0B4KFQ8	FBgn0002306	sas	0.279941671	6.615829056	2.472837741	0.02346437	0.098841235	-4.165907174
A0A0B4KGP7	FBgn0002306	sas	0.279941671	6.615829056	2.472837741	0.02346437	0.098841235	-4.165907174
Q9VEJ4	FBgn0038515	CG5823	0.279825344	6.598906493	2.665153056	0.027890615	0.110495613	-3.761383123
Q9VA50	FBgn0051013	CG31013	0.279770096	6.427692162	2.369518623	0.02904353	0.11369806	-4.363016012
Q9VJI6	FBgn0032600	BuGZ	0.278987008	7.036515159	0.800154852	0.44611351	0.634145602	-6.215580211
A0A0B4KF89	FBgn0024232	gprs	0.27897533	6.679926783	2.684836002	0.027041392	0.108484827	-3.730956981
O61366	FBgn0024232	gprs	0.27897533	6.679926783	2.684836002	0.027041392	0.108484827	-3.730956981
Q8IRB9	FBgn0264693	ens	0.278734687	6.503377976	0.799501043	0.446471757	0.634332138	-6.216112757
Q8IRC0	FBgn0264693	ens	0.278734687	6.503377976	0.799501043	0.446471757	0.634332138	-6.216112757
Q9VZC8	FBgn0035541	CG15019	-0.292248167	6.459947288	-3.720697975	0.001537309	0.014939303	-1.554250149
Q9V8M2	FBgn0034387	Cyp12b2	-0.291369202	6.600143934	-8.689629975	6.7e-08	7.07e-06	8.449805288
Q8IPT9	FBgn0037057	CG10512	-0.291124502	6.661392276	-6.853882797	1.92e-06	9.21e-05	5.100979944
Q8IPU0	FBgn0037057	CG10512	-0.291124502	6.661392276	-6.853882797	1.92e-06	9.21e-05	5.100979944
M9PE14	FBgn0035335	mRpL23	0.278158085	6.497413475	1.637845778	0.118602979	0.279002794	-5.609677961
A1Z979	FBgn0033789	CG13324	0.277841462	6.520093632	2.463339621	0.023931918	0.100066437	-4.184203397
Q95RJ9	FBgn0263933	ebi	0.277746957	6.479795568	2.539161389	0.020431322	0.090353434	-4.037200324
Q9VP68	FBgn0037057	CG10512	-0.291124502	6.661392276	-6.853882797	1.92e-06	9.21e-05	5.100979944
Q9VE01	FBgn0038680	Cyp12a5	0.277210849	6.634445481	2.601045834	0.017938482	0.08255751	-3.915670449
O18404	FBgn0021765	scu	-0.290405055	6.636161211	-7.491354205	5.7e-07	3.61e-05	6.31738518
Q7JZD3	FBgn0027066	Eb1	0.277110351	6.635219675	2.773822301	0.012418346	0.064038082	-3.569646979
Q9XZ57	FBgn0027066	Eb1	0.277110351	6.635219675	2.773822301	0.012418346	0.064038082	-3.569646979
Q7KSU6	FBgn0037607	CG8036	-0.290024685	6.650694321	-6.451618865	4.27e-06	0.000180407	4.304194517
Q9VK14	FBgn0032492	Prosalpha6T	0.277031501	6.597518112	2.838325266	0.010808725	0.058796235	-3.438154862
Q24238	FBgn0016123	Alp4	-0.288925135	6.636243097	-3.818388132	0.001235111	0.012755593	-1.339699528
Q9W3R0	FBgn0029950	rumpel	-0.288756879	6.523839804	-3.039632795	0.006977184	0.043674668	-3.0208098
Q9Y166	FBgn0027610	Dic1	-0.288402745	6.624971609	-4.354330901	0.000372343	0.005500959	-0.157058377
Q9VHF4	FBgn0266410	CG45050	0.276272694	6.739611217	2.394648528	0.02758254	0.109663188	-4.315469421
Q9VI08	FBgn0037432	CG10298	0.275970594	6.611501216	2.394986853	0.027563347	0.109663188	-4.314827529
O16043	FBgn0022893	Df31	0.275718518	6.635636593	2.770952838	0.012495049	0.064363075	-3.575468913
O16129	FBgn0275436	PheRS-m	0.275565923	6.553153746	1.970915331	0.064114109	0.190492343	-5.07845953
Q9VUM4	FBgn0036490	CG6888	0.275534154	6.673053501	2.165700991	0.043832971	0.148994101	-4.738463272
Q9VZQ4	FBgn0052268	Drsl6	0.275521871	6.559109273	1.184352746	0.269365527	0.465566663	-5.84350589
Q9VXD7	FBgn0052573	CG32573	-0.286282631	6.675390607	-4.569852462	0.000230637	0.003726009	0.318030308
Q4QPU5	FBgn0050369	CG30369	0.274789928	6.653656946	1.919534846	0.070710919	0.203162089	-5.164747705
Q8MR65	FBgn0259166	CG42271	0.274749764	6.619220358	1.759851353	0.115442716	0.273870851	-5.114550439
M9PDY3	FBgn0263993	CG43736	-0.286261832	6.800642304	-3.61267272	0.006543367	0.041872618	-2.313577453
M9PJA1	FBgn0263993	CG43736	-0.286261832	6.800642304	-3.61267272	0.006543367	0.041872618	-2.313577453
Q9VFC4	FBgn0038296	Kpc1	0.274325962	6.632640467	2.677319039	0.015262026	0.073910258	-3.764085466
M9PI95	FBgn0036819	Dysb	0.27420966	6.269529428	1.607191141	0.145644835	0.318761602	-5.323167443
Q9V3X3	FBgn0040356	CG12498	0.273819402	6.466036581	1.464114665	0.180305517	0.363535292	-5.509750747
Q9VM98	FBgn0031849	CG11327	0.273677775	6.554128483	2.422015884	0.02606971	0.105794037	-4.26339641
X2JDB3	FBgn0021764	sdk	0.273466208	6.607204174	1.935848903	0.06855368	0.199127516	-5.137511319
X2JDR3	FBgn0021764	sdk	0.273466208	6.607204174	1.935848903	0.06855368	0.199127516	-5.137511319
X2JHT7	FBgn0021764	sdk	0.273466208	6.607204174	1.935848903	0.06855368	0.199127516	-5.137511319
Q9VJ86	FBgn0284256	bsf	0.273463039	6.605670545	1.851353149	0.080392376	0.220182665	-5.276911166
Q8SXX4	FBgn0261555	CG42673	0.272827637	6.523138765	1.661299679	0.11375812	0.271453716	-5.57456105
Q9VRL8	FBgn0035608	blanks	-0.28613321	6.636465971	-4.407864089	0.000330495	0.005013487	-0.038921103
Q8SZK9	FBgn0287234	slf	0.272533889	6.624685831	2.629375646	0.016896115	0.079519388	-3.859593449
Q9VCU3	FBgn0039022	Nepl13	-0.285837077	6.745563318	-3.389341501	0.003222545	0.02562451	-2.275834867
Q867Z4	FBgn0283521	lola	0.272216474	6.725720404	1.76752755	0.114089528	0.271545331	-5.103832263
Q9VTH0	FBgn0036147	Plod	0.272128381	6.487964295	2.794928786	0.011867867	0.062178146	-3.526750174
Q9VZ18	FBgn0030277	CG1394	0.271735844	6.671324192	2.682228491	0.015103462	0.073246763	-3.754263326
A0A6H2EFK5	FBgn0266019	rudhira	0.271324071	6.597335206	2.558096911	0.019635738	0.087638666	-4.000158126
Q9VYU0	FBgn0266019	rudhira	0.271324071	6.597335206	2.558096911	0.019635738	0.087638666	-4.000158126
Q9W2N6	FBgn0034572	CG9346	0.27113107	6.681093619	2.472212877	0.023494864	0.09888796	-4.167111914
Q9VMN5	FBgn0031728	Hsp60C	0.271049759	6.606274277	2.670561593	0.015482872	0.074625247	-3.777592205
Q9VIB5	FBgn0015575	alpha-Est7	-0.285506074	6.596236327	-5.668592951	2.14e-05	0.000577332	2.691832721
A0A126GV06	FBgn0039008	CG6972	0.270878892	6.588875963	2.922448461	0.009008897	0.051943833	-3.264970432
Q9VCV9	FBgn0039008	CG6972	0.270878892	6.588875963	2.922448461	0.009008897	0.051943833	-3.264970432
Q9W2D0	FBgn0034659	CG4021	-0.285236895	6.698728698	-3.216546431	0.004727564	0.03349047	-2.646628483
Q8T0Q4	FBgn0086656	shrb	-0.282720146	6.652484862	-5.222860599	5.52e-05	0.001210982	1.741685015
M9PGV5	FBgn0263705	Myo10A	0.270614483	6.633909762	2.509566786	0.021735971	0.094247762	-4.094833418
Q9W253	FBgn0034727	mRpS29	0.270566017	6.587072768	2.196214098	0.041248199	0.14321667	-4.683468715
Q9VV98	FBgn0036659	CG9701	0.270562405	6.549415125	2.350393691	0.030203401	0.116514119	-4.399025019
M9PH37	FBgn0035384	CG2113	0.270264032	6.458268691	1.370519666	0.187169913	0.370903643	-5.98264064
Q9VZW6	FBgn0035384	CG2113	0.270264032	6.458268691	1.370519666	0.187169913	0.370903643	-5.98264064
Q8SWR2	FBgn0052137	CG32137	0.270062233	6.588697286	2.915239974	0.009151026	0.052407615	-3.279882112
A1Z7Z6	FBgn0040093	lectin-46Ca	-0.282428153	6.621101706	-3.26464369	0.004250342	0.031059489	-2.543894405
E1JGQ5	FBgn0034618	CG9485	-0.281217913	6.634632723	-8.915718769	4.57e-08	5.23e-06	8.830127443
Q7KVP4	FBgn0034618	CG9485	-0.281217913	6.634632723	-8.915718769	4.57e-08	5.23e-06	8.830127443
Q86BS7	FBgn0034618	CG9485	-0.281217913	6.634632723	-8.915718769	4.57e-08	5.23e-06	8.830127443
A1Z8I0	FBgn0033605	CG9067	0.269223993	6.870936552	2.136191509	0.064232115	0.190695617	-4.569041727
M9NF69	FBgn0003187	qua	0.269028725	6.683325425	2.182084367	0.042427255	0.146142967	-4.708990655
Q23989	FBgn0003187	qua	0.269028725	6.683325425	2.182084367	0.042427255	0.146142967	-4.708990655
Q8MKW7	FBgn0028426	RNaseZ	0.268947239	6.46800684	1.285807879	0.214607583	0.403487589	-6.089699736
Q9VXS8	FBgn0030661	Alp11	0.26825619	6.795099485	1.197064768	0.264640339	0.460847294	-5.829361698
Q9VT41	FBgn0036038	defl	0.268137291	6.786807337	2.263222567	0.03605577	0.130775912	-4.561159487
Q8WTC1	FBgn0026261	bonsai	0.268135605	6.65004867	2.288847686	0.034234754	0.126101618	-4.513844369
Q9VJP1	FBgn0020371	Tim17b2	0.268074133	6.705833415	1.307971189	0.207141088	0.394912333	-6.062233179
Q9VA38	FBgn0011739	wts	0.268008115	6.8503066	2.000450947	0.079482157	0.218334978	-4.7699557
Q9W5B3	FBgn0040368	eIF4E7	0.26785192	6.826027161	1.392255873	0.180601266	0.364059581	-5.954274196
A8DYW8	FBgn0264895	RapGAP1	0.267797876	6.562930804	2.301248724	0.033384389	0.124340688	-4.490841762
Q59DZ5	FBgn0264895	RapGAP1	0.267797876	6.562930804	2.301248724	0.033384389	0.124340688	-4.490841762
Q9VM00	FBgn0264895	RapGAP1	0.267797876	6.562930804	2.301248724	0.033384389	0.124340688	-4.490841762
Q9VM02	FBgn0264895	RapGAP1	0.267797876	6.562930804	2.301248724	0.033384389	0.124340688	-4.490841762
Q9U599	FBgn0029084	gom	0.267585129	6.677194936	2.255115477	0.036650262	0.132205511	-4.576067161
Q9VKX2	FBgn0262782	Mdh1	-0.27961313	6.642888216	-6.658514653	2.82e-06	0.000129701	4.716785533
P41572	FBgn0004654	Pgd	-0.278854936	6.673318173	-5.88833162	1.35e-05	0.000411816	3.152072064
Q9W1E9	FBgn0034943	Fmo-1	-0.277986038	6.570361362	-4.898334756	0.00011185	0.002139206	1.037973556
Q9VV18	FBgn0036594	CG13047	0.267047401	6.495469782	1.012863196	0.324384194	0.525217992	-6.394798013
Q960U8	FBgn0004797	mdy	-0.275461536	6.52052518	-3.965905283	0.000887412	0.010196226	-1.014766449
Q9VU38	FBgn0036337	Adk2	-0.275341905	6.546606412	-4.588894494	0.000221111	0.003600655	0.359924454
Q9VU39	FBgn0036337	Adk2	-0.275341905	6.546606412	-4.588894494	0.000221111	0.003600655	0.359924454
Q8T3V6	FBgn0014023	mRpL47	0.266575645	6.495798742	1.465236077	0.159895616	0.338450147	-5.856426379
M9PFG1	FBgn0263605	l(3)72Dn	0.266229843	6.73904296	2.02213254	0.076830002	0.213407367	-4.738133146
Q9VUZ6	FBgn0263605	l(3)72Dn	0.266229843	6.73904296	2.02213254	0.076830002	0.213407367	-4.738133146
Q9VMI8	FBgn0031766	CG9117	0.266095182	6.574240017	1.061746583	0.318527885	0.518982327	-5.974302932
Q9VFC8	FBgn0266064	GlyS	-0.274982123	6.665315807	-7.083540436	1.23e-06	6.51e-05	5.545797833
Q966T5	FBgn0041789	Pax	0.265688625	6.720245371	1.720527003	0.102270037	0.254402333	-5.484263683
A1ZBC7	FBgn0034381	List	0.265619279	6.498265289	1.96504598	0.064838813	0.191751336	-5.08839138
A1ZBC8	FBgn0034381	List	0.265619279	6.498265289	1.96504598	0.064838813	0.191751336	-5.08839138
Q9VV47	FBgn0036620	CG4842	-0.274678921	6.640667376	-6.311415198	5.66e-06	0.000220123	4.021306669
X2JAT7	FBgn0000636	Fas3	0.265552463	6.4172268	1.973876005	0.082853484	0.223974652	-4.808806659
Q9V3E3	FBgn0028648	mRpL50	0.265552151	6.540502828	1.509644679	0.148276303	0.32194433	-5.794962229
Q9VEP6	FBgn0038467	AdSL	0.265527929	6.672285015	2.774975007	0.01238766	0.064003957	-3.567307547
Q9VTG8	FBgn0036145	CG7607	0.265342771	6.85737341	1.486915607	0.174330746	0.356996309	-5.480661041
M9NDH8	FBgn0035534	mRpS6	0.265320955	6.598194575	2.139248095	0.046192787	0.154948756	-4.785774598
O77477	FBgn0025336	CG4882	0.264922157	6.624446912	2.27560375	0.035165023	0.128807849	-4.538335147
Q9VAC1	FBgn0039737	CG7920	-0.274359317	6.639497185	-5.90935107	1.29e-05	0.000401061	3.195792116
Q9VDL4	FBgn0038804	CG10877	0.264600187	6.602856516	2.257626297	0.036465184	0.131633115	-4.57145334
Q9VUC7	FBgn0013563	Pex1	0.263837197	6.616156779	2.342587277	0.030689112	0.117703917	-4.413678859
A0A0B4LGZ1	FBgn0004003	wbl	0.263793599	6.619731763	2.265379289	0.035899124	0.13055857	-4.5571886
Q9VNT3	FBgn0037172	ND-B14.5AL	0.263712182	6.611914401	2.756839826	0.012878955	0.065709746	-3.604068056
P09052	FBgn0283442	vas	0.263451341	6.633760346	1.774165642	0.09274321	0.239404815	-5.400536112
Q9W2T5	FBgn0030215	CG15296	0.263264524	6.50983746	2.50342891	0.02201621	0.095139146	-4.106745996
Q8SZ46	FBgn0286852	naz	0.26303861	6.707535173	1.997579733	0.06091224	0.186021381	-5.033100056
M9PEA9	FBgn0086906	sls	0.263001151	6.705423948	1.163628027	0.277216536	0.474097195	-5.866337374
M9PGY4	FBgn0086906	sls	0.263001151	6.705423948	1.163628027	0.277216536	0.474097195	-5.866337374
Q6IGD9	FBgn0085217	CG34188	0.262779365	6.811980345	1.592456339	0.128477578	0.294738238	-5.676582114
Q9VLB1	FBgn0032125	Cpr30B	0.262696494	6.669188613	2.775561371	0.012372079	0.063977326	-3.566117364
Q9W2H8	FBgn0034618	CG9485	-0.27421541	6.635731903	-8.883419217	4.83e-08	5.47e-06	8.77621039
Q6GUT7	FBgn0034152	Acp53C14a	-0.273947755	6.701124884	-3.077307315	0.006424204	0.041435735	-2.94165367
Q9VZG1	FBgn0035511	Cpr64Ab	0.262247014	6.451636139	1.371636504	0.186827806	0.370746089	-5.981191939
Q8SY58	FBgn0030799	CG4872	-0.273812948	6.662234624	-7.7606208	3.47e-07	2.39e-05	6.813981341
Q95ST2	FBgn0036141	wls	0.261600955	6.54004558	1.332829004	0.1990116	0.38488413	-6.030966624
A1Z8D1	FBgn0033564	Pex6	0.261293234	6.57905923	2.516185052	0.021437566	0.093399719	-4.081972815
Q9V5R2	FBgn0033564	Pex6	0.261293234	6.57905923	2.516185052	0.021437566	0.093399719	-4.081972815
Q9VVM2	FBgn0036766	CG5506	0.261240887	6.614992561	1.64568614	0.116964231	0.276771906	-5.597979784
Q9VFC7	FBgn0038294	Mf	-0.273646155	6.687616655	-6.564983931	3.4e-06	0.000149876	4.530990789
A0A0B4KHJ5	FBgn0266064	GlyS	-0.273543581	6.665404436	-7.013032591	1.41e-06	7.06e-05	5.410019817
Q9VA81	FBgn0039765	mRpS18C	0.261099529	6.653383084	1.167676026	0.257987088	0.453434547	-6.229413581
Q9VZ21	FBgn0261277	rtv	0.260918228	6.473523021	2.088351206	0.051061683	0.165088107	-4.875825102
A0A0B4KEJ7	FBgn0265935	coro	0.2608187	6.617524623	2.994978625	0.016669159	0.078778582	-3.251678351
O77460	FBgn0016687	Nurf-38	-0.273050305	6.648351916	-4.316806393	0.002396256	0.020753977	-1.298631478
Q8IPP8	FBgn0051548	CG31548	-0.272967247	6.663503169	-4.367843747	0.000361299	0.005358721	-0.127232043
Q9VRI9	FBgn0031182	Cyp6t1	-0.272495518	6.6238275	-4.164592486	0.000568757	0.007420125	-0.576111094
A1Z9G9	FBgn0033865	CG6220	-0.27241597	6.558068651	-3.251069877	0.004380017	0.031715745	-2.57292723
O77436	FBgn0025620	CG13360	-0.272223806	6.596832532	-3.861294285	0.001121874	0.011900504	-1.24529169
Q9W4I3	FBgn0029718	mRpL30	0.260358576	6.610535657	1.549339997	0.138490145	0.308920905	-5.738820335
Q7KTG0	FBgn0032166	CG4619	0.260188835	6.692921521	2.47299101	0.023456896	0.098841235	-4.165611649
Q9W4S4	FBgn0029659	CG16782	0.260128731	6.72786887	1.528221035	0.163953701	0.343473906	-5.427322069
A1Z9A8	FBgn0033816	CG4679	0.260124707	6.60752415	2.345886404	0.030482962	0.11717855	-4.407489044
Q8MLP8	FBgn0034963	Not11	0.259970313	6.759121711	2.269128229	0.052088677	0.167673772	-4.368960143
Q9W1C6	FBgn0034963	Not11	0.259970313	6.759121711	2.269128229	0.052088677	0.167673772	-4.368960143
M9PIS3	FBgn0004654	Pgd	-0.272205255	6.683588951	-5.224385346	5.51e-05	0.001209606	1.744969681
Q6AWN0	FBgn0052068	Adi1	-0.271812763	6.670525921	-4.091414054	0.000669943	0.00832854	-0.737745552
Q8T0U2	FBgn0034144	CG5089	0.259698717	6.617427575	2.838396568	0.010807062	0.058796235	-3.438008867
Q24536	FBgn0015300	Ssl	-0.271535323	6.689450797	-4.12683478	0.000618885	0.007866164	-0.659514922
Q9VAH4	FBgn0039694	fig	0.25963385	6.537346601	1.35784875	0.210586304	0.398754855	-5.641793042
Q7KVA7	FBgn0013811	Dhc62B	-0.270308788	6.58252076	-3.012603604	0.00740214	0.045538574	-3.077408814
Q9VZX6	FBgn0035374	mRpS35	0.259349068	6.578007035	2.09627537	0.050274224	0.163171116	-4.861891161
B6IDY5	FBgn0025454	Cyp6g1	-0.269880099	6.527903942	-4.514701896	0.00026064	0.004078795	0.196608191
X2JBI2	FBgn0019985	mGluR	0.258964955	6.678933	1.923617168	0.070165519	0.202344023	-5.157946478
Q9VRP4	FBgn0035632	Ppat-Dpck	-0.269294111	6.659520137	-5.840228844	1.49e-05	0.000444122	3.051815815
Q9VHT9	FBgn0037562	Nazo	0.258726518	6.642650166	0.869278391	0.409342909	0.602831157	-6.157211893
A8JNU6	FBgn0010352	Ogdh	-0.268704575	6.450202449	-3.166711315	0.005277322	0.036202571	-2.752645769
Q9VV39	FBgn0285951	mRpS34	0.25857412	6.584614842	2.101119919	0.049798246	0.162461092	-4.853356678
Q9VUG9	FBgn0036442	CG13473	0.258340625	6.631000366	2.366647168	0.029214987	0.114167931	-4.368432251
M9PI68	FBgn0036520	CG13449	0.258317296	6.879298119	1.526002383	0.164496741	0.344187147	-5.430207595
Q9VUR8	FBgn0036520	CG13449	0.258317296	6.879298119	1.526002383	0.164496741	0.344187147	-5.430207595
Q9VJC0	FBgn0032652	CG6870	-0.268284034	6.70872443	-4.326524711	0.000396153	0.005793948	-0.218445024
L0MLP2	FBgn0264607	CaMKII	0.258011417	6.773570017	1.106735189	0.299722653	0.497860962	-5.927522002
A1ZBN5	FBgn0034459	TTLL6A	0.257842257	6.579725204	1.808161614	0.087112886	0.230477229	-5.34653619
Q9VWK0	FBgn0031002	CG14196	0.257499538	6.660806258	1.813596823	0.086240974	0.229477219	-5.337836818
M9PC77	FBgn0031857	LUBEL	0.257453186	6.683564969	2.947236623	0.008536256	0.050270706	-3.213594478
Q9VYF0	FBgn0030467	CG1764	0.257434185	6.680419764	1.867133709	0.078053161	0.215863787	-5.251193638
A1Z7H5	FBgn0050355	CG30355	0.257286357	6.549506718	1.636583048	0.139318553	0.309887263	-5.283713609
Q6GUR9	FBgn0034153	Acp53C14b	-0.267779678	6.653656849	-3.022637892	0.007241525	0.044850261	-3.056416052
Q7KSC4	FBgn0038662	Mpc1	-0.267723228	6.571313245	-3.608756994	0.001975036	0.017976352	-1.799243525
A1ZBJ2	FBgn0034432	CG7461	-0.267504118	6.629932044	-6.790030848	2.18e-06	0.000102891	4.975996779
P27716	FBgn0004646	ogre	-0.266705354	6.66604827	-5.102226018	7.17e-05	0.001496598	1.481135941
X2J979	FBgn0004242	Syt1	0.255730957	6.522336113	1.952675383	0.085641249	0.228840602	-4.839674384
Q9W1Q5	FBgn0034859	CG3520	0.255626428	6.45261857	2.396456025	0.027480147	0.109426803	-4.312039579
Q9VVQ5	FBgn0265268	CG18234	0.255612701	6.622342075	2.112787371	0.048668672	0.160611343	-4.83275366
Q9VG42	FBgn0038074	Gnmt	0.255140977	6.573181826	1.242854811	0.229674233	0.422159959	-6.141814065
Q9VMD2	FBgn0031818	CG9536	0.254435229	6.335747085	1.603192313	0.146525474	0.320051572	-5.328507221
Q8SX78	FBgn0265178	CG44243	-0.266331842	6.622942015	-7.098720084	1.2e-06	6.39e-05	5.574938062
A0A0B4KHW0	FBgn0026597	Axn	0.25401314	6.738945865	3.176593496	0.012605343	0.064702351	-2.972613126
B7Z0S0	FBgn0026597	Axn	0.25401314	6.738945865	3.176593496	0.012605343	0.064702351	-2.972613126
Q8IMJ7	FBgn0026597	Axn	0.25401314	6.738945865	3.176593496	0.012605343	0.064702351	-2.972613126
Q9V407	FBgn0026597	Axn	0.25401314	6.738945865	3.176593496	0.012605343	0.064702351	-2.972613126
A0A0B4JD82	FBgn0265045	Strn-Mlck	0.253922584	6.777088746	1.123868002	0.275654783	0.472749808	-6.278292801
A0A0B4KF84	FBgn0265045	Strn-Mlck	0.253922584	6.777088746	1.123868002	0.275654783	0.472749808	-6.278292801
Q9VZ64	FBgn0030239	Pgls	-0.266252113	6.666655723	-4.672593286	0.000183751	0.003132377	0.543866238
Q9W0L3	FBgn0035176	mat	0.253695935	6.537049525	0.810260833	0.428243945	0.619837963	-6.579149196
A0A0S0WH10	FBgn0287423	Nplp2	-0.266128555	6.64600229	-3.567002383	0.002168289	0.019203765	-1.890344657
Q8IQH6	FBgn0036316	nebu	-0.265228573	6.661806097	-4.843442623	0.00012615	0.002322062	0.918126963
Q9VU17	FBgn0036316	nebu	-0.265228573	6.661806097	-4.843442623	0.00012615	0.002322062	0.918126963
Q9VAJ9	FBgn0039674	CG1907	-0.264856945	6.677572431	-4.811730584	0.000135247	0.00244886	0.848795916
Q7JY62	FBgn0040092	lectin-46Cb	-0.264357654	6.634932652	-3.069906284	0.006529357	0.041835489	-2.957227511
Q7K2V9	FBgn0061359	Mvk	0.253496395	6.574880248	2.157795748	0.044526377	0.150797969	-4.752637774
D5A7S2	FBgn0021765	scu	-0.263718858	6.617738548	-6.405228304	4.68e-06	0.000191665	4.210884507
Q9W1C8	FBgn0034961	CG3163	0.253336571	6.656074501	2.651702824	0.016115427	0.076946446	-3.815209008
Q9VJI1	FBgn0032603	CG17928	-0.263487272	6.641510924	-3.919185148	0.000985361	0.010930114	-1.117774366
Q8SWW4	FBgn0032481	CG16972	0.253052671	6.530647769	1.981305603	0.062848944	0.188491361	-5.060830839
X2JBD0	FBgn0052656	Muc11A	0.252966389	6.538814514	2.688363247	0.014907531	0.072608107	-3.741978997
Q9W1C9	FBgn0011695	EbpIII	-0.260317245	6.653620671	-4.279572888	0.0004399	0.006257164	-0.322126916
Q86BM8	FBgn0053002	mRpL27	0.252253383	6.537731392	1.492665248	0.152633784	0.328328508	-5.818631894
Q9VQG4	FBgn0019830	colt	-0.259579837	6.639335746	-6.533371847	3.62e-06	0.000155777	4.46792395
A0A0B4K6W2	FBgn0005632	faf	0.251825898	6.493146022	1.685030229	0.129437733	0.296114958	-5.217916916
Q9VCS2	FBgn0039040	CG13833	-0.257266756	6.581089801	-3.373643925	0.00333705	0.026207927	-2.30970524
Q9W592	FBgn0027794	Lrpprc2	0.251495446	6.547126931	2.286491254	0.034398589	0.126454822	-4.518207608
A1Z6P8	FBgn0085421	Epac	0.251416992	6.58297902	1.831873204	0.083364877	0.225118293	-5.308452497
Q9VLM0	FBgn0040098	lectin-29Ca	-0.257219022	6.604423961	-3.155816569	0.005405586	0.036834585	-2.775761854
Q4V6F6	FBgn0051007	CG31007	0.25128235	6.614308292	2.351557218	0.030131623	0.116514119	-4.396838691
M9PED6	FBgn0035593	Yod1	0.251137341	6.673778164	2.684774006	0.015021868	0.072920439	-3.749167597
Q9VRJ9	FBgn0035593	Yod1	0.251137341	6.673778164	2.684774006	0.015021868	0.072920439	-3.749167597
Q8T8R1	FBgn0034802	CNBP	0.250995182	6.70501577	2.57295224	0.019032184	0.086075461	-3.971008261
A1Z6V5	FBgn0024293	Spn43Ab	-0.256351418	6.670932664	-5.660386011	2.17e-05	0.000584303	2.674533358
Q9VCZ0	FBgn0038983	CG5326	0.250719369	6.576525002	1.931030674	0.069184627	0.20041719	-5.145571128
Q9VX85	FBgn0030814	CG4955	0.250478867	6.71724719	2.033410553	0.056835824	0.17843683	-4.971539035
Q9VA54	FBgn0039788	Rpt6R	0.250388754	6.62373011	2.319571304	0.03216374	0.121177821	-4.456731885
Q9VAI9	FBgn0039682	Obp99c	0.250065003	6.559886832	2.450886915	0.024558167	0.1019087	-4.208138243
Q9VU58	FBgn0287423	Nplp2	-0.255144919	6.634400445	-3.261408676	0.004280901	0.03121567	-2.550816499
M9PBW9	FBgn0260442	rhea	-0.254383583	6.510961999	-3.441346413	0.002870185	0.023703957	-2.163388637
P31007	FBgn0001624	dlg1	0.249858337	6.860970689	2.284083423	0.050873396	0.164635999	-4.346284291
Q9VWN3	FBgn0030975	SdhBL	0.249748591	6.632713664	2.496467492	0.022338167	0.096163547	-4.120239911
Q9VSL8	FBgn0260442	rhea	-0.254383583	6.510961999	-3.441346413	0.002870185	0.023703957	-2.163388637
A0A0B4KG87	FBgn0086358	Tab2	0.249265622	6.52924896	1.56012986	0.135925193	0.305131887	-5.723367061
Q6NQZ7	FBgn0086358	Tab2	0.249265622	6.52924896	1.56012986	0.135925193	0.305131887	-5.723367061
Q9I7H5	FBgn0039779	PH4alphaSG2	0.248867218	7.067122213	1.51172744	0.168029334	0.348585011	-5.448718074
E1JIU5	FBgn0039081	Irk2	0.248779471	6.603639179	2.76603527	0.012627556	0.064783748	-3.585440706
Q8IH57	FBgn0260964	Vmat	0.248702338	6.663051235	1.192014331	0.266509448	0.463143081	-5.834993765
M9PG29	FBgn0032609	CG13280	0.248657712	6.646501722	1.529452968	0.143323504	0.315082984	-5.767087211
Q9VJH7	FBgn0032609	CG13280	0.248657712	6.646501722	1.529452968	0.143323504	0.315082984	-5.767087211
Q9VF68	FBgn0038334	h-cup	0.248542613	6.705714707	2.357552836	0.02976426	0.115587379	-4.385563548
Q8IPU5	FBgn0045474	Gr77a	0.24845405	6.725976767	2.62465308	0.017065787	0.079985576	-3.868960267
Q9VMR6	FBgn0031703	Acsf2	-0.253294885	6.634455724	-4.834789511	0.000128569	0.002354965	0.899215579
B7YZN0	FBgn0010415	Sdc	0.248082576	6.567169396	2.425869277	0.025863043	0.105248649	-4.256040224
E1JGQ9	FBgn0010415	Sdc	0.248082576	6.567169396	2.425869277	0.025863043	0.105248649	-4.256040224
Q6IM52	FBgn0085228	CG34199	0.247812427	6.833455854	0.734114681	0.483278024	0.660822164	-6.267473403
Q7KN94	FBgn0010516	wal	-0.252845728	6.651082315	-5.412879426	3.67e-05	0.000895401	2.149286927
M9PF96	FBgn0031069	Abcd3	-0.252089056	6.607361355	-3.053647684	0.006766272	0.042834318	-2.99139937
Q8MRM0	FBgn0030484	GstT4	0.247553468	6.635795319	2.519693731	0.021280938	0.093008355	-4.075148195
Q7KU86	FBgn0053276	Urm1	-0.250878465	6.673806825	-3.896459902	0.001036848	0.011320476	-1.167848948
Q9VFB2	FBgn0038307	mRpS10	0.24743531	6.643628117	2.005139486	0.06003094	0.184212945	-5.020169254
Q9VB71	FBgn0039491	CG6059	0.247296893	6.641658962	3.080655374	0.014604401	0.071575608	-3.11978938
M9PI41	FBgn0002466	sti	0.247296893	6.641658962	3.080655374	0.014604401	0.071575608	-3.11978938
Q9VTY8	FBgn0002466	sti	0.247296893	6.641658962	3.080655374	0.014604401	0.071575608	-3.11978938
A1Z9J4	FBgn0033885	DJ-1alpha	0.247296328	6.556582363	1.944038818	0.067492959	0.197254364	-5.12378129
Q9VAY9	FBgn0039555	mRpS22	0.247291322	6.579445732	2.102579679	0.049655629	0.162240217	-4.850782726
Q9W128	FBgn0035043	CG4781	0.247181127	6.691838378	2.565940403	0.019314846	0.086814612	-3.98477696
Q9VEY4	FBgn0038401	CG5916	0.246778391	6.540174178	1.526759238	0.164311311	0.343940351	-5.429223505
A0A0B4KI20	FBgn0039682	Obp99c	0.246671733	6.540565112	2.292606511	0.033974909	0.12571333	-4.50687932
Q9W1A1	FBgn0260775	DnaJ-60	-0.250843514	6.63505452	-3.077621084	0.006419783	0.041435735	-2.940993159
Q9VWC8	FBgn0031069	Abcd3	-0.250511521	6.606301032	-3.039069024	0.006985801	0.043689112	-3.021991985
Q7JWP9	FBgn0034717	CG5819	-0.250309012	6.668800328	-4.883069119	0.000115653	0.002191379	1.004665155
A1ZBS3	FBgn0034493	CG8908	0.246270305	6.837675027	1.445449225	0.185330525	0.36993526	-5.533371167
Q9I7L0	FBgn0042102	CG18745	0.245872123	6.66823034	2.957467864	0.017666527	0.081803527	-3.309529671
Q0KIB3	FBgn0037376	Hat1	0.24584191	6.516901305	2.830786892	0.010985943	0.059129197	-3.453582241
A1Z7F3	FBgn0033297	Mal-A8	0.245429029	6.587950804	1.713305158	0.103615148	0.256756371	-5.495396418
Q9W2V2	FBgn0052683	CG32683	0.245160099	6.578327709	1.493194903	0.152496278	0.328240511	-5.817896695
Q9VKZ1	FBgn0032222	Cox10	0.24509149	6.56482745	0.781127602	0.456618851	0.641772035	-6.230926132
Q9VH38	FBgn0037778	mtTFB2	0.24505023	6.379536522	1.262796604	0.241283899	0.435550252	-5.754575314
Q9U5W2	FBgn0028394	CG17834	0.24498934	6.672340648	1.847525212	0.100845656	0.252352883	-4.990967907
Q4V443	FBgn0039782	CG15539	0.244530432	6.613998662	0.883590678	0.402004019	0.597119185	-6.144623917
Q8IP62	FBgn0260407	mRpS23	0.244408959	6.612906102	1.920182977	0.070624078	0.203162089	-5.163668543
Q9W0R6	FBgn0035131	mthl9	0.244258559	6.77757302	2.387527353	0.027989427	0.110649536	-4.328969318
O02194	FBgn0284421	Psn	0.244215047	6.708298947	2.478234063	0.023202572	0.098128962	-4.155496837
A0A0B4KFZ6	FBgn0020299	stumps	0.244125968	6.630008629	1.804600321	0.087688358	0.231279463	-5.352226446
A0A0B4KGP0	FBgn0020299	stumps	0.244125968	6.630008629	1.804600321	0.087688358	0.231279463	-5.352226446
Q1WWH6	FBgn0020299	stumps	0.244125968	6.630008629	1.804600321	0.087688358	0.231279463	-5.352226446
Q9VFH9	FBgn0020299	stumps	0.244125968	6.630008629	1.804600321	0.087688358	0.231279463	-5.352226446
Q9VFI0	FBgn0020299	stumps	0.244125968	6.630008629	1.804600321	0.087688358	0.231279463	-5.352226446
Q9VW10	FBgn0036886	CG9300	0.24384213	6.557174349	2.143915506	0.063456018	0.189586944	-4.557497519
Q7KVU5	FBgn0029945	Acsf3	0.243769879	6.669051639	2.030294928	0.057180275	0.178967061	-4.97691933
Q9VHI1	FBgn0037657	hyx	0.243638428	6.618422383	2.911902101	0.009217569	0.05267007	-3.286782506
Q9W011	FBgn0035344	Cyp4d20	-0.249488844	6.657693448	-5.458671419	3.33e-05	0.000824255	2.246965527
Q9W1N6	FBgn0041233	Gr59e	0.243172443	6.84638054	1.245471684	0.247266927	0.442372596	-5.774550085
Q7KRX5	FBgn0045862	btz	-0.248579189	6.621511511	-3.024978541	0.007204549	0.04476862	-3.051515929
Q9I7W4	FBgn0029951	CG11369	0.242802241	6.521208389	1.98461653	0.062450514	0.187779903	-5.055200845
Q9VB04	FBgn0045862	btz	-0.248579189	6.621511511	-3.024978541	0.007204549	0.04476862	-3.051515929
Q7KSA2	FBgn0051223	CG31223	0.242652119	6.562169913	1.523851488	0.165024733	0.34453955	-5.433002804
Q9VUC9	FBgn0036410	CG8100	0.242652119	6.562169913	1.523851488	0.165024733	0.34453955	-5.433002804
Q9VU36	FBgn0036335	mRpL20	0.241790882	6.612960109	1.538892044	0.141012199	0.311701488	-5.753705708
O46085	FBgn0023516	Pex5	-0.248377002	6.670844684	-4.593958648	0.000218646	0.003583405	0.371063312
M9NE86	FBgn0259149	CG42264	0.241523357	7.309509991	1.700341184	0.126451906	0.291706434	-5.19693277
Q9W477	FBgn0259149	CG42264	0.241523357	7.309509991	1.700341184	0.126451906	0.291706434	-5.19693277
Q24472	FBgn0015799	Rbf	0.241497899	6.631510936	2.234659211	0.038190732	0.135742675	-4.613549766
Q7KW08	FBgn0023516	Pex5	-0.248377002	6.670844684	-4.593958648	0.000218646	0.003583405	0.371063312
Q9VMW4	FBgn0053113	Rtnl1	0.241468875	6.388807862	3.330683948	0.009972205	0.055441641	-2.73766122
Q9V3Y7	FBgn0028526	CG15293	-0.247981593	6.6167933	-3.968367132	0.00088253	0.010165546	-1.009336542
M9MS47	FBgn0265595	CG44422	0.241356905	6.729460644	1.579525555	0.151837191	0.327029015	-5.359969794
M9PEA8	FBgn0265595	CG44422	0.241356905	6.729460644	1.579525555	0.151837191	0.327029015	-5.359969794
Q9VZ13	FBgn0265595	CG44422	0.241356905	6.729460644	1.579525555	0.151837191	0.327029015	-5.359969794
Q9VL70	FBgn0040064	yip2	-0.247767521	6.640127913	-7.463737649	6e-07	3.78e-05	6.265875346
Q9VGA5	FBgn0038014	CG10041	-0.247657487	6.581515281	-3.561706543	0.002194103	0.019415523	-1.901887012
Q9W199	FBgn0034986	mRpS17	0.241124681	6.605446478	1.674150585	0.111175834	0.267167951	-5.555164294
Q9VXK0	FBgn0030724	Nipsnap	-0.247335484	6.64079526	-3.853876274	0.001140682	0.012037381	-1.261620482
Q9W3Z3	FBgn0014031	Agxt	-0.247014536	6.642022806	-3.534599371	0.00233108	0.020362493	-1.960922267
Q9W503	FBgn0029608	CG3091	-0.247013845	6.779155895	-3.505195024	0.002489253	0.021377796	-2.024871543
Q9VKF8	FBgn0032371	CG4983	0.240588911	6.555454761	1.735767511	0.09948075	0.249671524	-5.460659863
B7YZX6	FBgn0032717	CG10600	0.240313208	6.563107807	0.909663505	0.374873603	0.573116381	-6.493372337
M9PG55	FBgn0032717	CG10600	0.240313208	6.563107807	0.909663505	0.374873603	0.573116381	-6.493372337
Q9VJ42	FBgn0032717	CG10600	0.240313208	6.563107807	0.909663505	0.374873603	0.573116381	-6.493372337
Q9VKX4	FBgn0032236	mRpS7	0.240271739	6.672645838	2.241907855	0.037638172	0.134673051	-4.600289819
Q9W056	FBgn0035300	CG1139	0.239837443	6.713967541	1.60971933	0.124643112	0.288972454	-5.651302042
A0A0B4LHW6	FBgn0039782	CG15539	0.23929659	6.592279213	1.600366103	0.126708488	0.291891509	-5.665024388
Q0KHY7	FBgn0039782	CG15539	0.23929659	6.592279213	1.600366103	0.126708488	0.291891509	-5.665024388
Q9VHN6	FBgn0037608	mRpL19	0.239093293	6.521937302	1.483400676	0.155055577	0.330815519	-5.831458859
A0A0B4K6C3	FBgn0040529	COX7A	-0.246425726	6.658910912	-5.966326142	1.15e-05	0.000371065	3.31402452
A1Z921	FBgn0011592	fra	0.239052497	6.468031067	1.078499399	0.294878676	0.492462848	-6.327196583
Q9VHS2	FBgn0040529	COX7A	-0.246425726	6.658910912	-5.966326142	1.15e-05	0.000371065	3.31402452
O46102	FBgn0024360	MTPAP	0.23898463	6.312527364	1.038143238	0.328756021	0.529186623	-5.99826179
Q7KW16	FBgn0024360	MTPAP	0.23898463	6.312527364	1.038143238	0.328756021	0.529186623	-5.99826179
Q0KHS0	FBgn0040207	kat80	0.238863393	6.765860824	1.598279845	0.147613943	0.321258868	-5.335057695
X2JKM9	FBgn0040207	kat80	0.238863393	6.765860824	1.598279845	0.147613943	0.321258868	-5.335057695
Q9VYT1	FBgn0030346	BORCS5	0.238787389	6.626017713	1.69064778	0.107934485	0.262634515	-5.530104174
Q8IQE0	FBgn0052054	CG32054	0.238305898	6.507357014	1.013985256	0.339485012	0.54098956	-6.022356806
Q8INM3	FBgn0037810	sle	-0.244639873	6.604782631	-3.695613883	0.001626137	0.015638972	-1.609236406
Q8IA44	FBgn0036527	CG7304	0.238052183	6.513232521	2.018031395	0.058554421	0.181542331	-4.998046575
P04814	FBgn0003863	alphaTry	0.237982363	6.633549944	2.536866723	0.020529776	0.090636872	-4.041680441
Q9VY33	FBgn0052600	dpr8	0.237753045	6.871490748	1.006713175	0.327252295	0.528100348	-6.400938759
Q9VFD9	FBgn0038282	dpr9	0.237753045	6.871490748	1.006713175	0.327252295	0.528100348	-6.400938759
P00399	FBgn0013674	mt:CoI	-0.244040782	6.474829567	-4.446029739	0.000303593	0.004682038	0.045258227
M9PI06	FBgn0030992	CG33253	0.237678745	6.649455361	2.123955338	0.047609331	0.158087793	-4.81296841
Q8MZ13	FBgn0030992	CG33253	0.237678745	6.649455361	2.123955338	0.047609331	0.158087793	-4.81296841
X2JFR0	FBgn0030992	CG33253	0.237678745	6.649455361	2.123955338	0.047609331	0.158087793	-4.81296841
Q9VE09	FBgn0260779	GatA	0.237610149	6.614752111	2.172422697	0.043251162	0.147656514	-4.726387042
Q9VA71	FBgn0039773	CG2224	0.237495127	6.631978975	2.850962583	0.010517792	0.057644285	-3.412257689
Q9VUB9	FBgn0036402	CG6650	0.23747975	6.74229015	1.248073497	0.227801202	0.419700967	-6.135561576
Q95SK9	FBgn0259678	sqa	0.237192079	6.738413842	1.363897599	0.189208679	0.373869601	-5.99121075
A0A0B4KHG2	FBgn0039234	Nct	0.237014006	6.541337412	2.43019349	0.025632953	0.104604612	-4.247778198
Q7KS07	FBgn0039234	Nct	0.237014006	6.541337412	2.43019349	0.025632953	0.104604612	-4.247778198
Q9VC27	FBgn0039234	Nct	0.237014006	6.541337412	2.43019349	0.025632953	0.104604612	-4.247778198
Q9VEV3	FBgn0038428	CG14894	-0.24309952	6.625649625	-4.61736603	0.000207608	0.003444066	0.422533613
Q94915	FBgn0016715	Reg-2	-0.242407542	6.616677086	-3.830732767	0.001201409	0.012471655	-1.312547051
Q7K231	FBgn0034109	CG7747	0.236748514	6.519377148	2.045547626	0.055511764	0.175251446	-4.950530706
Q9VQV7	FBgn0031575	Cep97	0.236645253	6.695634776	2.142158525	0.045927591	0.154262227	-4.780586087
Q9VD14	FBgn0038961	CG13850	0.236639261	6.640422702	2.031635322	0.057031856	0.17883467	-4.974605271
Q9W3C3	FBgn0030060	CG2004	-0.242381689	6.660378884	-4.080825136	0.000686014	0.008458087	-0.761129361
Q7K142	FBgn0050438	Ugt50B3	0.236521631	6.578693433	1.507874577	0.148725711	0.322507954	-5.797439496
Q8SYL7	FBgn0050438	Ugt50B3	0.236521631	6.578693433	1.507874577	0.148725711	0.322507954	-5.797439496
Q9W1L1	FBgn0034893	mRpL43	0.236472513	6.549066429	1.48314427	0.15512305	0.330890221	-5.831812971
Q9VZ93	FBgn0035568	CG18418	0.236461227	6.550759434	1.905053773	0.072676087	0.205668919	-5.188796376
A0A6H2EDG9	FBgn0030052	CG12065	0.236403794	6.491749979	2.101280737	0.067857314	0.197922019	-4.621078773
Q9W3D6	FBgn0030052	CG12065	0.236403794	6.491749979	2.101280737	0.067857314	0.197922019	-4.621078773
Q9VC65	FBgn0039205	CG13623	0.236346734	6.577793039	2.749372923	0.013086617	0.066360489	-3.619175459
Q9V7Y2	FBgn0010591	Sply	-0.239503338	6.641124615	-5.347438166	4.23e-05	0.000990233	2.009317406
B7Z090	FBgn0284421	Psn	0.235972539	6.732476784	2.641330547	0.016473737	0.078254088	-3.835848669
M9PFS2	FBgn0284421	Psn	0.235972539	6.732476784	2.641330547	0.016473737	0.078254088	-3.835848669
A1Z9G4	FBgn0033861	CG12464	0.235938704	6.471046203	2.748091973	0.024486985	0.101751668	-3.633136087
O97394	FBgn0021764	sdk	0.235898831	6.607484134	1.687007363	0.108642698	0.263463041	-5.535649535
Q961W5	FBgn0045770	S-Lap3	-0.239270318	6.65003949	-3.678313092	0.001690362	0.016003747	-1.647133212
Q9VFZ4	FBgn0038115	CG7966	-0.235988932	6.644872816	-4.706503098	0.000170502	0.002960986	0.618285914
Q9VY93	FBgn0030518	CG11134	-0.235915379	6.608423991	-4.448141833	0.000302171	0.004674245	0.049915491
Q9VNG2	FBgn0046222	Wdr33	0.235560029	6.656926436	2.500177258	0.022166047	0.095624497	-4.113051211
A1Z830	FBgn0033473	CG12128	0.235191073	6.612116782	2.852102485	0.010491923	0.05753344	-3.409919608
A1Z831	FBgn0033473	CG12128	0.235191073	6.612116782	2.852102485	0.010491923	0.05753344	-3.409919608
Q9VHV3	FBgn0037552	CG7800	-0.234590213	6.635910034	-4.516176262	0.000259788	0.004075374	0.199855791
A8JNP7	FBgn0028429	I-2	-0.233769451	6.601478096	-4.995670692	9.04e-05	0.001814478	1.249946933
Q9V3C7	FBgn0028429	I-2	-0.233769451	6.601478096	-4.995670692	9.04e-05	0.001814478	1.249946933
Q9W396	FBgn0030082	HP1b	0.234706406	6.733570456	1.744805641	0.09785786	0.247350119	-5.4465919
Q9VJT3	FBgn0028531	CG15286	0.234599475	6.555941328	1.236566751	0.250389978	0.445535946	-5.784744559
O01382	FBgn0019972	Drice	0.234271342	6.630200751	2.217929899	0.039494624	0.139070188	-4.64405987
E2QCZ5	FBgn0038640	CG7706	0.234073516	6.674897407	1.456234922	0.182412019	0.366246901	-5.519743717
Q8INS9	FBgn0250732	gfzf	0.234057443	6.554500746	2.271521684	0.03545643	0.129528254	-4.54586793
Q8IPI0	FBgn0031920	CG6441	0.234050163	6.563239804	1.991665681	0.061609763	0.186849312	-5.043194238
Q9VM05	FBgn0031920	CG6441	0.234050163	6.563239804	1.991665681	0.061609763	0.186849312	-5.043194238
Q7K2B1	FBgn0033551	CG7222	0.234019255	6.720984217	2.944095053	0.008594802	0.050382642	-3.220114051
Q8IMY7	FBgn0039081	Irk2	0.233929977	6.604923118	2.581941011	0.018675553	0.085028402	-3.953332325
A1Z8Q7	FBgn0260959	MCPH1	0.233910163	6.639170864	1.375736981	0.205199365	0.392311015	-5.619989154
A5YTR9	FBgn0260959	MCPH1	0.233910163	6.639170864	1.375736981	0.205199365	0.392311015	-5.619989154
E1JH39	FBgn0260959	MCPH1	0.233910163	6.639170864	1.375736981	0.205199365	0.392311015	-5.619989154
Q7JUM5	FBgn0260959	MCPH1	0.233910163	6.639170864	1.375736981	0.205199365	0.392311015	-5.619989154
Q9VVI0	FBgn0036733	U4-U6-60K	0.233641057	6.510685716	2.865054482	0.010202263	0.056338477	-3.383328969
Q9VJC7	FBgn0032646	mEFTs	0.233503664	6.642426615	2.719597674	0.013947003	0.069252678	-3.679251543
Q8MRK8	FBgn0085479	CG34450	0.233343741	6.435078062	1.055306868	0.305074391	0.502411687	-6.351512409
Q9VJV8	FBgn0004407	PolG2	0.233244454	6.059418449	1.252655304	0.244771261	0.43922548	-5.766290221
Q9VZW0	FBgn0052484	Sk2	0.233184785	6.91365737	1.505607933	0.169564348	0.350474243	-5.456623813
Q7KK96	FBgn0027783	SMC2	0.233142654	6.653062425	2.839651522	0.010777832	0.058738743	-3.435439054
Q9VJ35	FBgn0032723	ssp3	-0.233678959	6.714340774	-3.51178837	0.002452886	0.021118855	-2.010540468
X2J6U8	FBgn0032723	ssp3	-0.233678959	6.714340774	-3.51178837	0.002452886	0.021118855	-2.010540468
Q9VBU4	FBgn0039305	CG11858	-0.233360831	6.710384627	-3.482122852	0.00262076	0.022281926	-2.074981496
A8JNM0	FBgn0035719	tow	0.232598316	6.654828683	1.144793839	0.267106569	0.463376277	-6.255146116
M9PEJ7	FBgn0035719	tow	0.232598316	6.654828683	1.144793839	0.267106569	0.463376277	-6.255146116
M9PET2	FBgn0035719	tow	0.232598316	6.654828683	1.144793839	0.267106569	0.463376277	-6.255146116
Q9VRZ4	FBgn0035719	tow	0.232598316	6.654828683	1.144793839	0.267106569	0.463376277	-6.255146116
A8JUW5	FBgn0002917	na	-0.232971781	6.644215866	-4.341034901	0.000383542	0.005633757	-0.186409656
Q86BN5	FBgn0038957	CG7059	0.232469252	6.642780795	2.898002082	0.00949974	0.05357428	-3.315487656
Q86BN6	FBgn0038957	CG7059	0.232469252	6.642780795	2.898002082	0.00949974	0.05357428	-3.315487656
Q8T8W6	FBgn0038957	CG7059	0.232469252	6.642780795	2.898002082	0.00949974	0.05357428	-3.315487656
R9PY25	FBgn0002917	na	-0.232971781	6.644215866	-4.341034901	0.000383542	0.005633757	-0.186409656
Q9VGZ0	FBgn0037817	Cyp12e1	-0.231257815	6.644027177	-3.184758271	0.005071372	0.03536085	-2.714305582
Q9VGZ3	FBgn0024957	Irp-1B	-0.231153758	6.628783653	-6.506901397	3.82e-06	0.000162856	4.415010028
Q9Y125	FBgn0000416	Sap-r	-0.230752418	6.650006486	-5.777724851	1.7e-05	0.000487389	2.921126277
A8DYM2	FBgn0003175	px	0.232171806	6.391772239	1.317552098	0.203977309	0.391001257	-6.050239596
Q9W244	FBgn0003175	px	0.232171806	6.391772239	1.317552098	0.203977309	0.391001257	-6.050239596
Q9VEV5	FBgn0038426	mRpS33	0.232112266	6.507853417	1.760079338	0.095167388	0.24308102	-5.422700435
O96539	FBgn0025720	Ate1	-0.230445566	6.679511203	-3.881498298	0.001072206	0.01157846	-1.200804652
Q9W1R5	FBgn0003977	vir	0.231626385	6.357756698	1.319412546	0.203367397	0.390198992	-6.047902278
Q9VY45	FBgn0030554	CG1434	0.23161955	6.672387319	2.237245551	0.037992725	0.135182492	-4.60882135
Q8INW8	FBgn0051798	CG31798	0.231554218	7.005295469	0.964041763	0.362508342	0.56203955	-6.070767381
Q9V3H6	FBgn0028532	CG7968	0.231486655	6.670985774	1.518619977	0.146014851	0.319182757	-5.782366623
M9PHF9	FBgn0035571	CG12493	-0.229846521	6.631058498	-3.979504969	0.000860777	0.009971325	-0.984768346
A0A0B4KFM9	FBgn0010772	Xe7	0.230521124	6.649518917	1.428617254	0.189967117	0.374424748	-5.554519108
Q7KTT0	FBgn0010772	Xe7	0.230521124	6.649518917	1.428617254	0.189967117	0.374424748	-5.554519108
Q9VNG4	FBgn0010772	Xe7	0.230521124	6.649518917	1.428617254	0.189967117	0.374424748	-5.554519108
Q9VF89	FBgn0038319	mRpL9	0.230442349	6.753694345	1.06704388	0.299883355	0.497904137	-6.339265148
Q5JZZ4	FBgn0052072	Elo68alpha	0.23036738	6.565084873	1.710739447	0.104096681	0.257500987	-5.499343446
P48555	FBgn0015286	Rala	0.230301519	6.579104242	2.258774798	0.052946835	0.169286802	-4.384640654
A0A0B4LI09	FBgn0085382	CG34353	0.230247337	6.512288668	1.534733689	0.16236892	0.341570319	-5.418838663
A8JPQ1	FBgn0085382	CG34353	0.230247337	6.512288668	1.534733689	0.16236892	0.341570319	-5.418838663
A8DYE2	FBgn0265194	Trpm	0.230186032	6.528361086	1.654663028	0.115111628	0.273339841	-5.584535247
B7YZH3	FBgn0265194	Trpm	0.230186032	6.528361086	1.654663028	0.115111628	0.273339841	-5.584535247
B7YZH4	FBgn0265194	Trpm	0.230186032	6.528361086	1.654663028	0.115111628	0.273339841	-5.584535247
Q8IMH8	FBgn0051021	CG31021	0.229860603	6.649933213	1.664762649	0.113057273	0.27016077	-5.56934493
Q9VZ39	FBgn0030259	CG1545	0.229706947	6.654208346	1.749219798	0.117341649	0.277343095	-5.129361307
Q9V675	FBgn0033696	Cyp6g2	0.229690264	6.78613591	1.121281317	0.29383401	0.491684815	-5.912090319
Q9VZ88	FBgn0035571	CG12493	-0.229846521	6.631058498	-3.979504969	0.000860777	0.009971325	-0.984768346
A1Z729	FBgn0033205	Rdh1	0.229286869	6.199342034	2.360541578	0.029582696	0.115013733	-4.379937381
A1Z9F0	FBgn0033853	NADK	-0.228592319	6.616108997	-3.887067589	0.001058905	0.01147147	-1.188538402
Q9VAZ1	FBgn0267366	mil	0.228477519	6.645992692	2.464273398	0.023885568	0.100066437	-4.182406201
Q9W0S6	FBgn0035122	mRpL17	0.228193959	6.612266272	1.498398293	0.151150827	0.326309093	-5.810663204
Q9VXE4	FBgn0030763	CG9782	0.227341157	6.509557834	0.533644982	0.600035793	0.750992629	-6.768401207
Q9W465	FBgn0029817	CG15764	0.227208688	6.616901345	2.270911021	0.035500215	0.129564569	-4.546994166
Q9VUR3	FBgn0036515	AIMP2	0.227084707	6.586049321	1.750277917	0.096886435	0.245259578	-5.438049004
Q9W1M8	FBgn0034880	ItgaPS5	0.227082233	6.571325334	1.400950232	0.197809103	0.383796344	-5.588959438
Q9VPY4	FBgn0031318	CG4887	0.226771792	6.697759258	1.341988046	0.19608069	0.382115572	-6.019324402
P06604	FBgn0003886	alphaTub85E	0.226337565	6.622193567	2.789101364	0.012017467	0.062759251	-3.538606636
Q9V3U5	FBgn0028534	CG7916	0.226087784	6.616117299	1.335360771	0.198197979	0.384301911	-6.027754985
Q24491	FBgn0011305	Rsf1	0.22518908	6.493513559	2.118167874	0.048155654	0.159330977	-4.823229338
Q8SYR3	FBgn0011305	Rsf1	0.22518908	6.493513559	2.118167874	0.048155654	0.159330977	-4.823229338
Q8IQD3	FBgn0044328	CG32052	0.224415111	6.775015287	1.147467388	0.266028804	0.462623273	-6.252162204
A1Z6L1	FBgn0033074	tomboy40	0.224411037	6.587535672	2.200865424	0.040866693	0.142474373	-4.675046428
E1JH60	FBgn0033853	NADK	-0.228592319	6.616108997	-3.887067589	0.001058905	0.01147147	-1.188538402
E1JH61	FBgn0033853	NADK	-0.228592319	6.616108997	-3.887067589	0.001058905	0.01147147	-1.188538402
Q6IDH2	FBgn0033853	NADK	-0.228592319	6.616108997	-3.887067589	0.001058905	0.01147147	-1.188538402
Q8SZX5	FBgn0033853	NADK	-0.228592319	6.616108997	-3.887067589	0.001058905	0.01147147	-1.188538402
P49906	FBgn0011291	Taf11	0.224281918	6.511159233	3.012918241	0.016213003	0.07730372	-3.2240322
Q9VTH1	FBgn0061469	Ube3a	0.224187805	6.611546423	2.74147223	0.013309831	0.066804736	-3.635142406
Q0E8U2	FBgn0031515	CG9664	-0.228220229	6.582524135	-3.923731725	0.000975372	0.010844336	-1.107753612
A0A0B4K604	FBgn0015569	alpha-Est10	-0.2277473	6.651391828	-4.160321737	0.000574216	0.007428372	-0.585545228
A0A0B4K6L1	FBgn0015569	alpha-Est10	-0.2277473	6.651391828	-4.160321737	0.000574216	0.007428372	-0.585545228
Q9I7L5	FBgn0015569	alpha-Est10	-0.2277473	6.651391828	-4.160321737	0.000574216	0.007428372	-0.585545228
A1Z7Q7	FBgn0033382	Hydr1	-0.227540587	6.604848315	-5.935490383	1.22e-05	0.000386941	3.25008538
E2QCN3	FBgn0033382	Hydr1	-0.227540587	6.604848315	-5.935490383	1.22e-05	0.000386941	3.25008538
Q9XZ14	FBgn0027528	goe	-0.227134574	6.672215838	-4.898878604	0.000111717	0.002139206	1.039159881
Q9VUR1	FBgn0261109	mrn	0.223796605	6.353302507	1.293600151	0.23094582	0.42351441	-5.718608368
Q9VRV7	FBgn0035692	Sf3b6	0.223503154	6.569700313	1.404724322	0.176917832	0.359406213	-5.937840181
X2JFT2	FBgn0027528	goe	-0.227134574	6.672215838	-4.898878604	0.000111717	0.002139206	1.039159881
Q9VW84	FBgn0036942	CG7328	-0.226554302	6.569094818	-3.733243347	0.001494713	0.014610854	-1.526732567
Q4V664	FBgn0034563	CG15649	0.223114563	6.563578037	2.606882148	0.017718872	0.0819538	-3.904140116
Q9V9Z1	FBgn0039835	mRpL32	0.222990888	6.556400453	0.982915653	0.33851822	0.539944435	-6.424384823
Q9VKC5	FBgn0032400	CG6770	0.222948045	6.478289141	1.977724745	0.063282419	0.18912371	-5.066913042
M9PE88	FBgn0024179	wit	0.222941315	6.464124355	1.471304123	0.17840232	0.360768351	-5.500606101
Q9VZI9	FBgn0024179	wit	0.222941315	6.464124355	1.471304123	0.17840232	0.360768351	-5.500606101
B7YZY1	FBgn0040297	Nhe2	0.222905971	6.660420985	2.197048292	0.041179538	0.143099805	-4.681958971
B7YZY3	FBgn0040297	Nhe2	0.222905971	6.660420985	2.197048292	0.041179538	0.143099805	-4.681958971
M9PDJ7	FBgn0040297	Nhe2	0.222905971	6.660420985	2.197048292	0.041179538	0.143099805	-4.681958971
M9PGE2	FBgn0040297	Nhe2	0.222905971	6.660420985	2.197048292	0.041179538	0.143099805	-4.681958971
Q9W4B0	FBgn0250904	CG34434	-0.224913906	6.815446698	-3.637370046	0.001852578	0.017246743	-1.736721004
M9PB50	FBgn0031814	retm	-0.223592017	6.642509026	-4.850493229	0.000124214	0.002298345	0.933532324
Q9VMD6	FBgn0031814	retm	-0.223592017	6.642509026	-4.850493229	0.000124214	0.002298345	0.933532324
Q24113	FBgn0015520	nonA-l	-0.223438624	6.698174555	-3.177140971	0.005157323	0.03552329	-2.730495649
Q9VQ39	FBgn0031360	CG31937	-0.223177849	6.6839066	-4.514292808	0.000260876	0.004078795	0.195707074
M9NEQ1	FBgn0031515	CG9664	-0.222843159	6.584570045	-3.927845693	0.000966421	0.010790461	-1.098685655
Q9VY39	FBgn0030562	CG9400	0.222196442	6.593721356	1.808894965	0.107049264	0.261760538	-5.045728401
Q9W0E2	FBgn0035228	CG12091	-0.221250236	6.641797682	-5.33182328	4.37e-05	0.00102161	1.975855151
A4V3G9	FBgn0004903	Rb97D	-0.221162769	6.575224163	-3.398572994	0.003157024	0.025350371	-2.255900455
A4V3H1	FBgn0004903	Rb97D	-0.221162769	6.575224163	-3.398572994	0.003157024	0.025350371	-2.255900455
A0A0B4LG96	FBgn0262728	Pal2	0.221728024	6.377744673	0.90712687	0.376177911	0.573979587	-6.495674326
Q9VKD9	FBgn0032387	CG16965	0.221273103	6.608153071	2.478687715	0.023180689	0.098128962	-4.154621165
Q9VMN4	FBgn0031729	CG12511	0.221161261	6.847522728	1.617133854	0.143476046	0.315350326	-5.309861286
Q8SY05	FBgn0038832	CG15695	0.22095979	6.896747999	1.803534608	0.107937964	0.262634515	-5.053289422
Q59DT6	FBgn0004903	Rb97D	-0.221162769	6.575224163	-3.398572994	0.003157024	0.025350371	-2.255900455
M9PCE8	FBgn0016122	Acer	-0.221140878	6.637612575	-4.416086635	0.000324502	0.004957123	-0.020781769
Q8T8S1	FBgn0033784	SCCRO3	0.220533027	6.522054602	1.765425508	0.114458602	0.272169581	-5.106769338
P83548	FBgn0052750	CG32750	0.220215668	6.415961766	1.006921401	0.342672242	0.544536373	-6.029319533
Q9VDM6	FBgn0038796	eIF3g2	0.220196677	6.576674318	1.659811695	0.1140604	0.271539401	-5.576799887
Q9W226	FBgn0050195	CG30195	0.220138436	6.704832303	2.155962243	0.044688628	0.151095129	-4.75592099
Q9W568	FBgn0001189	hfw	0.220047418	6.56988675	1.1856706	0.268872485	0.465025775	-5.842044476
Q9VJD0	FBgn0032644	CG5131	0.219839717	6.689847342	2.8421177	0.010720613	0.05853558	-3.430387724
Q7KB18	FBgn0034405	Jheh2	-0.220131257	6.613230263	-4.249270514	0.000470692	0.00647535	-0.389056327
Q9VN45	FBgn0037265	spartin	-0.220050601	6.658865061	-3.881632631	0.001071883	0.01157846	-1.200508802
Q8SXC2	FBgn0037955	Kyat	-0.219965058	6.652569395	-5.708774957	1.96e-05	0.000544983	2.776419861
M9PHT8	FBgn0030817	CG4991	0.218868092	6.766923519	1.905842806	0.09212156	0.238327957	-4.907442933
Q9VX83	FBgn0030817	CG4991	0.218868092	6.766923519	1.905842806	0.09212156	0.238327957	-4.907442933
Q8IQ01	FBgn0031515	CG9664	-0.218925194	6.631156451	-3.072052384	0.006498694	0.041718996	-2.952712704
Q8IMH4	FBgn0000416	Sap-r	-0.218369795	6.647022432	-4.921240471	0.000106381	0.002069563	1.087920433
O62602	FBgn0261524	lic	-0.21816396	6.678708978	-6.540350514	3.57e-06	0.000155593	4.481858279
Q9W1H8	FBgn0025352	Mtpbeta	-0.218083714	6.692625844	-7.091474355	1.21e-06	6.45e-05	5.561032547
M9PFV2	FBgn0036801	MYPT-75D	0.218762256	6.661748128	2.290367691	0.034129457	0.125965127	-4.511028575
Q8SY34	FBgn0036801	MYPT-75D	0.218762256	6.661748128	2.290367691	0.034129457	0.125965127	-4.511028575
Q9VVN6	FBgn0036778	Cyp312a1	0.21854731	6.654606622	1.57288418	0.132944636	0.301364825	-5.704995045
Q8IPE8	FBgn0028479	Mtpalpha	-0.21806864	6.619891554	-6.200675379	7.08e-06	0.000260736	3.796020694
Q9VUX1	FBgn0036557	mRpS31	0.218120744	6.643057213	1.657000136	0.11463343	0.272458192	-5.581026165
Q9VZ54	FBgn0030247	CG15208	0.218076368	6.546143362	1.129924453	0.273160152	0.469941026	-6.27163166
Q9V397	FBgn0028479	Mtpalpha	-0.21806864	6.619891554	-6.200675379	7.08e-06	0.000260736	3.796020694
Q9VL86	FBgn0032144	CG17633	0.217827058	6.45550901	1.726269185	0.101211292	0.252817424	-5.475387934
M9ND86	FBgn0015546	spel1	0.217760169	6.869535599	1.534246424	0.162487013	0.341735633	-5.419474056
Q9W413	FBgn0029858	mldr	0.217609629	6.540635676	2.714081235	0.014112233	0.069897535	-3.690352133
A1ZBK7	FBgn0034443	cer	-0.216496386	6.691480209	-4.271622132	0.000447777	0.00633978	-0.339687045
A0A0B4KI23	FBgn0039719	CG15515	0.217218578	6.690738107	2.661711378	0.015776721	0.075605758	-3.795259728
Q9VWI3	FBgn0044030	mRpS14	0.217111014	6.630228105	1.927148818	0.06969671	0.201442659	-5.152055006
Q9W4R1	FBgn0029672	CG2875	0.217099568	6.359427198	1.559229032	0.156530656	0.333265143	-5.386756773
Q9W4R2	FBgn0029672	CG2875	0.217099568	6.359427198	1.559229032	0.156530656	0.333265143	-5.386756773
Q9VG60	FBgn0038057	Polr3C	0.216459027	6.788145053	0.828379165	0.430834599	0.621679412	-6.192238834
Q9VX34	FBgn0030855	CG5800	0.216355495	6.597728743	1.282756985	0.21565166	0.404853227	-6.09345011
Q9VVY3	FBgn0036862	Gbs-76A	-0.216397355	6.663411245	-5.901200664	1.31e-05	0.000404186	3.178845877
Q8SXV2	FBgn0051675	CG31675	0.216209725	6.383386721	1.10901077	0.2987953	0.496725258	-5.925117629
Q9VI84	FBgn0037491	CG1227	0.21620297	6.635493614	1.77994994	0.091763423	0.237862342	-5.391398773
B7Z072	FBgn0016797	fz2	0.216163082	6.39561208	0.743677231	0.466551765	0.648578847	-6.631442563
M9PFW3	FBgn0016797	fz2	0.216163082	6.39561208	0.743677231	0.466551765	0.648578847	-6.631442563
Q8I0J3	FBgn0044511	mRpS21	0.216136627	6.622210507	1.813514239	0.086254164	0.229477219	-5.337969134
Q9V9S4	FBgn0039886	CG2003	0.216118085	6.716560007	2.433478434	0.025459445	0.104146701	-4.241496887
M9PJJ5	FBgn0030348	CG10352	-0.214679564	6.626028388	-5.502461492	3.03e-05	0.000765758	2.340165678
Q5U0X8	FBgn0033557	CG12325	0.215945406	6.34236374	1.622766493	0.142260504	0.313557531	-5.302304832
O18680	FBgn0020764	Alas	0.215916238	6.69400963	1.446897734	0.164906832	0.344479558	-5.881386812
A0A0B4JD13	FBgn0039594	snu	-0.213979142	6.51023664	-3.619685142	0.001927345	0.017652607	-1.77537307
X2JJD6	FBgn0030251	CG2145	-0.213866372	6.606349404	-5.98862727	1.09e-05	0.000360094	3.360192814
Q7KV27	FBgn0030478	CG1640	-0.212363856	6.661218058	-3.931001436	0.00095961	0.010749739	-1.091729376
Q9VYD9	FBgn0030478	CG1640	-0.212363856	6.661218058	-3.931001436	0.00095961	0.010749739	-1.091729376
M9PGK6	FBgn0264270	Sxl	0.215607442	6.549132638	2.195603503	0.058494228	0.181509933	-4.479973961
M9PHB3	FBgn0264270	Sxl	0.215607442	6.549132638	2.195603503	0.058494228	0.181509933	-4.479973961
P19339	FBgn0264270	Sxl	0.215607442	6.549132638	2.195603503	0.058494228	0.181509933	-4.479973961
Q9W363	FBgn0260789	mxc	0.215399327	6.553827061	1.687120904	0.129026223	0.295505126	-5.215056847
Q9VXB5	FBgn0030786	mRpL22	0.215273647	6.584659994	1.447900414	0.16462956	0.344286983	-5.880028479
Q59E43	FBgn0052576	CG32576	0.21517729	6.787844842	1.978691195	0.063165164	0.189050405	-5.065272192
Q9VPJ9	FBgn0288229	CG3164	-0.212356419	6.6164019	-5.132143351	6.72e-05	0.001415576	1.545873533
Q8IPV3	FBgn0288229	CG3164	-0.211917453	6.6082637	-4.92849288	0.000104707	0.002048725	1.103726595
Q7KR04	FBgn0033555	RpS15Ab	0.214707777	6.510673366	1.936703154	0.068442352	0.199115678	-5.136080977
A0A0B4JCR9	FBgn0033122	CG17002	0.214656686	6.688323291	2.077517245	0.052156405	0.167673772	-4.894823565
A0A0B4JD24	FBgn0033122	CG17002	0.214656686	6.688323291	2.077517245	0.052156405	0.167673772	-4.894823565
Q7JQT8	FBgn0033122	CG17002	0.214656686	6.688323291	2.077517245	0.052156405	0.167673772	-4.894823565
Q9VD52	FBgn0038927	CG6015	0.214481532	6.752476674	2.122647566	0.047732286	0.158444456	-4.8152885
Q9VBS9	FBgn0039319	CG13659	0.214463843	6.621945873	2.422900942	0.026022106	0.105745442	-4.261707345
Q8IPZ9	FBgn0053281	CG33281	0.214318679	6.706424701	1.382513275	0.20319003	0.390198992	-5.611683535
Q9W3N1	FBgn0029975	spidey	-0.207919787	6.614149933	-3.105100325	0.006043851	0.039827026	-2.883067804
Q9VSL2	FBgn0035904	GstO3	-0.206581942	6.582233348	-7.203669645	9.8e-07	5.46e-05	5.775521019
Q4V566	FBgn0085476	CG34447	-0.206487071	6.601427435	-3.122378705	0.005818554	0.038691674	-2.846566908
Q9VWZ2	FBgn0030890	CG7536	-0.206205888	6.760289748	-3.197805745	0.004927392	0.034535396	-2.686549415
A0A0B4LHX6	FBgn0000150	awd	-0.205769587	6.63972066	-6.761725626	2.3e-06	0.000107769	4.920411042
A0A0B4LJ12	FBgn0000150	awd	-0.205769587	6.63972066	-6.761725626	2.3e-06	0.000107769	4.920411042
Q9W4P0	FBgn0029685	CG2938	0.214061961	6.616081262	1.742458181	0.098277153	0.247795524	-5.450250749
Q8IML6	FBgn0039635	Pdhb	0.213755804	6.560894716	2.072864824	0.052633002	0.168776604	-4.902963493
Q9VH55	FBgn0037765	CG9458	-0.205168266	6.677272633	-2.984728427	0.007866681	0.047592253	-3.135606333
Q9VN86	FBgn0037298	Sccpdh1	-0.204677627	6.660800927	-5.063665975	7.8e-05	0.001609155	1.397582739
Q8IQQ6	FBgn0027660	blot	0.213561145	6.700660714	1.417849893	0.173106055	0.35541654	-5.920413127
Q9VVG3	FBgn0027660	blot	0.213561145	6.700660714	1.417849893	0.173106055	0.35541654	-5.920413127
Q9VV09	FBgn0036587	CG4950	0.2133472	6.519165334	1.627537067	0.120787294	0.283058699	-5.624996
A0ZWY4	FBgn0033301	CG12780	0.213179625	6.386510576	2.373210323	0.028824474	0.113146998	-4.356047553
Q8MQP2	FBgn0031968	CG7231	0.213028661	6.618328094	2.245630051	0.037357302	0.133997303	-4.593471421
Q9VLU9	FBgn0031968	CG7231	0.213028661	6.618328094	2.245630051	0.037357302	0.133997303	-4.593471421
Q9VV00	FBgn0263608	l(3)72Dr	0.213002269	6.61180748	1.745218359	0.097784303	0.247225492	-5.445948258
D0Z748	FBgn0034693	flap	0.212966827	6.732519472	1.226772314	0.235521056	0.428912958	-6.160943441
Q961L8	FBgn0053056	CG33056	-0.204427083	6.580748931	-4.36739091	0.000361664	0.005358721	-0.128231509
Q9VZ01	FBgn0030292	CG11752	-0.20323091	6.289030863	-3.37209022	0.003348599	0.026278384	-2.313055777
M9PHM0	FBgn0031064	CG12531	0.212591597	6.269196814	1.598197697	0.127191416	0.292617759	-5.668197139
Q9VWD3	FBgn0031064	CG12531	0.212591597	6.269196814	1.598197697	0.127191416	0.292617759	-5.668197139
Q9VYY8	FBgn0030300	Sk1	-0.202891724	6.611796595	-4.669839128	0.000184872	0.003146226	0.537819141
Q1LZ38	FBgn0035581	Dnah3	0.212344657	6.921232193	0.996064398	0.34761525	0.548197925	-6.039947372
M9PJR2	FBgn0261573	CoRest	0.212335031	6.416504539	1.316025364	0.204478895	0.391815387	-6.052155631
Q59E36	FBgn0261573	CoRest	0.212335031	6.416504539	1.316025364	0.204478895	0.391815387	-6.052155631
Q9VGB6	FBgn0011270	Pglym87	0.212102248	6.451894976	1.497349391	0.151421253	0.326685344	-5.812122912
Q9VB10	FBgn0039537	Hsdl2	-0.202378123	6.659666147	-5.162634407	6.29e-05	0.001347404	1.61177127
Q7JMZ0	FBgn0265605	Ric	0.211355555	6.657769753	0.728362412	0.47564704	0.655767639	-6.642875189
Q95RW2	FBgn0024811	Crk	0.211343172	6.660937734	2.424971444	0.025911059	0.105401968	-4.257754729
Q9VKU7	FBgn0026431	Grip75	0.211032891	6.533732349	2.036356864	0.075136748	0.210713621	-4.717196796
Q9VQP1	FBgn0031522	CG3285	0.21089029	6.400521054	1.201160175	0.26313258	0.459625346	-5.824782476
A0A0B4KF12	FBgn0052843	Dh31-R	0.210674974	6.726149184	1.662595993	0.133930255	0.302522716	-5.248500645
A0A0B4LEY4	FBgn0033352	PAN2	0.210612101	6.316002476	1.704749094	0.125604188	0.290210583	-5.190875155
A1Z7K9	FBgn0033352	PAN2	0.210612101	6.316002476	1.704749094	0.125604188	0.290210583	-5.190875155
Q9VIC3	FBgn0015568	alpha-Est1	-0.202127203	6.6455753	-3.625953971	0.001900505	0.017485334	-1.76167512
Q9VSH7	FBgn0035875	Cpr66Cb	0.210376353	6.897646402	1.35342802	0.211936197	0.400310838	-5.647154026
Q9VWG1	FBgn0031037	CG14207	0.209958946	6.641390491	2.52176721	0.021188885	0.092942982	-4.071113004
Q9VF24	FBgn0265048	cv-d	-0.201038392	6.586888082	-4.61539007	0.000208517	0.003450691	0.418189686
Q9NHA8	FBgn0040321	GNBP3	-0.20053115	6.589400441	-3.696414718	0.001623224	0.015638972	-1.607481644
X2JG03	FBgn0004959	phm	0.209694751	6.596559035	2.480303218	0.037318544	0.133995213	-4.046433124
Q86BG8	FBgn0053056	CG33056	-0.20003417	6.577315522	-4.251920861	0.000467914	0.006463303	-0.383202133
Q0KHQ1	FBgn0064117	SLIRP1	0.209587051	6.583888278	1.370869884	0.187062582	0.370903643	-5.982186459
A0A0B4KFL0	FBgn0262114	RanBPM	0.209455959	6.427485442	1.337979912	0.197359057	0.383362022	-6.024427251
A0A126GUM4	FBgn0262114	RanBPM	0.209455959	6.427485442	1.337979912	0.197359057	0.383362022	-6.024427251
Q9VWL0	FBgn0030993	Mec2	0.209014867	6.611320966	2.636287938	0.016650658	0.078727648	-3.845870069
Q9VT04	FBgn0036007	path	-0.199296701	6.623875003	-3.916368877	0.0009916	0.010987364	-1.123981087
Q9VYA0	FBgn0030512	Nadsyn	-0.198740557	6.619770168	-5.830948818	1.52e-05	0.000450127	3.032441937
P54352	FBgn0000536	eas	-0.198497048	6.684561987	-3.862104634	0.001119838	0.011900504	-1.243507758
Q94533	FBgn0283472	S6k	-0.198282563	6.625964922	-4.307693779	0.000413145	0.006000362	-0.260024882
Q9VXM4	FBgn0030703	MSBP	-0.197643281	6.614134751	-4.127464743	0.000618013	0.007865198	-0.658123462
Q9V9W4	FBgn0039856	CG1774	-0.197390443	6.665208948	-4.38551339	0.000347356	0.005199625	-0.088236594
Q9VQQ3	FBgn0031531	CG8840	0.208229394	6.619359955	2.281678061	0.034735492	0.127509401	-4.527112195
Q7K0W4	FBgn0050101	Vajk4	0.208213944	6.697562083	1.869478971	0.097473201	0.246500077	-4.95964206
M9PCK7	FBgn0032054	Uba4	-0.197126401	6.578626429	-2.992088167	0.007741354	0.047113651	-3.120258116
P18929	FBgn0013679	mt:ND1	-0.194417533	6.317354636	-3.18194893	0.005102907	0.035415943	-2.720277892
Q9VM62	FBgn0020616	SA	0.208159308	6.602622256	2.208246935	0.040267897	0.141159197	-4.661659514
Q9W278	FBgn0034707	MED16	0.208153615	6.403119194	1.665006996	0.113007961	0.270107737	-5.568976579
Q8SX97	FBgn0036222	SdhAL	0.208089728	6.59811367	2.352442844	0.030077094	0.116447361	-4.395174169
P21521	FBgn0004242	Syt1	0.208025666	6.748857416	1.715307323	0.123595007	0.287326681	-5.176335916
X2J4C1	FBgn0004242	Syt1	0.208025666	6.748857416	1.715307323	0.123595007	0.287326681	-5.176335916
O97062	FBgn0004779	Ccp84Ae	0.207880979	6.300876299	0.606025872	0.55197139	0.715058629	-6.726076875
A0A0B4KHI9	FBgn0054041	CG34041	0.207852951	6.696205738	1.226360332	0.23567232	0.428912958	-6.16143071
Q2PDP5	FBgn0054041	CG34041	0.207852951	6.696205738	1.226360332	0.23567232	0.428912958	-6.16143071
Q9VNW1	FBgn0037150	CG7133	0.207842636	6.578075642	1.76724833	0.093926852	0.240999329	-5.411435814
X2JFQ7	FBgn0000536	eas	-0.194069653	6.664653143	-3.021078937	0.007266255	0.044946725	-3.059679029
M9NDX3	FBgn0004924	Top1	0.207250903	6.666327655	0.65537887	0.520411383	0.691232844	-6.694260782
P30189	FBgn0004924	Top1	0.207250903	6.666327655	0.65537887	0.520411383	0.691232844	-6.694260782
Q494M1	FBgn0004924	Top1	0.207250903	6.666327655	0.65537887	0.520411383	0.691232844	-6.694260782
Q9VWN2	FBgn0030976	CG7378	-0.193938285	6.574743437	-3.008384936	0.007470695	0.045822058	-3.086227921
Q9VJ43	FBgn0015808	ScpX	-0.192659122	6.62231544	-3.332500934	0.003656525	0.0279395	-2.398312723
Q9VP30	FBgn0037086	CG7202	0.207065981	6.322720221	0.799967681	0.446216049	0.634145602	-6.215732705
Q9VDY4	FBgn0038694	CG5217	0.206905593	6.567810693	1.740801776	0.098573948	0.248236864	-5.452830383
Q8MRM6	FBgn0030052	CG12065	0.206873341	6.4464412	1.864347691	0.078461729	0.216699775	-5.255744741
Q9VRT1	FBgn0035669	CG6592	0.206869469	6.58294321	2.14912623	0.045298333	0.152702119	-4.768147579
O44226	FBgn0023212	EloB	-0.192053634	6.674465613	-6.629683641	2.99e-06	0.000134889	4.659642015
A0A0B4LHF0	FBgn0038744	CG4733	0.206802098	6.659744981	2.761451984	0.012752268	0.065259346	-3.594728255
Q9I7J1	FBgn0038744	CG4733	0.206802098	6.659744981	2.761451984	0.012752268	0.065259346	-3.594728255
Q9W404	FBgn0029866	CG3842	-0.190457515	6.618922315	-3.689596459	0.001648195	0.015791074	-1.622420015
Q9VRJ1	FBgn0028962	AlaRS-m	0.206592374	6.662879775	1.937558598	0.06833103	0.198871053	-5.134648222
Q9VL06	FBgn0032208	Ufd4	0.206582687	6.606880888	2.774516412	0.012399859	0.064034532	-3.568238317
Q9VDT5	FBgn0038738	CG4572	-0.188792054	6.632389764	-4.322241744	0.000399955	0.00584117	-0.227901582
Q9VI00	FBgn0037518	CG2641	-0.187147484	6.636941572	-2.973746274	0.008057357	0.048344142	-3.158485308
B7YZS3	FBgn0041582	tamo	0.206204034	6.615565089	2.103794714	0.049537204	0.162113083	-4.848639468
Q9VVU8	FBgn0036830	COX6AL2	0.20612419	6.748182763	2.255556964	0.053216392	0.169796324	-4.389511083
Q9VJQ4	FBgn0286027	Rnmt	0.205927488	6.511142675	1.726696476	0.101132887	0.252683493	-5.474726619
A0A0B4LFD0	FBgn0034143	CG8303	0.20590515	6.505144519	1.552104562	0.137829134	0.307783175	-5.734868719
O02193	FBgn0014340	mof	0.205857655	6.411513954	1.322047596	0.221733379	0.412623232	-5.684890768
P48611	FBgn0003141	pr	0.205833474	6.603907656	1.732665158	0.100043149	0.25073127	-5.465476708
E1JJF3	FBgn0027108	Inx2	-0.185964569	6.698931651	-3.4208204	0.003004471	0.024485483	-2.207812724
A1ZA97	FBgn0034076	Jhedup	0.205608831	6.663401798	0.887265706	0.386495059	0.58334774	-6.513495085
Q9VDT1	FBgn0038742	Arc42	-0.185596602	6.657861035	-4.17611911	0.000554284	0.007300224	-0.550648352
Q9W478	FBgn0029804	CG3097	-0.185034263	6.545063778	-3.127084934	0.005758621	0.038393317	-2.836614606
Q960M4	FBgn0038570	Prx5	-0.184651582	6.634807904	-3.585344066	0.00208119	0.018692202	-1.85034711
Q7JWD6	FBgn0266711	EloC	-0.18435416	6.569268524	-3.940243928	0.000939938	0.01061974	-1.071353824
E1JJE6	FBgn0259994	OtopLa	0.205309405	6.500723014	2.198343974	0.058242086	0.181174698	-4.475851098
A8DYK6	FBgn0085426	Rgk3	0.205159152	6.813307276	1.02301727	0.319687697	0.519926035	-6.384586273
M9PGK1	FBgn0040397	CG3655	0.205099696	6.597976805	1.739294878	0.098844627	0.248672785	-5.455175661
Q9V3U1	FBgn0040397	CG3655	0.205099696	6.597976805	1.739294878	0.098844627	0.248672785	-5.455175661
P05990	FBgn0003189	r	-0.183572616	6.615713263	-3.406498146	0.003101824	0.025075329	-2.238777779
Q8IMG1	FBgn0022349	CG1910	-0.182597413	6.669545338	-3.458787015	0.002760755	0.023125013	-2.125600547
M9MS55	FBgn0052626	AMPdeam	0.204892715	6.703177647	2.975611202	0.017176606	0.080255003	-3.281540759
E1JJM0	FBgn0285926	Imp	0.204528859	6.404502451	1.428007033	0.17020222	0.351507583	-5.90683845
Q8IR99	FBgn0285926	Imp	0.204528859	6.404502451	1.428007033	0.17020222	0.351507583	-5.90683845
Q9V9U3	FBgn0022349	CG1910	-0.182597413	6.669545338	-3.458787015	0.002760755	0.023125013	-2.125600547
Q76NR6	FBgn0030362	regucalcin	-0.181072354	6.642960154	-5.380240054	3.94e-05	0.000937118	2.07953075
Q9VYR1	FBgn0030362	regucalcin	-0.181072354	6.642960154	-5.380240054	3.94e-05	0.000937118	2.07953075
C7LAG1	FBgn0261573	CoRest	0.204014583	6.418355615	1.251376183	0.226621948	0.418132876	-6.131593259
Q9VMU0	FBgn0031684	ND-13A	-0.179896057	6.293074961	-3.000722673	0.007596787	0.046344494	-3.102235502
O76454	FBgn0024841	Pcd	-0.179146863	6.470848042	-3.461333378	0.002745127	0.023050928	-2.120080275
Q9W490	FBgn0053080	CG33080	-0.176996432	6.62221797	-3.229154038	0.00459762	0.032866854	-2.619737291
M9PCI6	FBgn0000547	ed	0.203548379	6.58937547	2.746384012	0.013170637	0.066433186	-3.625218113
Q9VQW7	FBgn0000547	ed	0.203548379	6.58937547	2.746384012	0.013170637	0.066433186	-3.625218113
E1JHH7	FBgn0028539	Eato	0.203497757	6.758193844	1.792042732	0.089744133	0.234217023	-5.372228838
Q7JY04	FBgn0033792	CG13325	0.203482963	6.671135276	1.189670111	0.249444037	0.444628871	-6.204267815
Q9VGP1	FBgn0037897	CG5270	0.203453109	6.801651206	1.135066478	0.288338988	0.485841398	-5.897330617
M9PG94	FBgn0029594	Coa8	0.203280235	6.456765767	0.961395027	0.348936213	0.549223113	-6.445153365
Q0KHR3	FBgn0000163	baz	0.203234228	6.564348341	1.00794393	0.326676901	0.527673004	-6.399712534
Q9VX75	FBgn0000163	baz	0.203234228	6.564348341	1.00794393	0.326676901	0.527673004	-6.399712534
X2JCB3	FBgn0000163	baz	0.203234228	6.564348341	1.00794393	0.326676901	0.527673004	-6.399712534
X2JFU8	FBgn0000163	baz	0.203234228	6.564348341	1.00794393	0.326676901	0.527673004	-6.399712534
Q9W492	FBgn0053080	CG33080	-0.176996432	6.62221797	-3.229154038	0.00459762	0.032866854	-2.619737291
X2JAJ7	FBgn0053080	CG33080	-0.176996432	6.62221797	-3.229154038	0.00459762	0.032866854	-2.619737291
Q8I0J1	FBgn0022349	CG1910	-0.17698144	6.672426251	-3.281293858	0.004096414	0.030216237	-2.508240307
M9NFZ9	FBgn0266417	ringer	-0.176678039	6.617754934	-3.732467342	0.001497313	0.014610854	-1.528435013
Q9I7L1	FBgn0042104	CG18747	0.203186697	6.301160631	0.678268798	0.516225575	0.687805974	-6.308295825
Q7JYK1	FBgn0003941	RpL40	0.203128006	6.622058053	1.717355577	0.1232087	0.286690137	-5.173510581
Q9VJ28	FBgn0032729	L2HGDH	-0.176369437	6.682234017	-5.218175679	5.58e-05	0.001216969	1.731591225
Q9VAG4	FBgn0039702	Vps16B	0.203009069	6.48979174	1.960134817	0.065450823	0.193168989	-5.096687115
M9PGD0	FBgn0040344	Lztr1	0.202991452	6.87025822	1.460686113	0.16112718	0.340209295	-5.862642492
Q9V410	FBgn0040344	Lztr1	0.202991452	6.87025822	1.460686113	0.16112718	0.340209295	-5.862642492
P54195	FBgn0011283	Obp28a	0.20291697	6.628335586	1.325510415	0.201378415	0.388356011	-6.040222375
M9PFX7	FBgn0036890	CG9368	0.202749586	6.612246568	2.554766013	0.019773531	0.088022434	-4.006683435
Q8MRJ2	FBgn0039244	CG11069	0.202520648	6.731072582	1.455399081	0.162567992	0.341764924	-5.869846433
Q9W5R5	FBgn0040011	Slmap	0.202502708	6.618610533	2.308439521	0.032900307	0.123303577	-4.477472619
Q9VQI6	FBgn0031478	CG8814	-0.176267057	6.716549256	-3.241808289	0.004470715	0.032208108	-2.592719022
M9PCB0	FBgn0264543	CG43922	0.202205476	6.608828987	1.402364642	0.17761024	0.360182759	-5.940959386
Q9VLE1	FBgn0032100	CG13108	0.202178448	6.39996219	1.898006158	0.093250682	0.240231855	-4.918724186
Q9VMZ9	FBgn0037228	CG1092	0.202148849	6.613347149	2.640947975	0.016487096	0.078281072	-3.836609264
M9PEX7	FBgn0036008	CG3408	0.202078746	6.499162125	1.230198512	0.234265973	0.427516529	-6.156885777
Q9VT05	FBgn0036008	CG3408	0.202078746	6.499162125	1.230198512	0.234265973	0.427516529	-6.156885777
P83101	FBgn0046332	gskt	0.202003621	6.711610192	1.05827728	0.303754568	0.501128672	-6.348424166
Q8T062	FBgn0038818	Nep4	0.201512022	6.769224204	1.39709959	0.198922594	0.384784995	-5.5937206
Q7KTA9	FBgn0028848	Gpo3	0.201276774	6.647184894	2.128516552	0.047182747	0.157286108	-4.804869769
A0A126GUP6	FBgn0027930	MP1	-0.175908479	6.67869914	-3.003236322	0.007555196	0.046229092	-3.096985602
A8JUR1	FBgn0264502	CG43901	0.200814647	6.615301723	2.062825117	0.072081753	0.204680053	-4.678119136
M9PE96	FBgn0264502	CG43901	0.200814647	6.615301723	2.062825117	0.072081753	0.204680053	-4.678119136
X2JD88	FBgn0264502	CG43901	0.200814647	6.615301723	2.062825117	0.072081753	0.204680053	-4.678119136
Q86BA8	FBgn0053189	CG33189	0.200637705	6.694739496	0.80748961	0.442107891	0.631479895	-6.20958044
Q9W2U8	FBgn0083167	Neb-cGP	0.200182344	6.728365839	1.295857684	0.211196263	0.399300294	-6.07729345
B7YZV6	FBgn0032475	Sfmbt	0.199978737	6.351086831	0.768610131	0.45197034	0.639203704	-6.612352017
M9PFS7	FBgn0032475	Sfmbt	0.199978737	6.351086831	0.768610131	0.45197034	0.639203704	-6.612352017
A0A0B4LHI9	FBgn0039081	Irk2	0.199961328	6.636165781	2.350936274	0.030169909	0.116514119	-4.398005549
Q9VQZ5	FBgn0031603	CG15432	0.199756831	6.467000906	1.03542134	0.329951658	0.53019029	-6.000998321
Q9VY28	FBgn0030572	mRpS25	0.199686513	6.69359655	1.27709433	0.217600037	0.407610212	-6.100391372
Q9VDP8	FBgn0038772	mdlc	0.199556829	6.730748831	0.592587898	0.560738287	0.72245559	-6.734326138
Q9VHN4	FBgn0037610	CG8043	0.199525542	6.504755318	2.028435154	0.057386779	0.17911844	-4.980128464
M9PH13	FBgn0030465	CG15743	0.199511908	6.611777344	1.755223874	0.096015641	0.244207445	-5.430311446
Q9VCA0	FBgn0039178	CG6356	0.199440088	6.308135861	0.724210593	0.478130809	0.657304718	-6.645935919
M9PHH0	FBgn0040234	c12.2	-0.175261211	6.638672217	-3.246495692	0.004424584	0.031943493	-2.58270396
A0A0B4KGK8	FBgn0038826	Syp	0.199327714	6.655935142	2.09780713	0.050123284	0.162922829	-4.859194
A0A0B4KH21	FBgn0038826	Syp	0.199327714	6.655935142	2.09780713	0.050123284	0.162922829	-4.859194
A0A0B4KH24	FBgn0038826	Syp	0.199327714	6.655935142	2.09780713	0.050123284	0.162922829	-4.859194
Q9VT19	FBgn0036018	CG3335	0.199311224	6.425513909	1.29542445	0.211342439	0.399411351	-6.077829922
Q9W347	FBgn0040234	c12.2	-0.174635392	6.638903944	-3.243071033	0.004458242	0.03214096	-2.590021421
Q9VXC8	FBgn0030774	sphe	0.199137651	6.576368785	2.673577019	0.015383949	0.074253775	-3.771566801
Q8IQZ6	FBgn0261570	raskol	0.19899193	6.4230632	0.671776275	0.520144587	0.691232844	-6.312855631
X2JCD6	FBgn0261570	raskol	0.19899193	6.4230632	0.671776275	0.520144587	0.691232844	-6.312855631
M9PBB3	FBgn0028527	CG18507	0.198834218	6.541086942	2.104367084	0.049481506	0.162086913	-4.847629578
M9PCX0	FBgn0028527	CG18507	0.198834218	6.541086942	2.104367084	0.049481506	0.162086913	-4.847629578
M9PFU6	FBgn0028527	CG18507	0.198834218	6.541086942	2.104367084	0.049481506	0.162086913	-4.847629578
Q9VJW7	FBgn0028527	CG18507	0.198834218	6.541086942	2.104367084	0.049481506	0.162086913	-4.847629578
Q9VA02	FBgn0039827	CG1544	-0.174625385	6.657576488	-4.045606057	0.000742305	0.008997693	-0.838891664
Q9V3Q0	FBgn0028858	CG10839	0.198731198	6.606208389	2.75852977	0.012832396	0.065562448	-3.600646584
Q961E7	FBgn0011754	PhKgamma	-0.173782432	6.619807599	-3.158563278	0.005372964	0.036661311	-2.769936098
Q9W041	FBgn0035316	CG15878	0.198661921	6.538288536	1.415716107	0.193589395	0.378842804	-5.570628831
M9PAY9	FBgn0031257	CG4133	0.198627444	6.627276862	1.383013492	0.203042381	0.390015834	-5.611069431
M9PBK8	FBgn0031257	CG4133	0.198627444	6.627276862	1.383013492	0.203042381	0.390015834	-5.611069431
Q9VPQ3	FBgn0031257	CG4133	0.198627444	6.627276862	1.383013492	0.203042381	0.390015834	-5.611069431
Q9VI66	FBgn0051248	CG31248	-0.173235622	6.550763055	-3.384880035	0.003254689	0.025859938	-2.285464755
Q8T0S3	FBgn0031948	CG7149	0.198518717	6.339685247	0.88961023	0.3852675	0.582468354	-6.511410217
Q9VFE4	FBgn0038277	RpS5b	0.198402718	6.587509762	1.924802534	0.070007856	0.202055516	-5.155969852
Q86BQ4	FBgn0031459	HINT1	-0.172641031	6.617303301	-5.792628744	1.65e-05	0.000473911	2.952331351
Q8STA5	FBgn0031459	HINT1	-0.172641031	6.617303301	-5.792628744	1.65e-05	0.000473911	2.952331351
Q9I7D0	FBgn0011754	PhKgamma	-0.172362927	6.618964957	-3.141992565	0.005572725	0.037596533	-2.805060623
Q9VUB5	FBgn0036398	upSET	0.197921292	6.789905183	1.755981982	0.095882768	0.244113122	-5.42912408
X2JEJ4	FBgn0011754	PhKgamma	-0.172362927	6.618964957	-3.141992565	0.005572725	0.037596533	-2.805060623
Q9I7R3	FBgn0042137	CG18814	-0.17231375	6.585970131	-3.770036649	0.00137645	0.013712573	-1.445966458
Q95RI9	FBgn0023416	Ac3	0.197265888	6.685947951	1.602191609	0.126303127	0.291495151	-5.662350854
Q8T921	FBgn0031115	CG11710	0.197161368	6.547179883	1.356070271	0.21112848	0.399300294	-5.643951105
Q9VRA1	FBgn0031115	CG11710	0.197161368	6.547179883	1.356070271	0.21112848	0.399300294	-5.643951105
A0A0B4LGG9	FBgn0028411	Nxt1	0.19708128	6.476197031	2.804764214	0.022408823	0.096304804	-3.545481525
Q9V3H8	FBgn0028411	Nxt1	0.19708128	6.476197031	2.804764214	0.022408823	0.096304804	-3.545481525
E1JJR9	FBgn0031099	CG17065	-0.172041814	6.623789603	-3.685562946	0.001663147	0.015892817	-1.631255493
X2JFY0	FBgn0031099	CG17065	-0.172041814	6.623789603	-3.685562946	0.001663147	0.015892817	-1.631255493
M9NE98	FBgn0036460	CG5114	0.196559237	6.755704351	1.191626204	0.266653536	0.463235539	-5.835425903
Q9VUI8	FBgn0036460	CG5114	0.196559237	6.755704351	1.191626204	0.266653536	0.463235539	-5.835425903
Q9W265	FBgn0017482	T3dh	-0.171292473	6.6290706	-3.57992564	0.002106553	0.018837016	-1.862166471
Q9XZ56	FBgn0261560	Thor	0.196391021	6.658614114	0.831593868	0.4291175	0.620045896	-6.189536936
Q9VVQ4	FBgn0036793	CG4174	0.196388056	6.609377701	2.349292927	0.0458955	0.15420525	-4.247079428
Q9VDD7	FBgn0250820	meigo	0.196214784	6.696061208	1.481146341	0.155649628	0.331666453	-5.834570582
Q9VYU9	FBgn0030332	CG9360	-0.171087985	6.614155647	-3.271608949	0.004185271	0.030693991	-2.528984723
Q0E8X8	FBgn0040660	CG13551	-0.170987121	6.680480504	-3.456440356	0.002775236	0.023227221	-2.130687177
Q9VTH7	FBgn0036154	CG6168	-0.1709545	6.542555207	-3.1625313	0.005326178	0.036415194	-2.761517422
A0A0B4KF54	FBgn0085421	Epac	0.196130909	6.52019191	1.126164742	0.274706787	0.471614289	-6.275770408
Q9W4E0	FBgn0029750	CG3323	0.19607165	6.611339268	1.898753592	0.073546074	0.206935876	-5.19922133
Q9VZW7	FBgn0035383	CPT2	-0.170402009	6.668986441	-4.33470251	0.000388995	0.005705631	-0.200389749
A8JQW3	FBgn0037737	Pnn	0.195849864	6.622190327	2.568316476	0.01921862	0.086534721	-3.980113158
Q9VH84	FBgn0037737	Pnn	0.195849864	6.622190327	2.568316476	0.01921862	0.086534721	-3.980113158
Q9VDI5	FBgn0038829	CG17271	0.195795053	6.510713205	1.842334051	0.08175684	0.222112916	-5.291542922
Q9VSZ5	FBgn0035999	CG3552	0.195376714	6.676257918	1.906311956	0.092054379	0.238327957	-4.906767021
Q9VIN9	FBgn0032849	mRpS18B	0.195073292	6.551410853	1.441708281	0.166347968	0.346495951	-5.888405062
Q9VVC1	FBgn0036678	CG11905	0.195035623	6.741749385	2.288196929	0.034279927	0.126109554	-4.515049576
A0A0B4K7Z0	FBgn0040752	Prosap	0.195008251	6.692419034	0.929500913	0.364778103	0.563502316	-6.475168076
A0A0B4LF25	FBgn0040752	Prosap	0.195008251	6.692419034	0.929500913	0.364778103	0.563502316	-6.475168076
A0A0B4LFA9	FBgn0040752	Prosap	0.195008251	6.692419034	0.929500913	0.364778103	0.563502316	-6.475168076
A1Z9K8	FBgn0040752	Prosap	0.195008251	6.692419034	0.929500913	0.364778103	0.563502316	-6.475168076
Q9VIE7	FBgn0000239	bur	-0.169687522	6.624039181	-5.910304704	1.29e-05	0.000401061	3.197774367
C0PDF4	FBgn0042138	Apt1	-0.169247215	6.630124158	-5.043091496	8.15e-05	0.0016626	1.352950012
M9PEW1	FBgn0042138	Apt1	-0.169247215	6.630124158	-5.043091496	8.15e-05	0.0016626	1.352950012
Q9I7R0	FBgn0042138	Apt1	-0.169247215	6.630124158	-5.043091496	8.15e-05	0.0016626	1.352950012
A0A0B4KG65	FBgn0038294	Mf	-0.168989463	6.669567018	-3.44800421	0.002827915	0.023475379	-2.148967817
Q9Y140	FBgn0027583	CG7601	-0.16545032	6.670387148	-4.251209176	0.000468658	0.006464824	-0.384774126
Q7K4Y6	FBgn0034136	DAT	0.194673963	6.802166707	1.953818799	0.085488626	0.228840602	-4.838012527
A1ZAB5	FBgn0034087	clu	0.194672616	6.63006253	2.274799761	0.035222242	0.128971097	-4.539819367
P23128	FBgn0004419	me31B	0.194643846	6.645480297	2.894293191	0.009576428	0.053835037	-3.3231386
Q9VHP3	FBgn0037602	SLIRP2	0.194638855	6.084033313	1.483757279	0.175147747	0.357884026	-5.484705741
Q7KIS4	FBgn0034371	Ntan1	-0.164930855	6.636491048	-2.961800463	0.008269848	0.049213562	-3.183339506
A1ZAD2	FBgn0034105	CG7755	0.19457177	6.546088223	2.398662148	0.027355653	0.109096928	-4.307851511
O61348	FBgn0024251	bbx	0.194501921	6.525224891	2.21927163	0.039388557	0.138814161	-4.641617691
Q8MSD1	FBgn0034371	Ntan1	-0.164930855	6.636491048	-2.961800463	0.008269848	0.049213562	-3.183339506
A0A0B4KEX0	FBgn0034087	clu	0.194042732	6.630338163	2.26857141	0.035668429	0.129858557	-4.551307518
H5V8B8	FBgn0260439	Pp2A-29B	0.193907292	6.689018052	2.399700867	0.027297219	0.10895374	-4.30587894
M9NDI6	FBgn0260439	Pp2A-29B	0.193907292	6.689018052	2.399700867	0.027297219	0.10895374	-4.30587894
Q9VQD2	FBgn0031432	Cyp309a1	0.193850145	6.562878662	2.319780667	0.032150034	0.121177821	-4.456341284
Q7K180	FBgn0010342	Map60	0.193716677	6.610568628	1.957667281	0.065760261	0.193954963	-5.100850098
Q9VIB2	FBgn0037506	Mics1	0.19368177	6.648040681	1.314703673	0.204913903	0.392196356	-6.053812859
A0A0B4KEC3	FBgn0033015	d4	0.193482793	6.667971497	1.991397373	0.061641577	0.186849312	-5.043651736
A1Z6E6	FBgn0033015	d4	0.193482793	6.667971497	1.991397373	0.061641577	0.186849312	-5.043651736
Q0E9P4	FBgn0033015	d4	0.193482793	6.667971497	1.991397373	0.061641577	0.186849312	-5.043651736
Q7K3G5	FBgn0033015	d4	0.193482793	6.667971497	1.991397373	0.061641577	0.186849312	-5.043651736
Q9VPQ8	FBgn0031261	nAChRbeta3	0.192895898	6.512973842	2.106011299	0.049321822	0.162032439	-4.844727599
A0A0B4KHL4	FBgn0250823	gish	0.19271147	6.57975084	2.222521496	0.039132734	0.13812988	-4.635698898
Q8MRT7	FBgn0038302	CG4210	-0.161813993	6.600324925	-3.781056486	0.00134288	0.013434071	-1.421759391
Q9VH77	FBgn0286506	Mpi	-0.161694473	6.64795638	-3.527223624	0.002369795	0.020594792	-1.976972093
Q7KSA4	FBgn0038803	CG5191	-0.161622069	6.572952261	-3.678196833	0.001690802	0.016003747	-1.647387795
Q9I7I6	FBgn0038803	CG5191	-0.161622069	6.572952261	-3.678196833	0.001690802	0.016003747	-1.647387795
Q8IQC6	FBgn0052039	Svip	0.192402251	6.613560012	1.741407475	0.098465329	0.248085902	-5.451887287
M9PFT2	FBgn0037026	CG3634	0.19229137	6.570106853	1.15741028	0.279607849	0.476642543	-5.873131401
Q9VZ66	FBgn0030237	CG15209	0.192159778	6.583674117	2.819968421	0.011245161	0.060174894	-3.475695029
E1JIV0	FBgn0039136	CG5902	0.191919735	6.557146678	1.629371006	0.120396223	0.282466997	-5.622276144
Q8T0J9	FBgn0250849	CG32388	0.191898402	6.562668523	1.427085925	0.190393946	0.374908648	-5.55643583
Q7PLB8	FBgn0287184	FASN3	-0.159562929	6.640582977	-3.226885605	0.004620739	0.03296171	-2.624577746
Q9VST4	FBgn0035957	Argk2	0.191538516	6.616912834	2.478037458	0.023212061	0.098128962	-4.155876313
Q9W5Y0	FBgn0031081	Nep3	0.191470477	6.620970802	2.375994709	0.044000185	0.149413019	-4.206316338
Q0E8E8	FBgn0026409	Mpcp2	-0.158495843	6.678394226	-3.54198505	0.002292941	0.020115522	-1.944845008
A1Z6P2	FBgn0010482	hlk	0.191178223	6.611526016	1.056185778	0.320915013	0.521339864	-5.979984213
Q1LZ24	FBgn0033185	CG1603	0.191134542	6.595739405	1.605422295	0.146033783	0.319182757	-5.325530284
Q8T969	FBgn0047338	CG32148	0.191102796	6.586403855	1.174950272	0.255137552	0.450133646	-6.221141478
Q8T4E1	FBgn0023545	PIG-K	0.190969537	6.594541969	1.90320157	0.072930904	0.205668919	-5.19186361
H8F4P0	FBgn0037109	MED1	0.19093515	6.59981121	1.281450004	0.216100146	0.405321967	-6.095054474
M9PII7	FBgn0037109	MED1	0.19093515	6.59981121	1.281450004	0.216100146	0.405321967	-6.095054474
Q9VP05	FBgn0037109	MED1	0.19093515	6.59981121	1.281450004	0.216100146	0.405321967	-6.095054474
Q7K4I5	FBgn0031664	CG8892	0.190899376	6.871358797	1.027689727	0.333366162	0.535002307	-6.008741507
Q9VA92	FBgn0039756	CG9743	0.19084315	6.7187685	1.444071233	0.165690497	0.345762318	-5.885211869
P46415	FBgn0011768	Fdh	-0.157736556	6.647223952	-5.812294378	1.58e-05	0.000460024	2.993465677
A0A0B4KFF0	FBgn0003165	pum	0.190242783	6.738345947	1.364847818	0.208464232	0.396323084	-5.633283021
Q9VGX6	FBgn0051272	CG31272	0.190101465	6.499376554	2.104680945	0.049450988	0.162086913	-4.84707573
A0A0B4LEF8	FBgn0050372	Asap	0.1899984	6.673393665	2.875843992	0.009966863	0.055441641	-3.36114391
A1Z7A6	FBgn0050372	Asap	0.1899984	6.673393665	2.875843992	0.009966863	0.055441641	-3.36114391
A1ZAQ4	FBgn0034194	CG15611	0.189938673	6.654676713	2.918128483	0.009093815	0.05228559	-3.273908426
Q8MKL4	FBgn0034194	CG15611	0.189938673	6.654676713	2.918128483	0.009093815	0.05228559	-3.273908426
A0A0B4LIA3	FBgn0010379	Akt	-0.156739952	6.616014169	-5.387846	3.88e-05	0.000931701	2.095795825
Q8INB9	FBgn0010379	Akt	-0.156389554	6.61667462	-5.407401946	3.72e-05	0.000902053	2.137588261
Q9VED8	FBgn0000477	DNaseII	-0.153696522	6.635287708	-3.533581404	0.002336386	0.020391367	-1.963137739
A0A0B4LFL6	FBgn0028743	Dhit	0.189464169	6.627974249	2.079456967	0.051958855	0.167457657	-4.891426503
Q8T017	FBgn0028743	Dhit	0.189464169	6.627974249	2.079456967	0.051958855	0.167457657	-4.891426503
Q9VF33	FBgn0026616	alpha-Man-IIb	0.189410236	6.625612243	2.51345666	0.021560113	0.093764418	-4.087276587
Q9VND8	FBgn0041191	Rheb	-0.153635649	6.704750636	-3.074890182	0.006458364	0.041511072	-2.946741261
A0A0B4KEN8	FBgn0027581	CG6191	0.189130917	6.573530334	0.965035704	0.347158423	0.54782244	-6.441669033
A0A0B4KF19	FBgn0027581	CG6191	0.189130917	6.573530334	0.965035704	0.347158423	0.54782244	-6.441669033
A1Z9G1	FBgn0027581	CG6191	0.189130917	6.573530334	0.965035704	0.347158423	0.54782244	-6.441669033
A1Z9X0	FBgn0261854	aPKC	0.189083309	6.696727972	2.741876692	0.013298316	0.06677982	-3.634325461
A1Z6L9	FBgn0026761	Trap1	0.189028703	6.60762789	2.477427556	0.023241523	0.098186527	-4.157053419
Q9W0Y1	FBgn0035083	Tina-1	0.188911478	6.697387553	2.60759973	0.017692047	0.081866875	-3.902721645
Q9VCL9	FBgn0039081	Irk2	0.18886354	6.63187172	2.192266698	0.041574529	0.1441043	-4.690608323
Q9VVQ6	FBgn0036795	CG18233	0.188716506	6.535569345	1.368233286	0.187871836	0.371876795	-5.985603425
B5RIM9	FBgn0001128	Gpdh1	-0.152524356	6.656546999	-5.540567619	2.8e-05	0.00072273	2.421099796
Q8MKK0	FBgn0043535	Obp57a	0.188550034	6.58882831	2.769171368	0.012542897	0.064576915	-3.579082177
O96863	FBgn0026136	CkIIbeta2	0.188496276	6.625871841	0.918244026	0.370484087	0.569125193	-6.485542105
Q7K6T9	FBgn0040375	CG13760	0.188481633	6.740895025	0.81532838	0.437854193	0.627952397	-6.203116993
Q9W4Y0	FBgn0040375	CG13760	0.188481633	6.740895025	0.81532838	0.437854193	0.627952397	-6.203116993
M9PET0	FBgn0001128	Gpdh1	-0.152524356	6.656546999	-5.540567619	2.8e-05	0.00072273	2.421099796
M9PH19	FBgn0010909	msn	0.188422987	6.851350945	0.739584718	0.468971966	0.650264523	-6.634519581
Q9W002	FBgn0010909	msn	0.188422987	6.851350945	0.739584718	0.468971966	0.650264523	-6.634519581
Q9W5E7	FBgn0029529	CG13365	0.188412978	6.622490807	1.509359643	0.148348594	0.322032701	-5.795361291
A0A0B4KGL7	FBgn0037427	Osi17	0.188267833	6.701256078	2.297023939	0.033671869	0.125104893	-4.498685908
Q9VNN9	FBgn0037427	Osi17	0.188267833	6.701256078	2.297023939	0.033671869	0.125104893	-4.498685908
Q9VAQ3	FBgn0039629	CG11842	0.188267279	6.42246634	2.095015811	0.050398651	0.163410893	-4.864108128
P13706	FBgn0001128	Gpdh1	-0.152524356	6.656546999	-5.540567619	2.8e-05	0.00072273	2.421099796
Q9VMD5	FBgn0031815	frj	-0.151538456	6.655689399	-4.965051635	9.67e-05	0.001920932	1.183343989
P12080	FBgn0001250	if	-0.151396708	6.591726044	-3.368955458	0.003372021	0.026340521	-2.319814802
A0A0B4K7G9	FBgn0016687	Nurf-38	0.187986763	6.496096206	1.076093502	0.312433028	0.511390861	-5.959541672
Q24307	FBgn0015247	Diap2	0.187977197	6.644916109	1.604688248	0.125750512	0.290417017	-5.658690715
Q9VVL8	FBgn0036763	TrpRS-m	0.187720644	6.593189846	2.382303235	0.028291475	0.111481754	-4.338859655
P20349	FBgn0001281	janB	0.187581788	6.326217685	1.655833308	0.13531237	0.304564871	-5.257681187
Q9VL89	FBgn0283478	und	0.187502667	6.656233195	2.913735445	0.009180962	0.05252005	-3.282992776
Q9I7T1	FBgn0042131	CG18808	0.187211048	6.651133678	1.859918548	0.079115144	0.217796321	-5.262970511
A0A0B4LIC4	FBgn0038606	CG15803	0.187210282	7.124688817	1.026410047	0.318129254	0.518549666	-6.381154011
Q9VE88	FBgn0038606	CG15803	0.187210282	7.124688817	1.026410047	0.318129254	0.518549666	-6.381154011
A0A0B4K7K9	FBgn0259246	brp	0.187036126	6.614355081	1.989640012	0.080837384	0.221104453	-4.78578144
O61604	FBgn0024238	Fim	0.186601687	6.576286736	1.623741308	0.121600127	0.284310021	-5.630618133
Q9VQZ0	FBgn0031600	CG3652	0.186591288	6.587551818	1.912315816	0.071684608	0.204635366	-5.176751393
Q94522	FBgn0004888	Scsalpha1	-0.151165048	6.575662291	-3.354314135	0.003483569	0.026943473	-2.351365252
Q9VG04	FBgn0038110	CG8031	-0.150961865	6.646618753	-4.390334234	0.000343647	0.005151672	-0.077598646
A0A0C4DHG6	FBgn0010225	Gel	-0.150300501	6.611007462	-4.633269799	0.000200432	0.003345469	0.457489389
Q07171	FBgn0010225	Gel	-0.150300501	6.611007462	-4.633269799	0.000200432	0.003345469	0.457489389
M9PB41	FBgn0031683	CG4230	0.185927278	6.625989518	1.896503293	0.093468719	0.240368346	-4.920885656
M9PEP4	FBgn0031683	CG4230	0.185927278	6.625989518	1.896503293	0.093468719	0.240368346	-4.920885656
Q9VMU1	FBgn0031683	CG4230	0.185927278	6.625989518	1.896503293	0.093468719	0.240368346	-4.920885656
E1JGR4	FBgn0260222	CG42496	0.185903088	6.512029657	1.824211568	0.084560165	0.227923405	-5.320795363
Q9VDZ4	FBgn0259704	Nsun5	0.185740094	6.394051234	1.340767075	0.196469412	0.382484815	-6.020880171
Q9VLV7	FBgn0031959	spz3	0.185668374	6.500151105	2.110945311	0.048845447	0.161090418	-4.836011043
Q9W0F9	FBgn0029514	CG9166	0.185580616	6.734660513	1.648953741	0.116286964	0.275361048	-5.593092193
P12646	FBgn0004057	Zw	-0.144396083	6.664550688	-3.573907017	0.002135084	0.019042039	-1.875291685
Q9VZY9	FBgn0027082	ProRS-m	0.184922427	6.693483619	2.308233655	0.032914075	0.123309841	-4.477855679
X2JEF0	FBgn0004057	Zw	-0.144240863	6.67347373	-3.575407844	0.002127934	0.018996515	-1.872019066
A0A0B4KG76	FBgn0261261	plx	-0.144121126	6.647994895	-4.02024141	0.000785698	0.009389688	-0.894880807
Q9W3U9	FBgn0029915	CG14434	0.184749009	6.69506693	2.21052683	0.040084585	0.140613303	-4.657519565
X2JAQ5	FBgn0029915	CG14434	0.184749009	6.69506693	2.21052683	0.040084585	0.140613303	-4.657519565
Q9W551	FBgn0026089	CG14817	0.184336763	6.664924911	1.019406486	0.321352219	0.521800656	-6.388227965
M9PDW5	FBgn0027594	drpr	0.184187164	6.572809576	0.96644956	0.361372191	0.561388009	-6.068477629
A1Z6M0	FBgn0042085	Bap170	0.184178185	6.531382741	2.578819504	0.018798676	0.085430453	-3.959473806
A0A0B4KGK7	FBgn0261261	plx	-0.144121126	6.647994895	-4.02024141	0.000785698	0.009389688	-0.894880807
Q9VEN9	FBgn0266053	Patr-1	0.184030217	6.713507571	1.741613535	0.0984284	0.248054168	-5.451566392
D5A7K3	FBgn0035711	CG8519	0.183960963	6.481252771	1.313610702	0.205274182	0.392380464	-6.055182264
E1JJ52	FBgn0261261	plx	-0.144121126	6.647994895	-4.02024141	0.000785698	0.009389688	-0.894880807
M9PEJ9	FBgn0017429	CG5989	0.183758104	6.591692085	2.664960055	0.015668245	0.07534061	-3.788777394
M9PF10	FBgn0017429	CG5989	0.183758104	6.591692085	2.664960055	0.015668245	0.07534061	-3.788777394
Q9VSM4	FBgn0017429	CG5989	0.183758104	6.591692085	2.664960055	0.015668245	0.07534061	-3.788777394
E1JIT7	FBgn0051158	Efa6	0.1837533	6.629763985	2.689944902	0.014857411	0.07250189	-3.738809935
Q8IPP5	FBgn0261261	plx	-0.144121126	6.647994895	-4.02024141	0.000785698	0.009389688	-0.894880807
A0A0S0WH03	FBgn0262737	mub	0.183745021	6.646480883	2.054977458	0.072974738	0.205668919	-4.689721335
A4IJ59	FBgn0262737	mub	0.183745021	6.646480883	2.054977458	0.072974738	0.205668919	-4.689721335
A4V2A4	FBgn0262737	mub	0.183745021	6.646480883	2.054977458	0.072974738	0.205668919	-4.689721335
M9NDY6	FBgn0262737	mub	0.183745021	6.646480883	2.054977458	0.072974738	0.205668919	-4.689721335
M9NEH9	FBgn0262737	mub	0.183745021	6.646480883	2.054977458	0.072974738	0.205668919	-4.689721335
M9NGB9	FBgn0262737	mub	0.183745021	6.646480883	2.054977458	0.072974738	0.205668919	-4.689721335
M9PIK1	FBgn0262737	mub	0.183745021	6.646480883	2.054977458	0.072974738	0.205668919	-4.689721335
P91632	FBgn0262737	mub	0.183745021	6.646480883	2.054977458	0.072974738	0.205668919	-4.689721335
Q0E8A7	FBgn0262737	mub	0.183745021	6.646480883	2.054977458	0.072974738	0.205668919	-4.689721335
Q95SZ9	FBgn0262737	mub	0.183745021	6.646480883	2.054977458	0.072974738	0.205668919	-4.689721335
M9PEA2	FBgn0030269	CDK2AP1	0.183587177	6.650346469	1.435848598	0.167987549	0.348585011	-5.896305683
Q9VZ27	FBgn0030269	CDK2AP1	0.183587177	6.650346469	1.435848598	0.167987549	0.348585011	-5.896305683
Q9VY50	FBgn0026713	Prp16	0.183549133	6.607064874	2.373662255	0.028797763	0.113126936	-4.355194098
Q9VY54	FBgn0026713	Prp16	0.183549133	6.607064874	2.373662255	0.028797763	0.113126936	-4.355194098
Q9VR04	FBgn0031609	CG15443	0.183305144	6.452634002	1.460972695	0.181142877	0.36464662	-5.513739082
Q9VNG9	FBgn0261261	plx	-0.144121126	6.647994895	-4.02024141	0.000785698	0.009389688	-0.894880807
A0A0B4LGI9	FBgn0022343	CG3760	0.183106313	6.828744596	1.490009873	0.1533247	0.329397681	-5.822314683
P29845	FBgn0001220	Hsc70-5	0.182953039	6.656096136	2.168834463	0.043560863	0.148316446	-4.732836393
Q9U4F8	FBgn0028467	Ube4A	0.182764699	6.56803504	2.871219155	0.010067117	0.055690928	-3.370657121
Q9W1N9	FBgn0034871	CG3906	0.182632096	6.630261817	1.410252871	0.175304108	0.357884026	-5.930515654
Q9VRJ4	FBgn0035588	Dhrs4	-0.143592803	6.660604484	-3.318117582	0.003775164	0.028598245	-2.429230624
Q9VGD0	FBgn0037993	dpr15	0.182397817	6.735448456	0.761246755	0.467770977	0.649830654	-6.246620978
Q9VQF4	FBgn0031451	CG9961	0.182142383	6.568300016	2.161886584	0.044166309	0.149777561	-4.745306495
A1Z782	FBgn0033244	CG8726	0.182005004	6.439739455	1.435558737	0.168068994	0.348585011	-5.89669584
A1Z783	FBgn0033244	CG8726	0.182005004	6.439739455	1.435558737	0.168068994	0.348585011	-5.89669584
Q9VGU7	FBgn0037853	CG14696	0.181654522	6.441956114	1.122808536	0.2760929	0.473103214	-6.27945485
Q9VRL0	FBgn0035600	Cyt-c1	-0.143526293	6.656530972	-4.815708728	0.00013407	0.002440557	0.857496857
A0A0B4KEJ0	FBgn0284249	Adf1	0.181644066	6.673200848	2.934480965	0.008776394	0.051061409	-3.24005078
P05552	FBgn0284249	Adf1	0.181644066	6.673200848	2.934480965	0.008776394	0.051061409	-3.24005078
Q961H2	FBgn0050344	CG30344	0.181634872	6.638139299	2.36360193	0.029397851	0.114426	-4.374172525
Q9VPU4	FBgn0031287	CG4291	0.181613539	6.662505241	0.649380502	0.524192767	0.694608224	-6.698254723
A1Z9V3	FBgn0033969	Pgm2b	0.181436972	6.639385607	2.728260581	0.013691254	0.068248725	-3.661800553
Q9V9W5	FBgn0039855	CG1638	0.181370422	6.660694885	1.544007314	0.160135997	0.338818254	-5.406725039
A0T1Z4	FBgn0004049	yrt	0.181335214	6.602961603	1.812663804	0.086390103	0.229477219	-5.339331453
A0T1Z5	FBgn0004049	yrt	0.181335214	6.602961603	1.812663804	0.086390103	0.229477219	-5.339331453
B7Z0J2	FBgn0004049	yrt	0.181335214	6.602961603	1.812663804	0.086390103	0.229477219	-5.339331453
Q9VFU8	FBgn0004049	yrt	0.181335214	6.602961603	1.812663804	0.086390103	0.229477219	-5.339331453
Q9W5W7	FBgn0031093	CG9581	0.181289884	6.622659441	2.443352813	0.02494449	0.102865748	-4.222589917
Q9VRF3	FBgn0031161	CG15445	-0.143032612	6.638053574	-3.991641116	0.000837687	0.009780792	-0.957993861
Q8IPB7	FBgn0027611	LManII	-0.142122223	6.614764484	-4.132939828	0.000610488	0.007788586	-0.646029984
Q9VA37	FBgn0039802	dj-1beta	-0.142097139	6.657859656	-3.705297051	0.001591257	0.015390205	-1.588015704
A1ZAH1	FBgn0285943	knon	0.180416087	6.648580458	2.44781615	0.024714943	0.102416312	-4.214031167
Q9VWM9	FBgn0085358	Diedel3	0.180331424	6.634806952	1.810810039	0.086687069	0.229805208	-5.342299486
Q8INK3	FBgn0037913	fabp	-0.141646289	6.685543505	-4.263971759	0.000455491	0.006356021	-0.356584352
Q9VP22	FBgn0037093	Cdk12	0.180209141	6.789612098	2.061830996	0.053779117	0.171213092	-4.922223529
A8JQU5	FBgn0085326	CG34297	0.180043043	6.515175672	1.165380665	0.276545482	0.47356033	-5.864417619
Q8SX57	FBgn0051549	CG31549	-0.140457227	6.675672412	-3.037755215	0.007005921	0.04378808	-3.024746674
A4V0B5	FBgn0015777	nrv2	-0.140420349	6.646451423	-3.278800166	0.004119114	0.030317869	-2.513583074
A8JUR0	FBgn0031010	CG8028	0.17977971	6.803203553	1.608144089	0.124988951	0.289403852	-5.653617312
Q9VWJ2	FBgn0031010	CG8028	0.17977971	6.803203553	1.608144089	0.124988951	0.289403852	-5.653617312
Q9VNI3	FBgn0037377	CG1218	0.179758193	6.594345603	2.621653016	0.017174412	0.080255003	-3.87490676
Q9VGS9	FBgn0026315	Ugt35A1	0.179728416	6.677070745	2.750737312	0.013048434	0.066242898	-3.616416198
Q9VBQ4	FBgn0039342	CG5107	0.179558312	6.552871046	0.814534895	0.425854368	0.617958638	-6.575649743
A0A0B4K7D8	FBgn0034179	CG6805	-0.140307827	6.658647866	-4.156678926	0.000578914	0.007451319	-0.593592183
Q9VMG8	FBgn0031785	CG13991	0.179503487	6.660214126	0.899801183	0.379961717	0.577075349	-6.502289405
Q7K161	FBgn0034179	CG6805	-0.140307827	6.658647866	-4.156678926	0.000578914	0.007451319	-0.593592183
M9PC43	FBgn0001128	Gpdh1	-0.139954217	6.666808904	-5.076053057	7.59e-05	0.001572782	1.424437262
Q9VKV1	FBgn0027611	LManII	-0.139883176	6.611929853	-3.831100195	0.00120042	0.012471655	-1.311738755
Q0E980	FBgn0033919	CG8547	-0.139777308	6.588127384	-3.074983543	0.006457041	0.041511072	-2.946544777
A0A0B4LEU9	FBgn0050359	Mal-A5	0.179204667	6.605662588	2.461766475	0.024010196	0.100311451	-4.187230394
Q9VNS8	FBgn0037176	CG14456	0.178777322	6.497681698	0.906161646	0.376675014	0.57439418	-6.496548722
Q23979	FBgn0010246	Myo61F	0.178700906	6.625725957	2.238029472	0.037932896	0.135118006	-4.607387557
E1JH94	FBgn0260763	CG42561	0.178552494	6.762309244	1.376490154	0.204975186	0.392196356	-5.619067242
A1ZA86	FBgn0034069	CG8401	0.178414095	6.814342731	1.864534204	0.098223339	0.247721107	-4.966710372
Q7K4W1	FBgn0034214	CG6550	0.178325411	6.337521193	1.556147632	0.136867179	0.306379127	-5.729079949
P61851	FBgn0003462	Sod1	-0.139244179	6.707511921	-3.464156255	0.002727904	0.022982027	-2.113959628
M9PBM3	FBgn0031298	Atg4a	-0.138219997	6.630324674	-3.331866444	0.003661681	0.0279395	-2.399677254
Q9VPW2	FBgn0031298	Atg4a	-0.138219997	6.630324674	-3.331866444	0.003661681	0.0279395	-2.399677254
Q95RV5	FBgn0050499	Rpe	-0.137951191	6.631056039	-4.37625252	0.000354594	0.005284701	-0.108673691
Q9VVC8	FBgn0036685	CG6664	0.177713797	6.64799441	2.244982858	0.037405999	0.134030492	-4.594657419
Q8IQF1	FBgn0263241	Mocs1	0.177663965	6.50400122	1.265692011	0.221564871	0.412384935	-6.114290493
Q7K508	FBgn0033574	Spn47C	0.177656559	6.631303798	1.204240605	0.243903584	0.438366643	-6.187388741
P49258	FBgn0011273	Acam	0.177627208	6.666844535	0.764577887	0.465889921	0.648578847	-6.244015592
M9MRQ6	FBgn0035772	Sh3beta	0.177615565	6.549296104	1.330020283	0.199917316	0.386122986	-6.034523736
Q9VCC6	FBgn0039156	CG6178	-0.137766813	6.642680805	-3.053444505	0.006769284	0.042834318	-2.991826048
A0A0B4K7U4	FBgn0265487	mbl	0.177412038	6.424105519	1.632690355	0.140141745	0.311175115	-5.288959472
A0A0B4KET3	FBgn0265487	mbl	0.177412038	6.424105519	1.632690355	0.140141745	0.311175115	-5.288959472
A0A0B4KFA2	FBgn0265487	mbl	0.177412038	6.424105519	1.632690355	0.140141745	0.311175115	-5.288959472
I7BCJ6	FBgn0265487	mbl	0.177412038	6.424105519	1.632690355	0.140141745	0.311175115	-5.288959472
Q9VYI3	FBgn0030433	mRpL49	0.177338175	6.42158901	1.03110166	0.315983101	0.516253873	-6.376391148
Q9VLN0	FBgn0032031	CG13390	0.17729399	6.741415511	1.347508037	0.194330901	0.379656187	-6.012276339
Q1EC46	FBgn0033139	Tsp42Er	0.177214665	6.890488863	0.702593644	0.5017058	0.676092059	-6.290865506
A0A0B4KGF5	FBgn0051122	CG31122	0.177130849	6.727857971	2.559920697	0.019560677	0.087418474	-3.996583613
Q8MQJ5	FBgn0051122	CG31122	0.177130849	6.727857971	2.559920697	0.019560677	0.087418474	-3.996583613
Q9VE69	FBgn0051122	CG31122	0.177130849	6.727857971	2.559920697	0.019560677	0.087418474	-3.996583613
Q9VRQ7	FBgn0035644	PolE2	0.17707377	7.438022716	0.743752452	0.477731846	0.657304718	-6.260141718
M9PEA7	FBgn0035677	CG13293	0.177054806	6.764503584	1.880878638	0.076064824	0.212381488	-5.228673596
M9PER3	FBgn0035677	CG13293	0.177054806	6.764503584	1.880878638	0.076064824	0.212381488	-5.228673596
Q9VRT9	FBgn0035677	CG13293	0.177054806	6.764503584	1.880878638	0.076064824	0.212381488	-5.228673596
A1ZBN7	FBgn0034460	CG18367	0.176943609	6.203293033	0.735620609	0.482408681	0.660090483	-6.266333313
Q9W299	FBgn0034688	CG11474	-0.136507039	6.65285482	-4.078079288	0.000690244	0.008465424	-0.767192826
Q9VMG1	FBgn0026755	Ugt37B1	0.176899263	6.663127503	2.276303093	0.035115322	0.128739045	-4.537043875
Q9VCJ4	FBgn0051148	Gba1a	0.176870242	6.690418637	1.062175111	0.302028915	0.499358692	-6.344360086
Q9BMG9	FBgn0038498	beat-IIa	0.176842905	6.727050882	0.823619663	0.43338554	0.623473355	-6.196222902
E1JIN2	FBgn0038494	beat-IIb	0.176842905	6.727050882	0.823619663	0.43338554	0.623473355	-6.196222902
Q9VEL7	FBgn0038494	beat-IIb	0.176842905	6.727050882	0.823619663	0.43338554	0.623473355	-6.196222902
Q6NP69	FBgn0250732	gfzf	0.176700063	6.583308072	2.587049249	0.018475713	0.084382357	-3.943274686
Q9V438	FBgn0025678	CaBP1	0.176664814	6.61931113	1.82624827	0.084240962	0.227243284	-5.317517711
M9PCH2	FBgn0015600	toc	0.176613938	6.725439434	0.902353426	0.392526152	0.589222735	-6.127866052
M9PED5	FBgn0015600	toc	0.176613938	6.725439434	0.902353426	0.392526152	0.589222735	-6.127866052
Q0E8U3	FBgn0015600	toc	0.176613938	6.725439434	0.902353426	0.392526152	0.589222735	-6.127866052
Q8IPZ2	FBgn0015600	toc	0.176613938	6.725439434	0.902353426	0.392526152	0.589222735	-6.127866052
Q9VQM0	FBgn0015600	toc	0.176613938	6.725439434	0.902353426	0.392526152	0.589222735	-6.127866052
P40427	FBgn0000611	exd	0.176532404	6.370603506	1.462085923	0.160747462	0.339688977	-5.860731709
M9PIF1	FBgn0037074	Tbc1d8-9	-0.136342672	6.627724066	-3.441238955	0.002870873	0.023703957	-2.163621346
Q9VRE2	FBgn0031150	bves	0.176470211	7.039478905	0.601372318	0.563794784	0.724473953	-6.359756913
M9PGX7	FBgn0035298	SCOT	0.17637012	6.63338436	1.990674909	0.061727316	0.186997996	-5.044883433
Q9W058	FBgn0035298	SCOT	0.17637012	6.63338436	1.990674909	0.061727316	0.186997996	-5.044883433
Q8SXQ1	FBgn0036857	Aldh7A1	-0.135029572	6.662044804	-3.383823037	0.003262351	0.025900625	-2.287745839
Q0E8W1	FBgn0043792	CG30427	0.176153061	6.511177099	1.149544884	0.265193563	0.46155598	-6.249839388
Q9VC86	FBgn0039190	CG5762	0.175918762	6.587545473	1.373778772	0.186172993	0.370311705	-5.978410426
Q5U124	FBgn0050359	Mal-A5	0.175855635	6.599364072	2.427008683	0.025802229	0.105085066	-4.253863947
Q8T0N3	FBgn0050359	Mal-A5	0.175855635	6.599364072	2.427008683	0.025802229	0.105085066	-4.253863947
G3JX25	FBgn0265991	Zasp52	0.175624169	6.770579317	1.093225015	0.288534846	0.486008628	-6.311516729
E2QD66	FBgn0083956	CG34120	-0.135021941	6.628594154	-3.076856954	0.006430555	0.041435735	-2.942601685
A0A0B4KFK7	FBgn0000723	FER	0.175363326	6.625933481	2.945272633	0.008572811	0.050369591	-3.21767055
A0A0B4KGK6	FBgn0000723	FER	0.175363326	6.625933481	2.945272633	0.008572811	0.050369591	-3.21767055
P18106	FBgn0000723	FER	0.175363326	6.625933481	2.945272633	0.008572811	0.050369591	-3.21767055
Q9VYI1	FBgn0030435	CG4645	0.175260982	6.302427603	0.533427848	0.600183028	0.750992629	-6.768520355
Q9VKU5	FBgn0032259	CG6144	0.175244459	6.719878171	1.516756166	0.166777226	0.346964702	-5.44220821
P54622	FBgn0010438	mtSSB	0.175203588	6.625502945	2.944130788	0.008594134	0.050382642	-3.220039906
Q9VI57	FBgn0037469	Dpck	0.175193673	6.647097644	2.471123401	0.023548119	0.09901047	-4.169212069
Q9VPR6	FBgn0031267	Ipk2	0.175167224	6.711780889	1.424430801	0.171220089	0.352975421	-5.911626782
Q0KHQ2	FBgn0083956	CG34120	-0.135021941	6.628594154	-3.076856954	0.006430555	0.041435735	-2.942601685
Q9VBX6	FBgn0039277	Nepl16	0.174966553	6.616812106	1.213854338	0.240299557	0.434405689	-6.176156058
Q9VL60	FBgn0032168	CG13126	0.174825714	6.590588825	1.039743816	0.312056809	0.511021222	-6.367567254
Q7YU80	FBgn0260934	par-1	-0.134972882	6.676126631	-3.769129646	0.00137925	0.013712573	-1.447958515
Q9VH37	FBgn0037779	CG12811	0.174564515	6.607787249	1.773096762	0.092925258	0.239601657	-5.402222317
Q6NNB2	FBgn0033376	CG8777	0.174560687	6.604488934	2.18033638	0.042575243	0.146378423	-4.712141332
Q963E5	FBgn0260934	par-1	-0.134972882	6.676126631	-3.769129646	0.00137925	0.013712573	-1.447958515
X2JG15	FBgn0083956	CG34120	-0.133913866	6.626129538	-3.082106105	0.006356907	0.041188669	-2.931549537
Q9VGM2	FBgn0037913	fabp	-0.13326791	6.668077808	-3.775996033	0.001358193	0.013560647	-1.432876533
A1Z7S3	FBgn0002567	Rab32	-0.131585709	6.623519394	-4.384753945	0.000347944	0.005200789	-0.089912481
Q9VP46	FBgn0037074	Tbc1d8-9	-0.131157717	6.628033539	-3.367846271	0.003380347	0.026385341	-2.322206046
Q9W3C9	FBgn0030055	Rubicon	0.174334563	6.64222692	0.86314769	0.412515421	0.605442063	-6.162551924
Q9V3Y4	FBgn0027786	Mtch	-0.130956943	6.623601278	-3.002202984	0.007572267	0.046277991	-3.099143962
Q8IML5	FBgn0028671	Vha100-1	0.174174998	6.693524915	2.247916318	0.053861904	0.171423118	-4.401069857
X2JEU3	FBgn0030293	CG1737	-0.130543241	6.520597506	-2.989011717	0.007793505	0.047346239	-3.126675365
Q9VIL0	FBgn0261787	brun	0.174007557	6.592653348	1.992346581	0.061529092	0.186849312	-5.042033041
Q9VJR4	FBgn0028886	CG15279	0.173986873	6.670427483	2.889640142	0.009673484	0.054092978	-3.332732204
Q9W2M8	FBgn0034579	mRpL54	0.173907581	6.600468493	0.877423335	0.391676579	0.588727669	-6.522192361
Q9VAR7	FBgn0039616	CG11828	0.173886351	6.601151632	1.411591548	0.174915157	0.357546643	-5.928738633
Q7K003	FBgn0033341	MrgBP	0.173851132	6.627763262	1.152833657	0.281378633	0.478578633	-5.878115604
Q9VNI8	FBgn0037382	Hpr1	0.173789418	6.67079563	2.015403757	0.058852689	0.182243108	-5.002562904
Q7JZE8	FBgn0033903	CG8323	-0.129078194	6.627813344	-3.04712296	0.00686368	0.043163701	-3.005096895
A0A0B4LFI4	FBgn0034025	Pgant1	0.173686073	6.582261325	1.230597192	0.234120263	0.427403646	-6.156412997
Q6WV20	FBgn0034025	Pgant1	0.173686073	6.582261325	1.230597192	0.234120263	0.427403646	-6.156412997
Q9W098	FBgn0035263	CG12035	0.173537805	6.564261637	1.721175578	0.102149976	0.254351944	-5.483262236
Q7K3W4	FBgn0028622	qsm	0.173351699	6.69075661	2.625555213	0.01703325	0.079869804	-3.867171539
A0A0B4KFP5	FBgn0262617	Nuak	0.173333079	6.358777239	0.815718543	0.4251941	0.617352037	-6.574677589
A0A6H2EEU5	FBgn0262617	Nuak	0.173333079	6.358777239	0.815718543	0.4251941	0.617352037	-6.574677589
A0A6H2EG35	FBgn0262617	Nuak	0.173333079	6.358777239	0.815718543	0.4251941	0.617352037	-6.574677589
Q9VH03	FBgn0262617	Nuak	0.173333079	6.358777239	0.815718543	0.4251941	0.617352037	-6.574677589
Q9VMC3	FBgn0051637	CG31637	0.173322306	6.791407868	0.667254743	0.522884636	0.693200382	-6.316008018
M9ND17	FBgn0035132	mthl10	0.173206272	6.525411399	1.358485972	0.19088792	0.375296327	-5.99818928
M9NEX4	FBgn0035132	mthl10	0.173206272	6.525411399	1.358485972	0.19088792	0.375296327	-5.99818928
M9PGK2	FBgn0035132	mthl10	0.173206272	6.525411399	1.358485972	0.19088792	0.375296327	-5.99818928
Q9W0R5	FBgn0035132	mthl10	0.173206272	6.525411399	1.358485972	0.19088792	0.375296327	-5.99818928
Q9U3V9	FBgn0286809	xmas	0.173078927	6.60259642	1.609342222	0.124725831	0.289043682	-5.651856465
A1Z8T9	FBgn0033687	CG8407	0.173003727	6.63811725	2.138539929	0.063995171	0.19024986	-4.565532962
Q9W3U1	FBgn0052732	Setd3	0.172919275	6.627790859	2.708812895	0.014271777	0.070317302	-3.700944712
A0A021WZA4	FBgn0265767	zyd	0.172838175	6.664446897	2.704670126	0.014398443	0.0708045	-3.709268158
Q8IR43	FBgn0052591	CG32591	0.172797902	6.580870295	1.563097723	0.135226685	0.304506478	-5.719102146
Q9VZ00	FBgn0030293	CG1737	-0.128927519	6.523905516	-2.981934071	0.007914779	0.047769836	-3.141430459
Q9W0Q0	FBgn0035143	Ppm1	0.172649406	6.620376455	1.732592314	0.100056387	0.25073127	-5.465589735
[truncated: 8,195 more rows]
