# Supplementary material for: Developmental mitochondrial complex I activity determines lifespan
Source: EMBO Rep. 2025 Mar 17;26(8):1957–83. doi: 10.1038/s44319-025-00416-6 (PMC12019323; doi:10.1038/s44319-025-00416-6)
Supplement: Supplementary file 6 — Source data Fig. 4 [file 44319_2025_416_MOESM6_ESM.zip › 4A/Figure4A_ND18_DA_A.csv]

Metabolite	m/z	FC	logFC	p.ajusted
(-)-Menthyl acetate	197.1550952	1.2424	0.31317	0.38148
(+/-)-6-Acetonyldihydrosanguinarine	390.1319857	1.7184	0.78103	0.055147
(+/-)-6-Acetonyldihydrosanguinarine	388.1196251	2.3066	1.2057	0.0027595
(15Z)-Tetracosenoic acid	365.3435498	0.95347	-0.06874	0.75365
(1R,6R)-1,4,5,5a,6,9-Hexahydrophenazine-1,6-dicarboxylate	275.1031446	0.77385	-0.36987	0.92017
(1-Ribosylimidazole)-4-acetate	257.078609	4.0507	2.0182	0.19321
(2E,6E)-Farnesol	111.6024487	0.85908	-0.21914	0.0017508
(2S)-2-Isopropyl-3-oxosuccinate	173.045796	0.87883	-0.18635	0.52784
(2'S)-Deoxymyxol 2'-(2,4-di-O-methyl-alpha-L-fucoside)	743.5243168	0.72394	-0.46607	0.024579
(3-Arylcarbonyl)-alanine	194.0813832	1.018	0.025758	0.8413
(3-Arylcarbonyl)-alanine	192.067017	0.98043	-0.028513	0.93619
(3-Arylcarbonyl)-alanine	194.0812216	0.89344	-0.16255	0.65748
(3S,4S)-3-Hydroxytetradecane-1,3,4-tricarboxylate	345.1930004	0.88781	-0.17168	0.052318
(5-L-Glutamyl)-L-glutamine	276.1179276	0.99963	-0.00053432	0.95474
(5-L-Glutamyl)-L-glutamine	274.1053162	0.96738	-0.047843	0.78911
(5-Phenyl-1,2,4-triazol-3-yl)urea	202.0740204	0.97806	-0.032008	0.84738
(6Z,9Z,12Z)-Octadecatrienoic acid	277.2181597	1.0769	0.10685	0.7285
(9R,10R)-Dihydroxyoctadecanoic acid	315.2550579	1.0061	0.0088032	0.90378
(9Z)-(7S,8S)-Dihydroxyoctadecenoic acid	313.2395839	0.9627	-0.054839	0.89027
(9Z,12Z)-(8R)-Hydroxyoctadeca-9,12-dienoic acid	295.2286566	1.0056	0.0081226	0.98092
(E)-4-(Trimethylammonio)but-2-enoate	144.1017701	0.37022	-1.4336	0.0065174
(E)-4-(Trimethylammonio)but-2-enoate	144.1017404	0.70034	-0.51387	0.0063443
(E)-4-(Trimethylammonio)but-2-enoate	144.1017279	1.6234	0.69898	0.010065
(E,E)-4,8,12-Trimethyltrideca-1,3,7,11-tetraene	219.2107341	1.6191	0.69515	0.78288
(L-Tryptophyl)adenylate	532.1355553	1.7937	0.84297	0.109
(R)-(Homo)2-citrate	221.0665607	0.96975	-0.044309	0.8382
(R)-2-(Phosphonomethyl)malate	226.9969464	1.1705	0.22712	0.30797
(R)-2-(Phosphonomethyl)malate	226.9970524	0.82724	-0.27362	0.49874
(R)-2-Hydroxyisocaproate	133.0860829	1.1378	0.18621	0.74962
(R)-2-Hydroxyisocaproate	133.0860847	0.88588	-0.17481	0.72502
(R)-2-Hydroxyisocaproate	133.0861049	0.79701	-0.32733	0.52702
(R)-5-Phosphomevalonate	227.0331901	1.0714	0.099554	0.53537
(R)-Mevalonate	149.0800613	0.92176	-0.11753	0.28473
(S)-2,3,4,5-Tetrahydropyridine-2-carboxylate	128.0706353	1.0504	0.070973	0.059638
(S)-Malate	133.0143103	0.89501	-0.16002	0.48866
(S)-N-[3-(3,4-Methylenedioxyphenyl)-2-(acetylthio)methyl-1-oxoprolyl]glycine benzyl ester	487.1522646	0.98871	-0.016382	0.81814
(S)-N-[3-(3,4-Methylenedioxyphenyl)-2-(mercaptomethyl)-1-oxoprolyl]-(S)-alanine	367.0955751	1.2854	0.36227	0.12492
(S)-Tembetarine	343.1775341	0.67645	-0.56394	0.59434
(Z)-But-1-ene-1,2,4-tricarboxylate	187.0251112	0.49349	-1.0189	0.043926
(Z)-But-1-ene-1,2,4-tricarboxylate	187.025028	0.64187	-0.63965	0.063639
[(1R)-1-Hydroxy-2-(trimethylamino)ethyl]phosphonate	182.0590196	1.0778	0.10803	0.44369
[(1R)-1-Hydroxy-2-(trimethylamino)ethyl]phosphonate	184.0728366	1.0148	0.021179	0.89404
1-(1-Oxopropyl)-1H-imidazole	125.0710718	1.32	0.40055	0.13381
1-(1-Oxopropyl)-1H-imidazole	125.0709789	0.94278	-0.085011	0.6007
1-(5-Phospho-D-ribosyl)-5-amino-4-imidazolecarboxylate	338.0380295	5.3776	2.427	0.83184
1-(beta-D-Ribofuranosyl)-1,4-dihydronicotinamide	257.1125646	0.65476	-0.61097	0.019634
1,2,3-Trihydroxybenzene	125.0244526	1.1047	0.14368	0.78973
1,2,3-Trihydroxybenzene	125.024441	0.77844	-0.36134	0.22947
1,2,3-Trihydroxybenzene	125.0244463	0.70798	-0.49822	0.10871
1,2,6-Hexanetriol	133.0871136	0.84175	-0.24853	0.99701
1,2,6-Hexanetriol	133.0871261	0.69021	-0.53489	0.86207
1,2-Dehydroreticuline	327.1490893	1.8587	0.89433	0.80486
1,2-Didecanoylglycerol	401.3252506	0.45658	-1.131	0.022673
1,3,7-Trimethyluric acid	211.0824448	2.6508	1.4064	0.39305
1,4-Bis(2-ethylhexyl) sulfosuccinate	421.2281775	1.3337	0.41541	0.96278
10,16-Dihydroxyhexadecanoic acid	287.2235356	0.88519	-0.17595	0.64924
10-Deacetyl-2-debenzoylbaccatin III	439.1959743	0.86223	-0.21386	0.15724
11-Aminoundecanoic acid	202.1801296	1.03	0.042625	0.55027
11-O-Demethylpradimicinone I	536.1177979	0.79148	-0.33737	0.48532
12-Hydroxydodecanoic acid	215.1656771	0.59557	-0.74767	0.032403
12-Keto-leukotriene B4	333.208475	1.2764	0.35205	0.81559
12-Sulfooxyjasmonate	305.0695629	0.79943	-0.32296	0.59246
16-Hydroxypalmitate	271.2289196	1.2427	0.31346	0.07929
16-Oxopalmitate	269.2132343	0.89998	-0.15204	0.54289
1alpha,5alpha-Epidithio-17a-oxa-D-homoandrostan-3,17-dione	365.125721	1.1153	0.15743	0.54136
1alpha,5alpha-Epidithio-17a-oxa-D-homoandrostan-3,17-dione	367.1385021	1.1125	0.15385	0.37827
1-Aminocyclopropane-1-carboxylate	100.0404962	1.2633	0.33719	0.49167
1-Aminocyclopropane-1-carboxylate	100.0404808	1.037	0.052391	0.1655
1-Aminocyclopropane-1-carboxylate	102.0551069	1.0268	0.038088	0.79003
1-Aminocyclopropane-1-carboxylate	102.0550284	0.95456	-0.067096	0.29862
1-Aminocyclopropane-1-carboxylate	102.0549949	0.95043	-0.073346	0.30254
1-Aminocyclopropane-1-carboxylate	102.0550115	0.73246	-0.44918	0.19057
1-Aminocyclopropane-1-carboxylate	102.0550776	1.1669	0.22272	0.0091796
1-Aminocyclopropane-1-carboxylate	102.0550447	1.2978	0.37606	0.0058372
1-Aminomethylphosphonic acid	112.0153193	0.89615	-0.15819	0.046815
1-Caffeoyl-4-deoxyquinic acid	339.1076708	1.2456	0.3168	0.34179
1-Hexadecanoyl-2-(9Z-octadecenoyl)-sn-glycero-3-phospho-1'-myo-inositol	835.531996	0.87454	-0.19341	0.44369
1-Hexadecanoyl-2-(9Z-octadecenoyl)-sn-glycero-3-phosphoserine	760.5141168	1.0959	0.13217	0.78256
1-Hexadecanoyl-2-(9Z-octadecenoyl)-sn-glycero-3-phosphoserine	762.5254597	0.8775	-0.18852	0.078955
1-Hexadecanoyl-2-(9Z-octadecenoyl)-sn-glycero-3-phospho-sn-glycerol	749.5308569	1.1247	0.16957	0.1419
1-Hexadecanoyl-2-(9Z-octadecenoyl)-sn-glycero-3-phospho-sn-glycerol	747.5195875	1.0705	0.098283	0.54779
1-Hydroxypyrene	219.0799165	1.1731	0.23031	0.15145
1-Methyladenosine	282.1189232	0.89946	-0.15286	0.12728
1-Methyluric acid	181.0370135	1.4553	0.54132	0.10709
1-Octadecanoyl-sn-glycero-3-phosphoethanolamine	482.3236084	1.1797	0.23846	0.35318
1-Octadecanoyl-sn-glycero-3-phosphoethanolamine	480.3119416	1.1239	0.16854	0.1755
1-O-Octadecyl-sn-glycerol	343.3227569	0.93171	-0.10205	0.75002
1-O-Octadecyl-sn-glycerol	343.3227713	0.93054	-0.10386	0.74593
1-O-Vanilloyl-beta-D-glucose	329.0888348	0.47844	-1.0636	0.040866
1-Palmitoylglycerol 3-phosphate	409.237425	0.93045	-0.104	0.90723
1-Pyrroline-2-carboxylate	112.0404378	1.8123	0.85786	0.09238
1-Pyrroline-2-carboxylate	114.055064	0.69146	-0.53229	0.0041363
2-(3'-Methylthio)propylmalic acid	221.0478683	0.86254	-0.21334	0.67805
2-(6'-Methylthio)hexylmalic acid	265.111223	1.0513	0.072234	0.70753
2-(Acetamidomethylene)succinate	186.0409069	2.1331	1.093	0.81559
2,2,4-Trimethyl-3-(4-fluorophenyl)-2H-1-benzopyran-7-ol acetate	325.1261325	1.1208	0.16453	0.24767
2,2-Bis(4-hydroxyphenyl)hexafluoropropane	335.0506496	1.1078	0.14773	0.34291
2,3,4,5-Tetrahydrodipicolinate	170.0462121	1.1082	0.14824	0.6588
2,3,4,5-Tetrahydrodipicolinate	172.0601612	0.91043	-0.13539	0.18033
2,3,4,5-Tetrahydrodipicolinate	172.0602331	0.77066	-0.37583	0.061049
2,3,9,10-Tetrahydroxyberberine	295.0850573	1.6154	0.6919	0.15441
2,3-Dihydroxy-4'-chlorobiphenyl	221.0356884	0.97269	-0.039954	0.87555
2,3-Dihydroxycyclopentaneundecanoic acid	285.2081467	1.0868	0.12009	0.98092
2,3-Dihydroxy-p-cumate	195.0666612	1.332	0.41364	0.91676
2,3-Dimethylmaleate	143.0351402	1.2536	0.3261	0.5721
2,3-Dimethylmaleate	143.0351558	1.1517	0.20372	0.1482
2,3-Dimethylmaleate	143.0351466	1.0625	0.087455	0.76614
2,3-Dimethylmaleate	143.0351177	0.81344	-0.29789	0.31496
2,3-Dimethylmaleate	143.035131	0.77382	-0.36993	0.052318
2,3-Diphenyl-3-(2-pyridinyl)acrylonitrile	283.1221113	0.89172	-0.16534	0.167
2,4-Dichlorophenoxyacetate	220.9761729	0.87381	-0.19461	0.18401
2,5-Dioxopentanoate	129.0194313	1.0131	0.018784	0.91934
2,5-Dioxopentanoate	129.0194489	0.99355	-0.0093361	0.97447
2,5-Dioxopentanoate	129.0194168	0.98374	-0.023651	0.91934
2,5-Dioxopentanoate	129.0194184	0.91572	-0.12702	0.16132
2,5-Dioxopentanoate	129.0194068	0.6913	-0.53262	0.057959
2,5-Furandicarboxylate	154.9987755	0.94378	-0.083473	0.20855
2,5-Furandicarboxylate	154.998776	0.73415	-0.44585	0.19894
2,7-Anhydro-alpha-N-acetylneuraminic acid	290.0890816	0.92939	-0.10564	0.50382
2-Amino-5-phosphopentanoic acid	198.0524673	0.83367	-0.26246	0.0087811
2-Amino-9,10-epoxy-8-oxodecanoic acid	216.1232322	0.40859	-1.2913	0.039917
2-Amino-9,10-epoxy-8-oxodecanoic acid	214.1090038	0.44209	-1.1776	0.051354
2-Aminoadenosine	281.099824	1.2272	0.29539	0.37958
2-Aminoadenosine	281.0998297	1.3705	0.45471	0.0423
2-Aminomuconate	156.0303184	1.0225	0.03211	0.5219
2-Butoxyethanol	119.1061437	0.86086	-0.21616	0.012032
2-Chloro-2-hydroxyethyl-CoM	220.9695325	0.87662	-0.18998	0.68333
2-C-Methyl-D-erythritol 4-phosphate	215.0332421	1.4265	0.51246	0.13981
2'-Deamino-2'-hydroxy-6'-dehydroparomamine	323.1439013	0.80007	-0.3218	0.20117
2-Dehydro-D-xylonate	163.0250565	1.5073	0.59194	0.1128
2-Dehydro-D-xylonate	163.0250401	0.69091	-0.53343	0.091571
2-Deoxy-D-ribose 1-phosphate	213.0175514	0.86003	-0.21755	0.69925
2-Descarboxy-betanidin	344.103055	0.98598	-0.020371	0.92471
2-Furoate	113.023489	0.87563	-0.19161	0.009417
2-Hydroxy-2,4-pentadienoate	113.0244695	1.276	0.35165	0.5186
2-Hydroxy-2,4-pentadienoate	113.0244763	1.0808	0.11211	0.2766
2-Hydroxy-2,4-pentadienoate	113.0244705	0.82606	-0.27568	0.099921
2-Hydroxy-3-oxopropane-1-sulfonate	152.9864801	1.0782	0.10867	0.72782
2-Hydroxy-6-oxo-(2'-aminophenyl)-hexa-2,4-dienoate	234.0765718	1.2396	0.30987	0.063593
2-Hydroxy-6-oxo-(2'-aminophenyl)-hexa-2,4-dienoate	234.0766778	0.93972	-0.089691	0.68634
2-Hydroxybenzo[a]pyrene	269.0964122	6.2614	2.6465	0.21625
2-Hydroxycyclohexan-1-one	115.0757978	0.86953	-0.20169	0.0031827
2-Hydroxyethanesulfonate	124.9914468	1.0811	0.11244	0.87387
2-Hydroxyfelbamate	255.0971394	1.1301	0.1765	0.18785
2-Hydroxyglutarate	147.0300598	0.95625	-0.064548	0.82498
2-Hydroxymethylclavam	144.0653602	0.8103	-0.30347	0.0031046
2-Hydroxymethylclavam	142.0510366	0.87108	-0.19913	0.28567
2-Isopropylmaleate	157.0507927	0.7919	-0.3366	0.48142
2-Methyl-4-chlorophenoxybutyric acid	114.5312054	0.88225	-0.18074	0.0049511
2-Methylcholine	119.1314521	0.87436	-0.19371	0.0083175
2-Naphthylamine	142.0664215	2.0466	1.0333	0.35
2-Nitrofuran	114.0188024	0.87956	-0.18515	0.0059911
2-Oxoadipate	159.0300851	0.94022	-0.088937	0.90483
2-Oxobutanoate	103.0390322	0.76911	-0.37873	0.0066405
2-Oxoglutaramate	144.030363	1.0513	0.072172	0.99456
2-Oxoglutarate	145.0144288	0.74776	-0.41935	0.049684
2-Oxooctadecanoic acid	297.2443382	0.90304	-0.14714	0.73967
2-Phenylacetamide	136.0754577	1.1356	0.1834	0.37524
2-Phenylacetamide	136.0754025	0.95426	-0.067546	0.53856
2-Phenylacetamide	136.0754105	0.93846	-0.091626	0.53081
2-Phosphinomethylmalate	211.0015955	1.1205	0.16412	0.23181
2-phospho-D-glycerate // 3-phospho-D-glycerate	184.985925	1.0672	0.093846	0.89879
2-Protocatechoylphloroglucinolcarboxylate	307.0434113	1.3833	0.46814	0.043523
2S-Hydroxytetradecanoic acid	243.1972755	1.3957	0.48094	0.01427
3,4-Methylenedioxymethamphetamine	194.1174138	0.75785	-0.40001	0.21401
3',5'-Cyclic CMP	306.0482912	0.61296	-0.70613	0.20617
3,5-Dichloro-2-methylmuconate	224.9712906	0.76153	-0.39303	0.10667
3,5-Dinitro-L-tyrosine	270.036705	0.31809	-1.6525	0.31721
3,6-Dideoxy-L-galactose	147.0662973	0.93553	-0.096141	0.28798
3-beta-D-Galactosyl-sn-glycerol	253.0936383	1.0024	0.0034455	0.98413
3-Buten-1-amine	72.08097418	1.1432	0.19302	0.069225
3-Buten-1-amine	72.08098341	1.0935	0.12893	0.78493
3-Dehydroquinate	189.0409359	0.52205	-0.93774	0.21849
3-Deoxy-D-glycero-D-galacto-2-nonulosonic acid	270.0908928	1.3662	0.4502	0.0060244
3-Fluoro-cis,cis-muconate	159.0107903	0.96533	-0.050907	0.87458
3-Hydroxykynurenine	223.0730066	1.6512	0.72351	0.016007
3-Hydroxypropenoate	87.00871919	0.99692	-0.0044523	0.99391
3-Methyladenine	150.077055	0.96493	-0.051511	0.68418
3-Methylguanine	166.0721631	0.93753	-0.093071	0.33045
3-Methylguanine	166.0718427	0.82287	-0.28126	0.010991
3-Oxoisoapionate 4-phosphate	242.9917254	0.70349	-0.50741	0.0533
3-Propylmalate	175.0615106	0.4548	-1.1367	0.10675
4-(2-Aminophenyl)-2,4-dioxobutanoate	208.0602608	1.5357	0.61893	0.018059
4-(4-Deoxy-beta-D-gluc-4-enuronosyl)-D-galacturonate	351.0570841	1.4059	0.49148	0.060274
4-(beta-Acetylaminoethyl)imidazole	152.0831797	0.86894	-0.20267	0.13981
4-(beta-Acetylaminoethyl)imidazole	154.0973206	0.85806	-0.22084	0.55893
4-(beta-D-Glucosyloxy)benzoate	299.0781021	0.42658	-1.2291	0.020172
4-(beta-D-Glucosyloxy)benzoate	299.0780201	0.78227	-0.35426	0.15153
4,4'-Sulfonyldiphenol	249.0227423	0.89637	-0.15783	0.262
4,8-Dihydroxyquinoline	160.0405899	1.543	0.62569	0.041809
4-[(Hydroxymethyl)nitrosoamino]-1-(3-pyridinyl)-1-butanone	222.0876245	0.91886	-0.12208	0.24637
4-Acetamidobutanoate	146.080878	1.7057	0.77033	0.86421
4-Acetamidobutanoate	144.066766	1.1653	0.22068	0.4727
4-Acetamidobutanoate	146.0809623	0.9157	-0.12705	0.36583
4-Acetamidobutanoate	146.0810071	0.71303	-0.48796	0.61793
4-Amino-1-piperidinecarboxylic acid	145.097027	1.2698	0.34464	0.020707
4-Amino-4-deoxychorismate	226.0706205	0.48676	-1.0387	0.012666
4-Amino-4-deoxychorismate	224.0570574	0.50248	-0.99287	0.012862
4-Aminobutanoate	102.0560987	1.5585	0.64018	0.69405
4-Aminobutanoate	102.0561108	1.3432	0.42567	0.84165
4-Aminobutanoate	102.0561013	1.172	0.22901	0.5149
4-Aminobutanoate	102.0560953	1.0566	0.079472	0.77014
4-Aminobutanoate	104.0706753	0.99245	-0.010939	0.87753
4-Aminobutanoate	104.070702	1.1381	0.18667	0.045406
4-Aminobutanoate	104.0706628	1.2614	0.33504	0.010684
4-Aminobutanoate	104.0706685	1.2919	0.36944	0.0042665
4-Aminopyridine	95.06045713	0.66525	-0.58803	0.0793
4-Chloroaniline	126.0115604	0.9363	-0.094957	0.19154
4-Deoxy-beta-D-gluc-4-enuronosyl-(1,3)-N-acetyl-D-galactosamine	380.1195135	0.84093	-0.24994	0.030111
4-Guanidinobutanoate	146.0923602	0.48668	-1.039	0.0079765
4-Hydroxy-2-butynal	85.02848515	0.90342	-0.14653	0.42848
4-Hydroxy-2-butynal	85.02844906	0.81703	-0.29154	0.048121
4-Hydroxy-2-quinolinecarboxylic acid	190.0495943	1.1851	0.24496	0.34771
4-Hydroxy-4-methylglutamate	176.0566358	3.1399	1.6507	0.99391
4-Hydroxy-4-methylglutamate	176.0567065	2.12	1.084	0.042931
4-Hydroxyaminoquinoline N-oxide	177.065603	1.477	0.56269	0.017999
4-Hydroxybenzoate	137.0244863	0.50919	-0.97372	0.032403
4-Hydroxybutanoic acid	103.0401099	1.036	0.050959	0.98092
4-Hydroxyphenylacetate	151.0402708	0.54912	-0.86479	0.020034
4-Imidazolone-5-propanoate	155.0464285	1.0627	0.087727	0.53923
4-Imidazolone-5-propanoate	157.060522	0.66377	-0.59124	0.067664
4-Methyl-2-oxopentanoate	129.0558086	1.4546	0.54058	0.33452
4-Methyl-2-oxopentanoate	129.0558351	1.3665	0.45043	0.59246
4-Methylene-L-glutamine	159.0760683	0.95401	-0.067919	0.45854
4-Methylthio-2-oxobutanoic acid	149.0265146	1.4349	0.52095	0.0062324
4-Methylumbelliferone glucuronide	351.0706873	1.451	0.53704	0.69115
4-Nitroaniline	137.0357799	2.4092	1.2686	0.9087
4-Nitrophenyl phosphate	220.0008075	0.96598	-0.049934	0.79468
4-Oxoproline	128.0354008	1.0566	0.079412	0.75612
4-Oxoproline	130.0499312	0.96114	-0.057179	0.45001
5,10-Methenyltetrahydrofolate	455.1559286	0.75684	-0.40193	0.058824
5,6,7-Trimethoxycoumarin	235.0608215	0.82268	-0.2816	0.12225
5,6-Dihydrothymine	129.0659593	1.2097	0.27459	0.23998
5,6-Dihydrothymine	129.0658927	1.1323	0.17931	0.23167
5,6-Dihydrothymine	127.0513364	0.95583	-0.06517	0.35704
5,6-Dihydrouracil	115.0502589	10.126	3.34	0.40156
5,6-Dihydrouracil	113.0357106	1.1914	0.25263	0.053112
5,6-Dihydrouracil	115.0503151	1.0722	0.10059	0.65209
5,6-Dihydrouracil	115.050312	1.358	0.44144	0.0079765
5-Acetamidopentanoate	160.0965958	0.58491	-0.77371	0.96864
5-Acetamidopentanoate	158.0824477	0.55651	-0.84551	0.9722
5-Acetamidopentanoate	158.0824621	0.41245	-1.2777	0.94963
5-Acetylamino-6-formylamino-3-methyluracil	225.0620871	0.82592	-0.27593	0.014599
5-Acetylamino-6-formylamino-3-methyluracil	225.0620888	0.8226	-0.28173	0.10639
5-Amino-1-(beta-D-ribosyl)imidazole	216.0978236	1.1025	0.1408	0.52214
5-Aminolevulinate	130.0510025	1.0068	0.0097374	0.92069
5-Aminolevulinate	132.0655722	0.85368	-0.22824	0.17442
5-Aminopentanamide	117.1023447	0.78247	-0.3539	0.010634
5-Hydroxyindoleacetate	190.0513812	1.4358	0.52183	0.7285
5-Hydroxyindoleacetate	190.0512801	1.3634	0.44724	0.19321
5-Hydroxyindoleacetate	192.0654864	1.2598	0.33321	0.061283
5-Hydroxyindoleacetate	190.0513294	1.0525	0.07384	0.9093
5-Hydroxyindoleacetate	192.0653954	0.99488	-0.0074054	0.97521
5-Hydroxyindoleacetylglycine	247.072936	1.0565	0.079346	0.9087
5-Hydroxyindolepyruvate	220.0599656	0.96774	-0.047307	0.76961
5-Hydroxy-L-tryptophan	221.0911255	0.2888	-1.7919	0.0068252
5-Hydroxy-L-tryptophan	221.0911594	0.71445	-0.4851	0.049051
5-Hydroxypentanoate	117.0557572	1.0374	0.052948	0.82908
5-O-Methyl-myo-inositol	193.0720148	0.86998	-0.20095	0.45167
5'-Oxoinosine	265.0577537	1.1649	0.22015	0.66652
5''-Phosphoribostamycin	533.1875134	2.3337	1.2226	0.0091437
5'-Prenylhomoeriodictyol	371.1501865	2.954	1.5627	0.25103
5-Valerolactone	99.04519111	0.6506	-0.62015	0.15815
6-(alpha-D-Glucosaminyl)-1D-myo-inositol	342.1386028	0.52159	-0.93902	0.0064437
6-(alpha-D-Glucosaminyl)-1D-myo-inositol	342.1388654	1.0868	0.12003	0.27938
6-(Hydroxymethyl)-7,8-dihydropterin	194.0686445	1.0988	0.13592	0.5721
6-(Hydroxymethyl)-7,8-dihydropterin	196.0829778	1.0871	0.12052	0.50799
6-(Hydroxymethyl)-7,8-dihydropterin	194.0687037	0.94607	-0.079976	0.74811
6-(Hydroxymethyl)-7,8-dihydropterin	194.0686307	0.91601	-0.12656	0.17209
6-(Hydroxymethyl)-7,8-dihydropterin	196.082828	0.8533	-0.22887	0.075337
6,7-Dichloro-L-tryptophan	271.004797	0.99189	-0.011748	0.92691
6,8a-Seco-6,8a-deoxy-5-oxoavermectin ''2a'' aglycone	585.3423405	0.61784	-0.69469	0.0084623
6,8a-Seco-6,8a-deoxy-5-oxoavermectin ''2a'' aglycone	585.3420486	0.73186	-0.45035	0.042597
6alpha-Hydroxycampestanol	417.375433	0.79667	-0.32795	0.53152
6-Aminohexanoate	130.087428	1.1051	0.14417	0.59327
6-Hydroxykynurenic acid	204.0305975	1.4541	0.54017	0.059629
6-Pyruvoyltetrahydropterin	236.0795112	0.96229	-0.055459	0.71346
7,8-Diaminononanoate	189.1595535	1.3109	0.3905	0.042916
7,8-Dihydroxanthopterin	180.0530119	1.0214	0.030526	0.90111
7-Aminomethyl-7-carbaguanine	180.0877995	1.0009	0.0013692	0.99661
7-Aminomethyl-7-carbaguanine	178.0738621	0.89728	-0.15637	0.16084
7-Aminomethyl-7-carbaguanine	180.0878115	0.81834	-0.28923	0.33953
7H-Dibenzo[c,g]carbazole	268.1124392	4.2337	2.0819	0.16547
7-Methyluric acid	181.0370278	1.4277	0.51373	0.099565
8-(3,3-Dimethylallyl)spatheliachromene	325.1449308	1.2542	0.32674	0.079099
8-(3,3-Dimethylallyl)spatheliachromene	327.1575751	0.95411	-0.067768	0.2227
8-Amino-7-oxononanoate	186.1138567	0.50335	-0.99037	0.52598
8-Amino-7-oxononanoate	188.1280208	0.49861	-1.004	0.57772
8-Amino-7-oxononanoate	188.1279759	0.49712	-1.0083	0.35101
8-Amino-7-oxononanoate	188.1280473	0.43327	-1.2066	0.74293
8-Hydroxyalanylclavam	215.0678749	2.8765	1.5243	0.81409
9,12,13-TriHOME	329.2344465	1.1459	0.19649	0.97447
9-Oxononanoic acid	171.1029571	1.0449	0.063338	0.59246
9-Oxononanoic acid	171.1029394	0.88329	-0.17904	0.15404
A 80987	654.3300187	0.9284	-0.10719	0.69217
A 80987	654.3302934	0.81445	-0.2961	0.45247
Abietate	301.218174	0.52875	-0.91935	0.67768
Abscisate	263.1297603	0.69627	-0.52229	0.63164
Acetone cyanohydrin	86.06008771	0.93988	-0.089448	0.3956
Acetone cyanohydrin	86.06009353	1.2999	0.37839	0.0088606
Acetyl-CoA	810.1305466	1.0236	0.033596	0.8747
Acetylenedicarboxylate	112.9880924	1.0799	0.11093	0.84165
Acetyl-maltose	383.1206827	1.4108	0.4965	0.040273
Acronycidine	290.1032343	1.2663	0.34058	0.99099
Acrylic acid	71.01365621	1.234	0.30336	0.57568
Acrylic acid	71.01366184	1.1416	0.19112	0.10655
Acrylic acid	71.01366364	1.0757	0.10531	0.83184
Acrylic acid	71.01366485	0.9716	-0.041562	0.87427
Acutumidine	382.105052	0.98305	-0.02466	0.9087
Adenosine	268.1036474	1.0211	0.030145	0.65926
Adenosine	266.09028	0.99982	-0.00026113	0.98701
Adenosine	268.1034698	1.3203	0.40086	0.03557
Adenosine 5'-phosphate disodium	392.0338954	1.0645	0.090163	0.96333
ADP	426.0235387	0.97604	-0.034988	0.87458
AL-321	356.1330538	1.0714	0.099448	0.68148
Albendazole S-oxide	282.091424	4.8696	2.2838	0.31735
Aldicarb	191.0847172	1.3167	0.39694	0.029834
Allophanic acid methyl ester	119.0443745	0.88017	-0.18414	0.0043378
alpha-1,5-L-Arabinobiose	281.0886259	1.2884	0.36556	0.059148
alpha-D-glucose	179.0563387	1.0884	0.12226	0.22237
alpha-Zearalenol	321.1697731	1.2692	0.34388	0.94746
Alphazurine FG	781.2017765	0.48688	-1.0384	0.0085344
Alprazolam	307.0744066	1.0761	0.10581	0.50035
Amarogentin	587.174511	0.9973	-0.0039068	0.97375
AMCC	221.0599189	0.89986	-0.15223	0.50686
Aminoacetone	74.06021359	0.98478	-0.022124	0.8338
Aminoacetone	74.06015697	0.752	-0.41119	0.030003
Aminoacetone	74.06020476	1.5252	0.60899	0.023482
Ammonium sulfamate	115.0169733	0.89565	-0.15899	0.01419
AMP	346.0567828	0.96925	-0.045061	0.63233
AMP	348.0696732	0.96011	-0.058722	0.25825
AMP	348.069568	0.90289	-0.14738	0.3423
AMP	274.0916452	0.86362	-0.21154	0.035934
Aniracetam	220.0971777	1.1743	0.23181	0.42537
Anthocyanin 3'-O-beta-D-glucoside	384.1208477	0.97033	-0.043459	0.89603
Anthopleurine	178.1071765	1.5993	0.67741	0.41885
Anthranilate	138.0546307	0.76016	-0.39562	0.026303
Apigenin	269.0465593	0.72466	-0.46462	0.094124
Apiole	223.0955345	0.9087	-0.13812	0.092706
Arginine phosphate	255.0848498	0.69711	-0.52054	0.012371
Argiopinin I	760.5079145	0.77231	-0.37276	0.0064437
Argiopinin I	760.5094479	0.81642	-0.29262	0.043438
Arg-OEt	203.1501446	0.91055	-0.13518	0.26349
Ascorbate	175.024965	0.18654	-2.4225	0.0033487
Asparenomycin A	339.0642719	0.77208	-0.37317	0.082724
Aspartame	295.1280699	0.86241	-0.21355	0.27976
Aspidospermine	176.6109939	1.46	0.54592	0.050918
Aspidospermine	353.2227964	1.3696	0.45379	0.55552
Aspulvinone H	433.20296	3.5778	1.8391	0.010881
Atheroline	336.0880079	0.97089	-0.042627	0.90511
Athidathion	331.0019941	0.75686	-0.4019	0.72198
Avizafone	431.182574	14.183	3.8261	0.097624
Azelaic acid	187.0978859	1.1873	0.24773	0.70881
Azelaic acid	187.0978815	0.6797	-0.55703	0.025499
Bacteriohopanetetrol	547.4714985	0.7257	-0.46255	0.011638
Bacteriohopanetetrol	547.4713727	0.74714	-0.42055	0.0041965
Bacteriohopanetetrol-glucosamine	708.5434608	0.71177	-0.49052	0.0066551
Bakankoside	356.1362782	1.0045	0.0064518	0.98701
Bakankoside	358.1486688	0.91207	-0.13278	0.17059
Barbaloin	419.1320605	6.8395	2.7739	0.038005
Benz[a]acridine	228.0813739	1.0926	0.12775	0.56122
Benzimidazole	119.0599661	0.8475	-0.23871	0.015375
Benzoate	121.0295531	1.3189	0.39932	0.2597
Benzoate	121.0295334	1.2523	0.32461	0.49167
Benzoate	123.0440768	1.1039	0.14259	0.92929
Benzoate	121.0295448	0.84205	-0.24802	0.58117
Benzyl 2-methyl-3-oxobutanoate	205.0862999	0.81789	-0.29003	0.93584
Biopterin	236.0794964	0.92226	-0.11675	0.34995
Bis(chloromethyl) ether	114.9705398	0.88081	-0.1831	0.0073137
Bis-D-fructose 2',1:2,1'-dianhydride	325.1122618	0.68921	-0.53698	0.0063967
Bisoprolol	326.2319972	3.3532	1.7455	0.48936
Bisoprolol	326.2321338	2.8533	1.5126	0.35002
Bisoprolol	324.2192876	1.6671	0.73734	0.49167
Bisphenol A diglycidyl ether	341.1732466	0.78897	-0.34196	0.29109
Bispyribac	429.1057568	0.63577	-0.65341	0.014599
Bispyribac	431.1181011	0.72211	-0.4697	0.0072283
Bluensidine	263.1004137	3.4233	1.7754	0.31975
Boschnialactone	153.0923024	1.1886	0.2493	0.96047
Botrydial	309.1706947	0.98283	-0.02499	0.77845
Botrydial	309.1702764	0.90625	-0.14202	0.92471
Bufotenidine	220.1561668	0.91876	-0.12224	0.65748
Butanoic acid	87.04510458	1.0158	0.022556	0.97085
Butanoic acid	89.05979739	1.0079	0.011315	0.94229
Butoctamide hydrogen succinate	314.1984486	1.1936	0.25536	0.48594
C20913	233.0784121	1.1434	0.19334	0.1128
C20913	233.0784063	1.3503	0.43327	0.0091977
Cadmium	114.9098408	0.87324	-0.19554	0.015746
CAI-1	213.1864813	1.2806	0.35677	0.11776
Calcium propionate	185.012868	1.2334	0.30265	0.93964
Calystegin B2	176.0913524	0.92882	-0.10653	0.55027
Calystegin B2	176.091474	0.9122	-0.13258	0.35338
Calystegin B2	174.0774187	0.74536	-0.424	0.41265
Calystegin B2	174.0774478	0.5825	-0.77968	0.1779
Calystegin B2	176.0915126	0.57957	-0.78695	0.17522
Carbidopa-levodopa	424.1713552	1.3407	0.42301	0.0065543
Castanospermine	188.0932167	0.77939	-0.35958	0.4647
CDP-4-dehydro-6-deoxy-D-glucose	546.0515175	1.1063	0.1458	0.89709
CDP-abequose	534.0907841	1.5996	0.67773	0.0092177
CDP-choline	489.1122637	0.93281	-0.10035	0.26347
CDP-ethanolamine	447.0666313	1.01	0.014323	0.86421
CDP-ethanolamine	445.0543585	0.95497	-0.066477	0.6972
Cellobionate	357.1050482	1.7182	0.78088	0.12451
Cellobionate	357.1049614	0.57831	-0.79009	0.22348
Cellobionate	357.1050234	0.39596	-1.3366	0.20017
Cerotic acid	395.3907214	1.0565	0.079239	0.9093
Cetyltrimethylammonium bromide	364.2589908	1.3692	0.45332	0.51933
CGS 7181	405.1057042	0.28538	-1.809	0.37644
Chitobiose	425.1781868	1.0109	0.015617	0.93769
Chitobiose	425.1784111	0.83009	-0.26866	0.018667
Chlorbufam	224.048197	0.83035	-0.26821	0.18841
Chloric acid	82.95405257	2.2452	1.1669	0.60565
Chlorobenzene	113.0160511	0.86646	-0.20679	0.0087203
Chlorobenzene	113.0144262	0.89434	-0.16111	0.016558
Chloromebuform	237.11726	1.9801	0.98554	0.96808
Chlorpromazine hydrochloride	353.0634823	1.6813	0.74957	0.0091977
Chlorprothixene	314.0784503	0.89891	-0.15374	0.67514
Choline sulfate	184.0637158	0.94593	-0.08019	0.69538
Chrysoeriol	299.0561666	0.91367	-0.13026	0.30774
CI Pigment Red 3	306.0888563	2.0672	1.0477	0.40854
Cilastatin	359.1637912	1.0955	0.13153	0.40929
cis-1,2-Dihydroxy-1,2-dihydrodibenzothiophene	217.0332857	0.9491	-0.075363	0.82287
cis-11-Methyl-2-dodecenoic acid	211.1708205	2.7759	1.473	0.2248
cis-2,3-Dihydroxy-2,3-dihydro-p-cumate	197.0822838	1.1635	0.21851	0.97085
cis-2-Carboxycyclohexyl-acetic acid	185.0822236	1.0484	0.068196	0.90257
cis-2-Carboxycyclohexyl-acetic acid	185.0822453	0.76895	-0.37904	0.61278
cis-Aconitate	173.0094095	1.2934	0.37114	0.084823
cis-Aconitate	173.0093617	0.65446	-0.61162	0.041379
cis-Aconitate	173.0094211	1.004	0.0057461	0.94293
cis-Aconitate	173.0093894	0.85437	-0.22706	0.079059
cis-Hinokiresinol	253.121459	0.78614	-0.34714	0.97854
cis-Zeatin	218.103881	0.93928	-0.090374	0.41659
Citrate	191.0200091	0.9272	-0.10905	0.094058
Clavamycin D	316.1495609	0.52559	-0.92799	0.0031046
CMP	324.0585271	0.97018	-0.043671	0.7254
CMP	322.0458326	0.90459	-0.14466	0.20271
CoA	766.1076418	0.82755	-0.27308	0.19066
CoA	768.1198168	0.79877	-0.32415	0.054787
Creatine	132.0767248	1.4862	0.57163	0.25007
Creatinine	114.0662822	1.8856	0.915	0.58686
Cristacarpin	355.1535473	0.83935	-0.25266	0.33972
Cryptomeridiol	239.2022756	1.9828	0.98753	0.28767
Cucurbitine	131.0816417	1.2261	0.29413	0.14951
Cucurbitine	131.0815402	1.1627	0.21747	0.033543
Cyclic ADP-ribose	540.0548971	1.7483	0.80591	0.088353
Cyclic ADP-ribose	542.0673904	0.85855	-0.22002	0.0064301
Cyclic ADP-ribose	540.0552589	0.87496	-0.19271	0.046152
Cyclopenta[cd]pyrene	227.0858946	4.921	2.299	0.32014
Cyclopenta[cd]pyrene	227.0862021	4.3136	2.1089	0.27976
Cystathionine	221.0606346	1.3065	0.38569	0.012591
Cystathionine	223.0745049	1.4667	0.5526	0.0048808
Cytidine	244.0922618	1.0557	0.078172	0.45722
Cytosine	112.0506323	1.0697	0.097154	0.33841
Cytosine	112.0506596	0.87312	-0.19575	0.003167
Cytosine	112.0505963	0.58812	-0.76583	0.2917
D-Alanyl-D-alanine	161.0916989	0.96945	-0.044757	0.71876
D-Alanyl-D-alanine	161.0921824	0.8431	-0.24623	0.18356
D-Alanyl-D-alanine	159.0776882	2.2333	1.1592	0.0098347
D-Alanyl-D-alanine	161.0918202	2.2395	1.1632	0.0024257
D-Alanyl-D-serine	177.0867376	0.58238	-0.77997	0.10746
D-Alanyl-D-serine	175.0725679	1.5987	0.67688	0.0091977
D-Arabinono-1,4-lactone	147.0300879	0.99981	-0.00027154	0.90561
DCEBIO	228.993918	1.1617	0.21618	0.35452
DCEBIO	228.9939218	1.0774	0.10762	0.85124
DCEBIO	228.9937892	0.81085	-0.30249	0.48866
Decanoic acid	171.1393156	0.93119	-0.10286	0.9087
Decanoyl-CoA	922.2554226	0.77931	-0.35973	0.0031827
Decyl oleate	421.4067275	1.2994	0.37789	0.34773
Deethylatrazine	188.0704498	1.0874	0.12084	0.27787
Dehydroalanine	88.03938755	1.2066	0.27091	0.031839
Dehydrocorydaline	365.1649693	1.3077	0.38705	0.9615
Dehydrocycloguanandin	295.0954676	1.334	0.41579	0.10226
Dehydrocycloguanandin	293.0822582	1.5615	0.64298	0.036616
Deidaclin	272.1120853	0.4685	-1.0939	0.031537
Demeton-O	259.0582218	0.90348	-0.14643	0.63805
Deoxyadenosine	252.1086809	1.2473	0.31876	0.10447
Deoxycytidine	228.0973589	3.9496	1.9817	0.97755
Deoxycytidine	228.0973892	0.56777	-0.81661	0.30254
Deoxymannojirimycin	164.0914881	0.95291	-0.069588	0.76876
Deoxymannojirimycin	164.0913487	0.84227	-0.24765	0.032252
Deoxyribose	133.0504813	1.4173	0.50318	0.028239
Deoxyuridine	227.0678623	1.0334	0.047398	0.88279
Deoxyviolacein	326.0924759	1.5986	0.67681	0.87387
D-Glucarate	209.0306585	0.94638	-0.079506	0.82775
D-Gluconic acid	197.0648766	11.475	3.5204	0.14607
D-Glucono-1,5-lactone	177.0406972	0.86449	-0.21009	0.59979
D-Glucosaminate-6-phosphate	276.0487881	1.0996	0.13699	0.17152
D-Glucosaminate-6-phosphate	276.0487862	0.93626	-0.095014	0.62027
D-Glucosamine	178.0723544	0.62481	-0.6785	0.018104
D-Glucosamine	180.0863724	0.68584	-0.54405	0.0049143
D-Glucosamine	180.0863507	1.0018	0.002562	0.94457
D-Glucosamine	180.0863475	0.80868	-0.30636	0.4036
D-Glucosamine 6-phosphate	260.0538168	0.96416	-0.052649	0.55657
D-Glucosamine 6-phosphate	258.0391026	0.96242	-0.055265	0.66652
D-Glucosamine 6-phosphate	260.0539722	0.87405	-0.19422	0.077322
D-Glucose	179.0563824	1.0887	0.12259	0.28767
D-Glucose	179.0564105	0.84171	-0.24861	0.62691
D-Glucose	179.0563447	0.64516	-0.63226	0.18602
D-Glucose	179.0563547	0.43298	-1.2076	0.058564
D-Glucose oxime	196.0811043	2.7912	1.4809	0.44194
D-Glucuronate	193.0355514	0.74445	-0.42575	0.56599
Di(2-ethylhexyl) adipate	371.3150281	1.0806	0.11183	0.74799
Diacetyl	87.04412741	0.97527	-0.036119	0.79161
Diacetyl	85.02941132	0.92381	-0.11434	0.11052
Diacetyl	85.02940429	0.75657	-0.40245	0.10775
Diallyl sulfide	115.0573668	0.87993	-0.18454	0.00626
Dichlorvos	220.9541216	0.9564	-0.064315	0.59467
Diethanolamine	106.0863208	1.1554	0.20834	0.86352
Diethyl 2-methyl-3-oxosuccinate	201.0772569	1.1396	0.18853	0.76614
Diethyl sulfide	89.04369979	1.0885	0.12233	0.15922
Diethyl sulfide	89.04369756	1.075	0.10433	0.13021
Diginatin	797.4340153	1.1051	0.14415	0.54779
Diglycidyl resorcinol ether	221.0817783	0.90487	-0.14422	0.23502
Digoxin	781.4354973	1.5868	0.66612	0.024628
Dihydrobiopterin	240.108788	1.2806	0.35677	0.35045
Dihydrobiopterin	240.1085824	0.8474	-0.23889	0.038953
Dihydrobiopterin	238.0952215	0.88914	-0.16952	0.10655
Dihydrolipoamide	208.0826459	0.92257	-0.11627	0.29704
Dihydrolipoate	207.0513749	0.60484	-0.72537	0.069529
Dihydromyricetin	319.0444927	0.84854	-0.23695	0.0084623
Dihydrostreptomycin	584.2897139	0.90405	-0.14553	0.57115
Diisononyl phthalate	419.3151221	1.1186	0.16169	0.24451
Diisononyl phthalate	419.3151181	1.0447	0.063117	0.59346
Diisopropyl phthalate	251.1275149	1.0268	0.038225	0.56111
Diisopropyl phthalate	249.1139362	0.80154	-0.31916	0.95516
Dimethoate	227.9928164	0.51377	-0.9608	0.0048605
Dimethylenetriurea	203.0900879	8.5897	3.1026	0.34444
Dimethylenetriurea	205.1043086	6.4423	2.6876	0.29862
Diphosphate	176.9362191	1.0886	0.12251	0.51504
Diphyllin	379.0831989	0.62157	-0.68602	0.0066322
Diprenorphine	424.2486067	0.73721	-0.43985	0.11721
D-Lysopine	219.1337824	1.5495	0.63176	0.017723
Docosanoic acid	339.3278431	0.93971	-0.08971	0.82159
Dodecanedioic acid	229.1449625	0.30087	-1.7328	0.0035275
Dodecanoic acid	199.1707117	0.8564	-0.22364	0.28667
Dopaquinone	194.0462065	0.40417	-1.307	0.020034
D-Ribitol 5-phosphate	231.0279632	1.6855	0.7532	0.26954
D-Ribose	149.0457093	0.54828	-0.86702	0.020172
D-Ribose	149.045627	1.0792	0.10993	0.22196
D-Ribose	149.0456942	0.66577	-0.58691	0.20426
D-Ribose	149.0457022	0.59472	-0.74972	0.30162
D-Ribose	149.0456647	0.59272	-0.75457	0.094058
D-Ribose 5-phosphate	229.0122347	1.3301	0.41155	0.15237
D-Ribose 5-phosphate	229.0123081	1.006	0.0086154	0.97085
D-Xylonate	165.0410108	1.1396	0.18856	0.31977
D-Xylonate	165.0406639	0.66687	-0.58453	0.10628
dZDP	427.0514116	0.98421	-0.022968	0.85639
E-64	358.2069782	2.6625	1.4128	0.081311
Ectoine	143.0813599	1.0639	0.089416	0.51933
EDTA	291.0841379	2.2944	1.1981	0.87427
Elaeokanine C	212.1645568	1.1472	0.19814	0.72032
Emedastine	301.202985	1.8664	0.90028	0.8879
Enhydrin	463.1586723	0.70915	-0.49583	0.1128
epsilon-(gamma-L-Glutamyl)-L-lysine	276.154727	1.0274	0.039043	0.79305
Esmolol	296.1848724	4.6213	2.2083	0.61309
Ethanolamine phosphate	142.0262294	1.0019	0.0028095	0.99219
Ethanolamine phosphate	140.0119536	0.99094	-0.013129	0.95117
Ethephon	144.9818368	1.7881	0.83841	0.003133
Ethionine	164.0737616	1.1734	0.23069	0.18192
Ethosuximide	142.0861909	0.5902	-0.76073	0.91082
Ethoxysulfuron	397.0804405	0.9756	-0.035641	0.91676
Ethyl (R)-3-hydroxyhexanoate	159.1028129	0.39143	-1.3532	0.029418
Ethyl 3-(N-butylacetamido)propionate	214.1453388	1.1362	0.18426	0.83184
Ethyl 3-(N-butylacetamido)propionate	216.1594961	1.1069	0.14652	0.76539
Ethyl 3-(N-butylacetamido)propionate	214.145302	0.65564	-0.60902	0.34773
Ethyl 3-oxohexanoate	157.0871951	0.99939	-0.00088597	0.99456
Ethyl 3-oxohexanoate	157.0871803	0.89714	-0.1566	0.83284
Ethyl tiglate	127.076578	1.1832	0.24265	0.3893
Ethyl(E,Z)-decadienoate	195.1394362	1.1891	0.2499	0.67885
FAD	784.1492939	0.91973	-0.12073	0.30273
FAD	786.1622391	0.90615	-0.14218	0.14607
Fagomine	146.082517	0.93712	-0.093688	0.33087
Fagomine	146.0825186	0.73931	-0.43575	0.0077299
Fagomine	148.0965323	0.85144	-0.23203	0.011613
Fenpiclonil	236.9977481	0.94649	-0.079336	0.19969
Fenuron-TCA	327.0075796	1.2347	0.30417	0.57763
Fenuron-TCA	327.0076904	0.8957	-0.15891	0.74932
Fenuron-TCA	327.0076977	0.83977	-0.25194	0.59971
Ferimzone	253.1454078	1.265	0.33915	0.88112
Feruloyl-diketide-CoA	986.1786509	0.95944	-0.059734	0.7594
Feruloyl-diketide-CoA	986.179203	0.94935	-0.074992	0.84883
Flavanone 7-O-beta-D-glucoside	403.1371012	2.8203	1.4958	0.94229
Fleroxacin	368.1236506	1.0493	0.069395	0.88329
Fluacrypyrim	425.1314993	1.4239	0.50984	0.065374
Fortimicin FU-10	341.1561499	0.97579	-0.035351	0.81944
Fosamine	152.0121444	0.98142	-0.027061	0.88229
Fosfomycin calcium	174.9471877	1.0285	0.040541	0.63379
Fosfomycin calcium	174.9471781	0.93268	-0.10054	0.23372
Fructoselysine	309.1650777	0.96179	-0.056206	0.53814
Fructoselysine	307.1520305	0.88385	-0.17813	0.17694
Fumarate	115.003688	0.93722	-0.093541	0.67997
Fumarate	115.0036858	0.90518	-0.14373	0.22947
gamma-Glutamyl-beta-aminopropiononitrile	200.1030564	0.38101	-1.3921	0.0039307
gamma-Glutamyl-gamma-aminobutyraldehyde	217.1184149	0.53215	-0.91008	0.038533
gamma-Glutamyl-gamma-aminobutyraldehyde	217.1184324	0.57413	-0.80055	0.042199
gamma-Glutamyl-gamma-aminobutyraldehyde	217.1182051	1.2295	0.29807	0.23262
gamma-Glutamyl-gamma-aminobutyraldehyde	215.1042099	0.55017	-0.86204	0.056491
gamma-L-Glutamyl-L-cysteine	249.0557933	1.1025	0.14077	0.31721
gamma-L-Glutamyl-L-cysteine	251.0694724	0.99911	-0.0012877	0.96126
gamma-L-Glutamyl-L-cysteinyl-beta-alanine	322.1061487	1.044	0.062163	0.027781
gamma-L-Glutamyl-L-cysteinyl-beta-alanine	320.0934553	1.1857	0.24572	0.044374
gamma-Undecalactone	183.1393433	1.5698	0.65059	0.30137
GDP	442.0182688	0.87567	-0.19154	0.50382
GDP	444.0305489	0.86348	-0.21176	0.22675
GDP-mannose	604.0706291	1.0154	0.022017	0.94293
Gemfibrozil	249.1502549	1.495	0.58011	0.64715
Gentisin	257.0456181	0.9613	-0.056944	0.9087
Geosmin	181.16012	0.84412	-0.24449	0.67413
Geranyl formate	181.1237606	1.0249	0.03553	0.99387
Gibberellin A12 aldehyde	315.1974873	0.70862	-0.49692	0.87203
Giganin	581.4759235	0.88568	-0.17514	0.029122
Glutamyl-glutamic acid	275.0894394	1.3796	0.46426	0.21454
Glutarate	131.0350691	1.2811	0.3574	0.28767
Glutarate	131.0349523	1.2169	0.28326	0.35
Glutarate	131.0350547	1.1288	0.17475	0.23947
Glutarate	131.0350466	0.57958	-0.78693	0.10914
Glutathione	308.0903987	0.84566	-0.24185	0.011988
Glyceraldehyde-3-phosphate	168.9910154	0.84639	-0.24061	0.41156
Glycerol	91.04005894	1.6554	0.72722	0.39976
Glycerone	89.02439519	1.2142	0.28001	0.13212
Glycerone	89.02438816	1.107	0.14672	0.85944
Glycerone	89.02438977	1.1009	0.13872	0.64389
Glycerone phosphate	168.9910278	0.87571	-0.19147	0.44162
Glycerone sulfate	168.9815288	1.6766	0.74555	0.92975
Glycerophosphoglycerol	245.0438285	0.86189	-0.21442	0.43598
Glycine	76.03944919	1.0917	0.12657	0.14705
Glycine	74.02458392	1.0635	0.088794	0.5901
Glycine	74.02457368	1.0531	0.074662	0.71395
Glycogen	665.2157345	1.3391	0.42126	0.094124
Glycogen	667.2274208	1.2753	0.35079	0.065345
Glycyl-leucine	189.1233187	0.8974	-0.15618	0.12308
Glycyl-leucine	189.1226702	0.84825	-0.23743	0.0017508
Glycyl-leucine	189.1231645	0.84871	-0.23665	0.33332
Glyoxylate	72.99294281	0.94359	-0.083764	0.74593
GMP	364.0645668	0.90017	-0.15173	0.03394
Grandidentatin	423.1662273	0.86146	-0.21514	0.34291
Granisetron	311.1876248	1.0292	0.041556	0.87427
Granisetron	311.1876606	1.0041	0.0058591	0.86984
Griseofulvin	353.0803423	1.2871	0.36407	0.01534
Guanadrel	214.1552715	0.35124	-1.5095	0.89426
Guanine	152.0563439	1.006	0.0086267	0.93518
Guanine	152.0561579	0.99765	-0.0033937	0.94897
Guanine	152.0563039	0.99037	-0.013958	0.87753
Guanosine	284.0984888	0.049972	-4.3227	0.0017508
Guanosine	282.0853405	1.0016	0.0022716	0.99456
Guanosine	284.0981455	0.91954	-0.12102	0.31353
GW 9662	275.0225019	0.94019	-0.088977	0.81646
Heliettin	315.1579325	1.0543	0.076269	0.89553
Heliettin	315.1579421	1.4483	0.53436	0.0031827
Hexadecasphinganine	274.2735405	0.71437	-0.48526	0.096991
Hexahomomethionine	117.0766419	0.91473	-0.12859	0.025725
Hexamethonium	203.2478917	0.67469	-0.56771	0.22337
Hexanoic acid	115.0764674	0.96673	-0.048821	0.72239
Hexanoic acid	115.0764773	0.89071	-0.16697	0.67595
Hexanoic acid	117.0912315	0.32377	-1.627	0.52349
Hispidol	253.0514436	0.68722	-0.54115	0.072077
Histamine	110.0723884	0.89052	-0.16728	0.21388
Histamine	112.087012	0.69599	-0.52287	0.10734
Homogentisate	167.0354409	1.0713	0.099422	0.57413
Homogentisate	167.0352577	0.89075	-0.16691	0.64909
Homostachydrine	158.1169076	0.74862	-0.41769	0.43446
HSO3-	79.95723555	0.97313	-0.039302	0.69306
Hydroxymethylphosphonate	110.9852861	1.6826	0.75071	0.13017
Hydroxymethylphosphonate	113.00036	0.83238	-0.26469	0.0040066
Hydroxypyruvate	103.0037492	0.71821	-0.47753	0.52389
Hydroxypyruvate	103.0037474	0.69738	-0.51999	0.53152
Hymexazol O-glucoside	260.0771952	1.0064	0.009263	0.99734
Hypoxanthine	137.0455462	1.0799	0.11089	0.74414
Hypoxanthine	135.0314313	0.90418	-0.14532	0.37336
Hypoxanthine	135.0313382	1.5769	0.6571	0.0077299
Imazaquin	310.1201782	2.4951	1.3191	0.13884
Imidazolone	85.03965256	12.78	3.6759	0.2974
Iminoglycine	74.02383383	1.3397	0.42188	0.0053329
IMP	349.0537882	1.3559	0.43929	0.10131
IMP	347.0408325	1.3258	0.40688	0.084823
Indole	116.0505974	1.4244	0.5104	0.10786
Inosine	269.0875145	1.3363	0.41827	0.0057936
Inosine	267.074132	1.5077	0.59233	0.011222
Isobutyronitrile	70.06534596	0.92362	-0.11462	0.0083052
Isopropalin	310.1758442	1.1109	0.15176	0.69191
Isoprothiolane	289.0562515	1.4453	0.53133	0.024673
Isosamidin	385.1297913	1.5234	0.60726	0.0048605
Isovalerylcarnitine	244.156146	0.33818	-1.5641	0.019784
Isovalerylcarnitine	246.1697669	1.4816	0.56718	0.48185
Isovalerylcarnitine	244.1559912	1.1294	0.17549	0.98955
Isoxanthopterin	178.0374336	0.90753	-0.13998	0.39936
Isoxanthopterin	180.0514541	0.8232	-0.28069	0.043251
Istamycin C1	432.2800261	1.3417	0.4241	0.51206
Istamycin FU-10	325.1612206	0.98607	-0.020243	0.86634
Jadomycin B	548.1920605	1.0337	0.047884	0.91934
Jatrophatrione	313.1821124	0.93236	-0.10105	0.93643
Kinobscurinone	305.045951	0.87669	-0.18985	0.34773
L-2-Aminoadipate	162.0758245	1.1726	0.22965	0.29573
Lactate	89.02439218	1.5337	0.61701	0.23502
L-Alanine	88.04036954	1.1834	0.24288	0.10655
L-Alanine	90.05498806	1.1543	0.20707	0.050461
L-Alanine	90.05501858	0.99241	-0.010996	0.86862
L-Alanine	88.0403597	1.1512	0.20309	0.041834
L-Arginine	173.1045861	0.95479	-0.066746	0.1208
L-Arginine phosphate	253.0714555	0.68694	-0.54175	0.03226
L-Ascorbic acid-2-glucoside	337.0786495	0.93764	-0.092892	0.66652
L-Asparagine	131.0462357	1.1362	0.18421	0.11159
L-Asparagine	133.0607826	1.1142	0.15598	0.063298
L-Asparagine	133.0608601	0.96729	-0.047982	0.74682
L-Aspartate	132.0302598	1.8669	0.90063	0.86845
L-Aspartate	132.0302807	1.0945	0.13021	0.66094
L-Aspartate	134.0448131	0.98363	-0.023815	0.87637
L-Canaline	135.0761948	4.5246	2.1778	0.32701
L-Carnitine	162.1121742	0.80693	-0.30949	0.0051607
L-Citrulline	176.1022475	0.6728	-0.57176	0.0054714
L-Citrulline	174.088612	0.83752	-0.25581	0.10655
L-Cladinose	177.1119545	1.5403	0.62317	0.3464
L-Cladinose	175.0978317	0.72003	-0.47386	0.063639
L-Cysteate	167.9974823	0.85741	-0.22194	0.10655
L-Cysteine	120.0124672	0.92026	-0.11988	0.5721
Lead oxide	112.4891412	0.87752	-0.1885	0.0035501
Leukotriene A4	317.2131199	0.58705	-0.76845	0.97498
L-Formylkynurenine	235.0728579	2.2079	1.1427	0.60773
L-Glutamate	146.0460558	1.0149	0.021314	0.95207
L-Glutamate	148.0601646	0.88829	-0.1709	0.036508
L-Glutamine	147.0762313	0.9453	-0.081151	0.37127
L-Glutamine	145.0620687	0.93189	-0.10176	0.17935
L-Glutamyl 5-phosphate	226.0127883	1.5326	0.61597	0.029708
L-Histidinol phosphate	220.0482804	0.81832	-0.28926	0.31621
Lichenin	161.0457892	0.57304	-0.8033	0.21428
Licoricone	383.1500173	10.587	3.4043	0.2271
Licoricone	383.1500735	3.2028	1.6793	0.48751
Lipoamide	204.0519656	2.5163	1.3313	0.82201
Lipoate	205.0356598	0.64969	-0.62217	0.07929
Liriodenine	276.0657778	1.2004	0.26347	0.086601
L-Isoleucine	130.0873819	1.0388	0.054931	0.81074
L-Kynurenine	207.077873	1.3173	0.39762	0.32176
LL-2,6-Diaminoheptanedioate	189.0885301	0.95309	-0.06931	0.71627
LL-2,6-Diaminoheptanedioate	191.102468	0.79705	-0.32726	0.11541
L-Leucine	132.101991	1.1949	0.25683	0.67622
L-Leucine	130.087363	1.1544	0.20715	0.73652
L-Leucine	132.101994	1.0119	0.017006	0.94622
L-Methionine S-oxide	164.0389485	1.5395	0.62247	0.0048605
L-Octanoylcarnitine	288.2168684	0.40021	-1.3212	0.018653
L-Octanoylcarnitine	286.203403	1.0914	0.12612	0.75089
L-Ornithine	133.097231	2.2388	1.1627	0.19173
L-Ornithine	131.082644	2.1025	1.0721	0.31886
L-Ornithine	131.0826463	0.99147	-0.012361	0.84718
L-Palmitoylcarnitine	400.3415833	0.68092	-0.55445	0.0037834
L-Phenylalanine	164.0719384	1.0852	0.1179	0.12408
L-Pipecolate	130.0863686	0.85564	-0.22493	0.3139
L-Pipecolate	130.0863778	0.84134	-0.24924	0.26826
L-Pyrrolysine	256.1652302	0.85425	-0.22726	0.39656
L-Pyrrolysine	256.1652471	0.77515	-0.36745	0.25968
L-Rhamnose	163.061415	0.6732	-0.57089	0.12888
L-Rhamnose	163.0614383	0.65566	-0.60897	0.28398
L-Serine	104.0353952	1.1648	0.22005	0.18174
L-Serine	106.0499416	1.1338	0.18119	0.063252
L-Threonine	120.0655247	0.69015	-0.53501	0.0092953
L-Threonine	118.0510182	1.057	0.079991	0.74589
L-Threonine	120.0655777	0.95675	-0.063788	0.47997
L-Tyrosine	180.0669034	1.0267	0.037945	0.90378
L-Tyrosine	182.081035	0.90217	-0.14852	0.30033
L-Tyrosine methyl ester	196.0967946	0.9901	-0.014359	0.87753
L-Tyrosine methyl ester	194.0825674	0.91509	-0.12802	0.52018
L-Tyrosine methyl ester	196.0967899	0.76989	-0.37728	0.21252
Lumichrome	241.0728043	0.93656	-0.09455	0.84292
Lusitanicoside	441.1765099	0.91624	-0.12621	0.35452
L-Valine	116.0717261	1.1766	0.23458	0.22947
L-Valine	118.0862523	1.0714	0.0995	0.39072
L-Valine	118.0863208	1.003	0.0043455	0.96222
L-Valine	118.086317	0.73171	-0.45066	0.019395
Lysine	147.1126034	1.6253	0.70067	0.0020028
Magnoflorine	341.161604	1.0315	0.044741	0.92753
Maleamate	114.019666	1.1777	0.23596	0.59246
Maleamate	114.0196632	1.0213	0.030385	0.69643
Mannitol	181.0721054	0.90625	-0.14201	0.65833
Mansonone C	229.1214023	0.6969	-0.52099	0.20734
Melamine	127.0727782	2.584	1.3696	0.24692
Mesoridazine	385.1418619	1.0459	0.064755	0.92151
Mesoridazine	387.1544842	1.0451	0.06359	0.91801
Mesoridazine	385.1417494	0.782	-0.35476	0.4943
meso-Tartaric acid	149.0093332	1.0917	0.12654	0.57413
Methacrifos	241.0291519	1.0324	0.046008	0.9125
Methionine	148.0439899	1.2831	0.35958	0.0091977
Methyl methanesulfonate	111.0119865	0.86024	-0.21719	0.010493
Methyl nigakinone	279.0775661	0.90597	-0.14246	0.29681
Methyl palmitate	269.2494852	0.93283	-0.10031	0.77784
Methyldopa anhydrous	210.0781465	1.156	0.20909	0.47835
Methylenediurea	131.0574293	7.399	2.8873	0.35214
Methylenediurea	131.0574627	6.0436	2.5954	0.35579
Methylenediurea	133.0720195	3.9097	1.9671	0.29588
Methyleugenol	177.0924137	0.89775	-0.15562	0.66487
Metronidazole	172.0713763	0.75565	-0.4042	0.082445
Mevinphos	112.5265987	0.86671	-0.20637	0.011988
Miraxanthin-III	329.1128557	0.9812	-0.027386	0.78911
Mono-(2-ethylhexyl)phthalate	277.1455255	1.3867	0.47162	0.73341
Monomethyl sulfate	110.9757921	1.3824	0.46721	0.69115
Muramic acid	252.1076102	0.78091	-0.35678	0.066982
Mycophenolic acid O-acyl-glucuronide	495.1483803	0.94358	-0.083786	0.75935
Mycophenolic acid O-acyl-glucuronide	495.148344	0.85425	-0.22726	0.26851
Myristoleic acid	225.1865817	1.1962	0.25846	0.5901
Myxochelin B	404.1813264	1.286	0.36288	0.34872
Myxochelin B	404.1811209	1.0214	0.030529	0.9269
Myxochelin B	404.1809387	0.98636	-0.019817	0.97171
N-(3-Oxododecanoyl)homoserine lactone	298.2007809	4.7008	2.2329	0.77258
N-(6-Aminohexanoyl)-6-aminohexanoate	245.1857902	1.1278	0.17346	0.44729
N-(Aminomethyl)urea	90.06626081	4.802	2.2636	0.25079
N,N,N-Trimethylmethanaminium chloride	110.0736982	0.84792	-0.238	0.055252
N,N'-Diacetylhydrazine	117.0658324	1.1592	0.21308	0.49132
N,N'-Diacetylhydrazine	117.0659463	1.0846	0.11711	0.17972
N1-Acetyl-tabtoxinine-beta-lactam	229.0834832	1.1009	0.13865	0.21952
N1-Acetyl-tabtoxinine-beta-lactam	231.097086	1.0244	0.03472	0.821
N2-Acetyl-L-aminoadipate	204.0866671	0.84493	-0.2431	0.036182
N2-Succinyl-L-arginine	275.133893	0.70976	-0.4946	0.053931
N4-(Acetyl-beta-D-glucosaminyl)asparagine	334.1265965	1.5319	0.61528	0.10581
N4-Acetylaminobutanal	130.0863206	0.79591	-0.32932	0.16462
N4-Acetylaminobutanal	84.08085291	0.75578	-0.40396	0.17705
N4-Acetylaminobutanal	130.0863302	1.5151	0.59937	0.00035149
N4-Acetylaminobutanal	84.08084528	1.6978	0.7637	0.0024142
N5-Hydroxy-L-ornithine	149.091894	1.2892	0.36644	0.84226
N6-(1,2-Dicarboxyethyl)-AMP	464.0800835	1.7964	0.84511	0.003133
N6-(1,2-Dicarboxyethyl)-AMP	462.0680594	1.8091	0.85525	0.012887
N6-(Delta2-Isopentenyl)-adenine	202.1088922	0.99718	-0.004068	0.99456
N6-(Delta2-Isopentenyl)-adenine	202.108902	0.70789	-0.4984	0.57999
N6-(L-1,3-Dicarboxypropyl)-L-lysine	275.1258335	0.87145	-0.19852	0.34995
N6-(L-1,3-Dicarboxypropyl)-L-lysine	277.1388569	0.86484	-0.2095	0.1915
N6-Acetyl-N6-hydroxy-L-lysine	205.1182709	0.793	-0.33462	0.0031827
N6-Acetyl-N6-hydroxy-L-lysine	203.1042581	1.1422	0.1918	0.025622
N6-Methyl-2'-deoxyadenosine	264.1095924	0.956	-0.064919	0.84165
N6-Methyl-L-lysine	161.1281437	1.3184	0.3988	0.0068252
N-Acetyl-4-O-acetylneuraminate	352.123601	1.2206	0.28757	0.029834
N-Acetyl-D-fucosamine	204.0880799	0.95465	-0.06696	0.80276
N-Acetyl-D-glucosamine 6-phosphate	300.0497589	0.89356	-0.16237	0.24767
N-Acetylimidazole	109.0407269	0.94171	-0.086643	0.35214
N-Acetyl-L-aspartate	174.0410168	0.99404	-0.0086234	0.91013
N-Acetyl-L-aspartate	176.0550232	0.92124	-0.11834	0.40237
N-Acetylleucyl-leucyl-methioninal	402.2420416	0.95358	-0.068577	0.98738
N-Acetyl-L-glutamate	188.0568249	1.0618	0.086563	0.84165
N-Acetyl-L-glutamate	190.0708605	0.89768	-0.15573	0.016215
N-Acetyl-L-glutamate 5-semialdehyde	174.0759607	1.3918	0.47696	0.41916
N-Acetyl-L-histidine	198.0875216	0.77946	-0.35946	0.36494
N-Acetyl-L-leucine	174.1124557	1.2888	0.36603	0.61995
N-Acetyl-L-leucine	172.098204	1.1585	0.21221	0.81498
N-Acetyl-L-leucine	174.1124462	1.0707	0.098592	0.64778
N-Acetyl-L-leucine	172.0982381	1.0398	0.056287	0.86984
N-Acetylneuraminate 9-phosphate	390.0789204	1.313	0.39289	0.03756
N-Acetylornithine	175.1075757	1.5361	0.61926	0.53765
N-Acetylornithine	175.107534	1.196	0.25822	0.58202
N-Acetylornithine	173.0932469	1.1576	0.21112	0.052318
N-Acetylornithine	175.107406	0.87396	-0.19437	0.02855
N-Acetylputrescine	131.1180034	1.0387	0.054844	0.8638
N-Acetylputrescine	131.1179452	0.83881	-0.25358	0.097873
N-Acetylserotonin	219.1124593	0.43679	-1.195	0.061243
NAD+	662.1030273	0.86756	-0.20496	0.036616
NAD+	332.5612877	0.89344	-0.16255	0.0072283
NADH	666.1312237	1.9744	0.9814	0.062152
NADPH	742.068449	1.1665	0.22213	0.18798
Nalbuphine	358.1999715	2.3709	1.2454	0.0024435
Naltriben	414.1716771	1.5476	0.63003	0.020172
N-Amidino-L-aspartate	176.0656817	1.1027	0.14109	0.64458
N-Benzoyl-4-hydroxyanthranilate	256.0614939	1.0055	0.0078763	0.88112
N-Benzoyl-4-methoxyanthranilate	270.0772858	0.88861	-0.17038	0.22567
N-Benzyloxycarbonylglycine	210.0760903	0.68775	-0.54003	0.0036001
N-Benzyloxycarbonylglycine	208.0621656	1.0749	0.10424	0.85124
N-Benzyloxycarbonylglycine	208.0621781	0.82072	-0.28504	0.28547
N-Caffeoylputrescine	249.1251831	1.4084	0.49402	0.77845
N-Citryl-spermidine	320.1812067	0.66814	-0.58178	0.13348
Nemonapride	388.1804898	0.98446	-0.022589	0.86421
Neopterin	254.0879922	1.0287	0.040855	0.86421
Neostigmine bromide	301.0565898	2	1	0.59246
N-Ethylmaleimide	126.0550346	0.89536	-0.15946	0.41678
N-Ethylmaleimide	126.0550358	0.68183	-0.55251	0.15827
Netilmicin	476.3058813	1.5786	0.65865	0.5221
N-Formiminoglycine	103.0502401	9.1354	3.1915	0.19809
N-Formimino-L-glutamate	173.0570506	0.75806	-0.39962	0.39338
N-Formimino-L-glutamate	175.0711692	0.62738	-0.67258	0.070123
N-Glycosyl-L-asparagine	293.1000099	1.0043	0.0061953	0.89337
N-Glycosyl-L-asparagine	295.1129964	0.70794	-0.49831	0.02568
N-Hydroxy-L-valine	134.0812751	0.63748	-0.64954	0.028233
N-Hydroxy-L-valine	134.0812731	1.0589	0.082575	0.54048
N-Hydroxy-L-valine	134.0812627	0.82421	-0.27891	0.011764
N-Hydroxy-L-valine	134.081304	1.4083	0.49396	0.003133
Nicotinamide	121.0407618	1.1377	0.18609	0.058564
Nicotinamide D-ribonucleotide	335.0629148	1.2036	0.2673	0.068251
Nicotinate	122.0248242	1.3929	0.47814	0.13909
Nicotinate	124.0394175	1.3292	0.41052	0.030102
Nicotyrine	159.0913287	1.6299	0.70481	0.0048234
Nifurthiazole	255.0177956	0.10824	-3.2077	0.0072283
Nitrilacarb	198.1236311	0.67629	-0.56428	0.010199
N-Methyl-2-pyrrolidinone	100.0757838	0.90167	-0.14933	0.096991
N-Methyl-2-pyrrolidinone	100.0758327	0.72981	-0.45441	0.93083
N-Methyl-2-pyrrolidinone	100.0758133	1.3013	0.38	0.021987
N-Nitrosoguvacoline	171.0760285	0.96562	-0.050465	0.53731
N-Nitrosomethylvinylamine	87.05530889	1.12	0.16355	0.12164
N-Nitrosopiperidine	115.0867405	3.0124	1.5909	0.68842
N-Nitrosopiperidine	115.0866878	2.0667	1.0474	0.21416
N-Nitrosopiperidine	115.0866607	0.63209	-0.6618	0.0082306
N-Nitrosopiperidine	115.0868432	0.88068	-0.18331	0.0089937
N-Nitrosoproline	143.0463858	0.95383	-0.068191	0.49874
Nonadecanoic acid	297.2806156	0.92644	-0.11022	0.78911
Nonane-4,6-dione	155.1079455	1.1117	0.15271	0.72106
N-Succinyl-2-L-amino-6-oxoheptanedioate	288.072319	1.0607	0.08507	0.50382
N-Vinyl-2-pyrrolidone	112.0764923	0.88404	-0.17782	0.01254
Oblongolide	221.1526041	0.84412	-0.24447	0.061049
O-Butanoylcarnitine	230.1402489	0.4955	-1.0131	0.0423
Octane	115.147434	0.82217	-0.28249	0.0081166
Octane	115.1487544	0.883	-0.17952	0.050347
Octanoic acid	143.1079186	1.0177	0.02529	0.92753
Octopine	247.139888	1.1734	0.23065	0.20998
O-Decanoyl-L-carnitine	316.2481899	0.48609	-1.0407	0.011309
Oleic acid methyl ester	295.2651223	1.0392	0.055494	0.89776
omega-Cyclohexylundecanoic acid	267.2338947	1.3385	0.4206	0.35452
O-Phospho-L-serine	186.0159757	1.2375	0.30746	0.26443
O-Phospho-L-serine	184.0020038	1.2041	0.26797	0.53976
O-Propanoylcarnitine	218.1389847	0.77145	-0.37436	0.11413
O-Propanoylcarnitine	216.1245262	0.53526	-0.9017	0.1128
Ornaline	263.1242447	0.93525	-0.096577	0.65813
Ornaline	263.123456	2.2673	1.1809	0.0024435
Orotate	155.0100319	0.71815	-0.47765	0.072244
Orthophosphate	96.96967175	1.058	0.0813	0.22876
Oxalate+F87	88.98799414	1.0148	0.021266	0.93584
Oxalosuccinate	189.0034575	1.1154	0.15756	0.065374
Oxamyl	220.0752697	0.75773	-0.40025	0.19282
Oxidized Latia luciferin	193.1600912	1.0002	0.00032988	0.9608
Palmitoylglycerone phosphate	407.2217455	0.91299	-0.13133	0.57588
Palmitoylglycerone phosphate	407.2217245	0.90968	-0.13657	0.37542
Pantetheine	279.1370478	1.3688	0.45295	0.060602
Pantetheine	279.1371965	1.3264	0.40748	0.082843
Pantetheine	277.1237526	1.1997	0.26263	0.32209
Pantetheine 4'-phosphate	357.0902209	1.4431	0.52921	0.17512
Pantetheine 4'-phosphate	359.1028357	1.5136	0.59802	0.025038
Pantetheine 4'-phosphate	359.1035767	1.6413	0.71486	0.02764
Pantothenate	220.117995	0.99295	-0.01021	0.8618
Pantothenate	220.1179259	0.88477	-0.17662	0.18785
Pantothenol	206.1389234	0.93171	-0.10205	0.81208
Paramethadione	158.0805299	0.84395	-0.24477	0.013727
p-Chlorobenzhydrol	219.0579658	1.0152	0.021752	0.94457
p-Cumate	163.0766778	0.98635	-0.01983	0.97085
Pelargonidin 3-O-beta-D-glucoside 5-O-(6-coumaroyl-beta-D-glucoside)	742.2125854	0.80033	-0.32133	0.0035509
Pelargonidin 5-O-beta-D-glucoside 3-O-beta-D-sambubioside	726.204092	0.78507	-0.34911	0.087538
Penconazole	284.0721402	0.95577	-0.065259	0.77763
Pencycuron	329.1415329	1.4543	0.54036	0.74799
Pentadecanoic acid	241.2179963	1.0595	0.083432	0.966
Pentanamide	102.09142	0.83381	-0.26222	0.018667
Pentanamide	102.0914405	0.86458	-0.20993	0.015037
Phenacetin	180.1017697	0.76566	-0.38522	0.24173
Phensuximide	190.0859502	1.3042	0.38319	0.0065049
Phenyl acetate	137.059485	0.87016	-0.20065	0.52214
Phenylamil	304.0715408	1.1319	0.17876	0.22947
Phoslactomycin B	373.1666764	2.3929	1.2587	0.9087
Phosphodimethylethanolamine	170.0575409	1.0438	0.061805	0.7219
Phosphodimethylethanolamine	168.0433779	0.991	-0.013043	0.93963
Phosphodimethylethanolamine	168.0433602	0.8992	-0.15328	0.12252
Phosphoenolpyruvate	166.9753294	1.6975	0.76345	0.10368
Phosphoenolpyruvate	166.9753289	1.2311	0.29996	0.54543
Phosphonoacetaldehyde	122.9853458	1.0729	0.10157	0.31139
Phosphonoacetaldehyde	124.9999104	1.0469	0.066076	0.68588
Phosphophosphinate	274.0261717	0.92475	-0.11287	0.78575
Phosphoramide mustard	221.0003734	0.90348	-0.14644	0.52699
Phosphotyrosine	262.0466728	1.056	0.078642	0.59503
Phosphotyrosine	260.0335056	0.9923	-0.011145	0.9722
Phyllanthin	417.2295313	0.55093	-0.86006	0.6469
Phyllanthin	417.2297301	0.54171	-0.8844	0.63164
Phytanate	311.2966268	0.92031	-0.1198	0.72167
Phytuberin	295.1901334	1.2988	0.3772	0.69538
Phytuberin	293.175613	0.94873	-0.075927	0.95295
Piperazine adipate	233.1492343	1.6532	0.72525	0.010998
Piperidine	86.09647289	1.1181	0.161	0.71663
Piperidine	86.09643394	1.0305	0.043326	0.57187
Piperidione	170.1174244	0.73665	-0.44096	0.56287
Piperonyl sulfoxide	323.1695203	1.3605	0.44413	0.74502
Polycarpine	384.1441641	2.1459	1.1016	0.21147
Potassium acetate	96.96970247	0.98635	-0.019826	0.90561
Practolol	267.1716148	0.54851	-0.8664	0.50981
Pradimicinone I	548.1185255	0.3808	-1.3929	0.0084623
Prilocaine	221.1658301	0.87226	-0.19717	0.23907
Proacacipetalin	260.113523	0.90898	-0.13768	0.48158
Proclavaminic acid	203.1026611	0.63067	-0.66504	0.0056052
Proclavaminic acid	201.0885709	0.63302	-0.65968	0.02058
Proclavaminic acid	203.1025808	0.63533	-0.65443	0.0045502
Proglinazine	244.0597406	1.0607	0.085024	0.33482
Proline	116.0706869	0.88921	-0.16941	0.0049143
Propanoate	73.02931976	0.86941	-0.2019	0.077536
Propanoyl phosphate	152.9960408	1.06	0.084124	0.88035
Propantheline	367.2169309	2.1026	1.0722	0.59246
Propetamphos	280.0782967	0.85435	-0.2271	0.87387
Prostaglandin B1	335.2242521	1.1702	0.2267	0.91279
Prostalidin A	393.0605488	0.80424	-0.3143	0.34021
Prostanoic acid	309.28114	0.84531	-0.24245	0.55398
Prothoate	286.0681114	0.85879	-0.21963	0.039217
Protoanemonin	95.01389074	1.1361	0.1841	0.13856
Psicofuranine	298.1141167	0.99246	-0.010918	0.95287
Psicofuranine	298.1140585	0.90397	-0.14565	0.10059
Psicofuranine	298.1140699	0.8908	-0.16682	0.16493
Psychosine	460.3298378	0.70905	-0.49605	0.07929
Pterin	162.0423875	0.95351	-0.068675	0.66652
Pterin	164.0564222	0.89907	-0.15349	0.17576
Pyrene-4,5-dione	233.0586023	0.86762	-0.20487	0.041575
Pyridoxal	168.0652606	0.78831	-0.34316	0.26302
Pyridoxal	168.0652952	1.7602	0.81573	0.0031827
Pyrimidodiazepine	220.0845502	0.91522	-0.12781	0.20058
Pyrimidodiazepine	222.0985312	0.89586	-0.15865	0.052576
Pyruvate	87.00872421	1.0329	0.046731	0.97498
Queuine	278.1242018	1.5353	0.61856	0.012407
Quinalphos	297.0480459	1.2307	0.2995	0.26851
Quinate	191.0564455	0.47905	-1.0618	0.152
Raffinose	503.1631384	1.3114	0.39106	0.087538
Raffinose	505.175313	1.2891	0.36633	0.073278
Retinoate	299.202607	0.69662	-0.52157	0.74007
Retronecine	156.1016888	1.3683	0.45241	0.4956
Retronecine	154.0875208	0.94747	-0.077845	0.71761
Retronecine	156.1014952	0.77104	-0.37511	0.22478
Rhododendrin	329.1589713	1.0774	0.10753	0.91436
Riboflavin	377.1448402	0.94069	-0.088202	0.33778
Ribosylhopane	545.4556885	0.8029	-0.31671	0.014267
Rishitin	221.1551708	1.212	0.27742	0.93863
R-Soterenol	287.1059814	1.1991	0.2619	0.84165
S-(2-Hydroxyethyl)-N-acetyl-L-cysteine	208.0637665	1.1216	0.16559	0.14607
S-(Hydroxyphenylacetothiohydroximoyl)-L-cysteine	271.0742664	0.67505	-0.56694	0.031961
S-(Hydroxyphenylacetothiohydroximoyl)-L-cysteine	271.0744705	0.66983	-0.57812	0.26966
S-(Phenylacetothiohydroximoyl)-L-cysteine	255.0802682	2.2598	1.1762	0.48524
S,S-Dimethyl-beta-propiothetin	133.0335216	1.0677	0.09453	0.84165
S,S-Dimethyl-beta-propiothetin	135.0474868	1.9176	0.93928	0.003133
Saccharin	181.9920764	0.97611	-0.034888	0.98701
S-Adenosyl-L-homocysteine	385.1280041	1.2817	0.35803	0.081791
S-Adenosyl-L-methionine	399.1436319	1.0181	0.025843	0.68543
Salannin	595.2903481	1.0051	0.0073051	0.9608
Salannin	595.2907848	0.99174	-0.011968	0.9615
S-Allyl-L-cysteine	162.0580843	0.86709	-0.20574	0.035581
S-Allyl-L-cysteine	162.0580783	0.74611	-0.42254	0.068153
S-Allyl-L-cysteine	160.0439542	0.7258	-0.46237	0.063639
S-Allyl-L-cysteine	162.0576615	0.60036	-0.73611	0.1561
Salvinorin A	433.1850214	0.96515	-0.05118	0.72076
Sebacic acid	201.1135888	0.48104	-1.0558	0.0027595
Sedoheptulose	209.0670332	0.48634	-1.0399	0.0048605
Sedoheptulose 7-phosphate	289.0338978	0.98789	-0.017577	0.93584
Selfotel	224.0685174	0.95741	-0.06279	0.90018
Sepiapterin	238.0930829	0.92105	-0.11864	0.31265
Sepiapterin	238.0931983	0.81435	-0.29628	0.042163
Sertraline	306.0800056	1.0849	0.11757	0.64054
Sesartemin	429.1553099	1.6072	0.68454	0.079734
S-Formylglutathione	336.0869341	0.9163	-0.12611	0.51342
sn-Glycero-3-phospho-1-inositol	335.073255	1.0642	0.089801	0.31646
sn-Glycero-3-phospho-1-inositol	333.0603003	1.2106	0.27578	0.0423
sn-Glycero-3-phosphoethanolamine	216.0630312	0.80268	-0.31711	0.0073428
sn-Glycero-3-phosphoethanolamine	214.0491092	0.80877	-0.3062	0.019262
sn-Glycerol 1-phosphate	171.0066675	1.1832	0.24267	0.86207
sn-Glycerol 3-phosphate	173.0205283	1.1027	0.14105	0.97233
sn-Glycerol 3-phosphate	171.006695	0.96311	-0.054226	0.82184
Sodium 2-O-L-rhamnopyranosyl-4-deoxy-alpha-L-threo-hex-4-eno-pyranosiduronate	345.0779963	0.92786	-0.10802	0.22369
Spermidine	146.1650282	0.87704	-0.18929	0.66526
Sphinganine	300.2915602	1.4058	0.4914	0.20271
Sphinganine	302.3047387	1.221	0.28804	0.53081
Spiro[benzofuran-2(3H),1'-[2]cyclohexene]-7-chloro-4,6-dimethoxy-6'-methyl-2'-(methylthio)-3,4'-dione	367.0415134	1.6264	0.70172	0.01427
Spongouridine	243.0628228	2.3364	1.2243	0.74185
S-Sulfo-L-cysteine	199.9696095	5.1866	2.3748	0.30074
Staphyloferrin B	447.135845	0.92103	-0.11867	0.72017
Stigmatellin Y	483.2745514	0.98797	-0.017467	0.93963
Stigmatellin Y	485.2877609	0.065686	-3.9283	0.98042
Succinate	117.0193491	0.80938	-0.3051	0.05306
Succinic anhydride	99.00885853	1.2182	0.2848	0.11529
Succinic anhydride	99.00883383	0.91419	-0.12944	0.1349
Succinylproline	216.0863806	0.59049	-0.76002	0.011309
Sucrose	323.0983453	1.1776	0.23586	0.22947
Sulfadimethoxine sodium	333.0633774	0.86614	-0.20733	0.013426
Sulfate	96.9601844	0.99828	-0.0024852	0.98092
Sulfinpyrazone	403.1115451	0.39657	-1.3343	0.056491
Sulfite	80.96506099	1.2259	0.2939	0.87387
Sulindac	355.0827093	1.2739	0.34928	0.094058
Sulochrin	331.0815277	2.072	1.051	0.0046692
Suprofen	261.0570021	0.98054	-0.028354	0.73283
Tabtoxinine-beta-lactam	189.0868663	0.70099	-0.51253	0.020158
Tabtoxinine-beta-lactam	187.0727611	0.90117	-0.15013	0.77227
Tabtoxinine-beta-lactam	189.0871078	0.88039	-0.18378	0.22921
Talampicillin hydrochloride	518.1134491	1.609	0.68613	0.0060942
Taurine	124.0073668	0.95163	-0.07152	0.35458
Taurine	126.0219853	0.91877	-0.12222	0.10746
Tauropine	196.0286331	2	1	0.59246
Tegafur	201.0660973	1.3568	0.44016	0.019287
Teicoplanin A2-1	938.274744	1.0726	0.10106	0.68543
Terpendole G	450.2641457	0.9671	-0.048266	0.84406
Terpendole G	450.2640743	0.92999	-0.10471	0.67514
Tetracosanoic acid	367.359228	0.94432	-0.082659	0.85621
Tetradecanoic acid	227.2021962	0.84438	-0.24404	0.27459
Tetrahomomethionine	206.1216912	0.76847	-0.37994	0.0086619
Thiamazole	115.0330489	0.86029	-0.2171	0.0092953
Thiamazole	115.0315943	0.88755	-0.1721	0.0093785
Thidiazuron	221.0489058	1.1173	0.16006	0.48132
Thiofanox	219.1167858	1.0321	0.045646	0.94349
Thiomorpholine 3-carboxylate	148.0424817	0.48702	-1.038	0.0035501
Thiomorpholine 3-carboxylate	148.0423564	1.2805	0.35666	0.011186
Thiophanate-methyl	341.0385561	1.1191	0.16239	0.59246
Threonate	135.0299739	0.93101	-0.10313	0.66652
Threonate	135.0300012	0.80078	-0.32052	0.053112
THTC	133.0318547	1.1579	0.21156	0.019122
Thymine	127.0503143	0.84599	-0.24128	0.076726
Thymyl acetate	191.1082187	0.73403	-0.4461	0.69552
Tiamulin	492.3129511	2.2877	1.1939	0.0091977
Tos-Arg-CH2Cl	333.114522	1.0094	0.013549	0.92928
Toxoflavine	192.0530189	1.3802	0.46485	0.029208
trans-4-Hydroxycyclohexanecarboxylate	143.0715641	1.0343	0.048675	0.98092
trans-4-Hydroxycyclohexanecarboxylate	143.071524	0.96097	-0.05744	0.93138
trans-Cinnamate	147.045319	1.1194	0.16278	0.19894
trans-Hexadec-2-enoyl-CoA	1004.332869	0.61307	-0.70588	0.061243
Traumatic acid	227.1294443	0.72672	-0.46053	0.34389
Trehalose	341.1098681	0.62557	-0.67675	0.0043435
Trehalose 6-phosphate	421.0766239	0.69944	-0.51572	0.0021274
Tributyl phosphate	267.1718055	0.36746	-1.4444	0.15463
Triethanolamine	150.1121545	1.3901	0.47516	0.72955
Triethanolamine	150.112124	0.96855	-0.046107	0.975
Triethylenemelamine	205.1197606	0.81553	-0.29418	0.29559
Trimethylenetetraurea	275.1231947	9.2499	3.2094	0.34514
Trimethylenetetraurea	277.13626	7.2317	2.8543	0.33828
Trimethylenetetraurea	277.1362233	4.2163	2.076	0.3139
Trovafloxacin	417.1171231	0.65855	-0.60264	0.17062
Tryptamine	159.0928585	1.6816	0.74988	0.11988
Tryptophan	203.0829765	1.249	0.32082	0.025458
UDP	405.0085593	0.79607	-0.32903	0.031009
UDP	402.9961158	0.77979	-0.35884	0.22947
UDP-glucose	565.0486956	0.92687	-0.10955	0.59434
UDP-N-acetyl-alpha-D-glucosamine	606.075168	1.0658	0.091905	0.37088
UDP-N-acetyl-alpha-D-glucosamine	608.085946	0.96958	-0.044563	0.58735
UMP	325.0420388	0.73025	-0.45353	0.0067118
UMP	323.0294454	0.79687	-0.32758	0.016007
Undecanoic acid	185.1549936	0.98891	-0.016085	0.99496
Undecaprenyl-diphospho-N-acetylmuramoyl-(N-acetylglucosamine)-L-alanyl-gamma-D-glutamyl-L-lysyl-D-alanyl-D-lactate	938.52528	1.1059	0.14524	0.47492
Uracil	111.0200468	1.1575	0.21096	0.19391
Uracil	111.0200593	1.2924	0.37	0.039974
Urate	167.0212398	1.0709	0.098785	0.40179
Urdamycinone B	451.1376648	1.9103	0.93383	0.025931
Ureidoacrylate	131.0452909	2.3246	1.217	0.97472
Uridine	243.0627586	1.271	0.34597	0.074671
Uridine	245.0764351	0.87651	-0.19015	0.02655
Urocanate	139.0498392	2.7909	1.4808	0.77268
Urocanate	137.0356726	2.3175	1.2126	0.82938
UTP	482.9624702	0.43945	-1.1862	0.052318
Violaceinic acid	374.1123304	1.7304	0.7911	0.0082509
Xanthine	151.026368	1.8431	0.8821	0.010697
Xanthosine 5'-phosphate	363.0345106	1.2886	0.36577	0.73685
Xanthurenic acid	204.0311701	1.5585	0.64015	0.0064868
Ximenic acid	393.3752791	0.80715	-0.30909	0.17694
Xylitol	151.0614056	1.6468	0.71963	0.28039
Xylobiose	281.0886946	0.91612	-0.1264	0.62364
Zalcitabine	212.1032772	0.47716	-1.0675	0.0035501
Zearalenone	317.1406164	1.3134	0.3933	0.86613
Zeatin	218.1039629	0.93146	-0.10244	0.34386
	265.1361504	76.471	6.2568	0.10883
	349.1681213	59.26	5.889	0.12601
	175.0776967	46.264	5.5318	0.10342
	318.0296467	0.0089022	-6.8116	0.0091977
	654.450158	27.892	4.8018	0.121
	588.4112167	23.229	4.5379	0.16001
	239.0860079	20.543	4.3606	0.086211
	514.1176127	0.081996	-3.6083	0.018013
	289.1359207	20.024	4.3236	0.31878
	632.4376456	19.337	4.2733	0.12158
	144.076588	17.222	4.1062	0.14331
	610.424616	14.104	3.818	0.13628
	311.1784546	13.756	3.782	0.77045
	455.1821831	13.705	3.7766	0.37769
	203.1293064	0.15398	-2.6992	0.0077299
	259.1367656	13.459	3.7505	0.39942
	466.1394667	13.429	3.7473	0.33069
	1062.344286	0.16266	-2.6201	0.0025558
	203.1293194	0.18593	-2.4272	0.0077299
	371.0582666	0.19203	-2.3806	0.0029672
	116.0455565	12.324	3.6234	0.26998
	413.1798889	12.222	3.6114	0.061243
	367.106462	0.22501	-2.152	0.0091977
	366.1100235	0.25035	-1.998	0.017057
	267.1559385	0.27313	-1.8723	0.017508
	73.03984046	10.03	3.3263	0.18336
	311.1177557	10	3.3219	0.41078
	287.1180792	9.8415	3.2989	0.2542
	247.1141085	9.3833	3.2301	0.084705
	215.0901866	9.0042	3.1706	0.63527
	335.1484241	8.7112	3.1229	0.20271
	374.1440338	8.6558	3.1137	0.23208
	308.0968962	8.5672	3.0988	0.20271
	223.7987396	8.4285	3.0753	0.36184
	315.0922012	8.3209	3.0567	0.35987
	550.1544189	8.1023	3.0183	0.52745
	217.1042422	7.7783	2.9595	0.72346
	145.071821	7.6537	2.9362	0.25968
	187.0826844	7.5622	2.9188	0.35628
	203.8347412	7.5247	2.9116	0.35579
	71.02489042	7.4551	2.8982	0.2766
	351.1334724	7.3259	2.873	0.35471
	102.0662772	7.2051	2.849	0.44119
	311.1180058	7.153	2.8386	0.21531
	616.4597334	7.1461	2.8371	0.95056
	188.9977438	7.0421	2.816	0.65569
	143.0575891	6.9874	2.8048	0.35704
	495.1663895	6.9396	2.7949	0.39143
	285.0704433	6.9393	2.7948	0.20462
	176.0776228	6.9061	2.7879	0.39143
	217.1085534	0.30215	-1.7267	0.0085344
	102.066287	6.8202	2.7698	0.27358
	203.1389756	0.33164	-1.5923	0.022483
	247.1145201	6.7962	2.7647	0.24067
	490.1873263	6.786	2.7626	0.39734
	357.1028923	6.7783	2.7609	0.36234
	175.0824187	6.6042	2.7234	0.22813
	174.1448312	6.5322	2.7076	0.073847
	444.2055679	6.4481	2.6889	0.68169
	196.8672089	6.4463	2.6885	0.35059
	665.4424038	0.34647	-1.5292	0.0027595
	341.1284771	6.3984	2.6777	0.22623
	319.1464233	6.3022	2.6559	0.3173
	578.2142314	6.2495	2.6437	0.58757
	572.4360759	6.2084	2.6342	0.714
	143.0575733	6.194	2.6309	0.37542
	341.1286283	6.0401	2.5946	0.20462
	229.1449782	0.34674	-1.5281	0.020172
	331.1330323	5.7734	2.5294	0.36623
	175.0822644	5.7349	2.5198	0.25467
	413.1607869	5.7031	2.5117	0.39143
	299.1180735	5.6986	2.5106	0.23031
	538.2196121	5.5694	2.4775	0.27179
	660.4880791	5.5516	2.4729	0.72032
	703.2679367	0.35408	-1.4979	0.003133
	237.119037	5.4014	2.4333	0.39143
	566.3989296	5.3388	2.4165	0.68302
	188.0778885	5.0695	2.3418	0.71661
	655.2278875	5.0678	2.3414	0.29155
	413.1609807	5.0369	2.3325	0.30155
	309.1034241	4.8481	2.2774	0.76127
	748.5366109	4.7757	2.2557	0.28706
	243.059556	4.6806	2.2267	0.21625
	377.0484524	4.6354	2.2127	0.3373
	199.1049169	4.5845	2.1968	0.11728
	283.1646698	4.5656	2.1908	0.10786
	145.0718608	4.5375	2.1819	0.42049
	102.0662898	4.5355	2.1813	0.26789
	346.2581304	4.502	2.1706	0.80804
	228.0832458	4.4755	2.162	0.29969
	684.4798601	0.36251	-1.4639	0.0017508
	187.068827	4.4298	2.1472	0.22463
	349.1680794	4.4255	2.1458	0.38485
	134.0690775	4.3873	2.1333	0.30858
	165.0868028	4.322	2.1117	0.24619
	357.0361624	0.37419	-1.4182	0.0033951
	265.0448761	4.2757	2.0962	0.58336
	315.2637829	4.2577	2.0901	0.63849
	296.1811562	4.2134	2.075	0.25899
	445.1301317	4.1515	2.0536	0.11011
	196.0803771	4.1054	2.0375	0.30596
	323.0802622	0.37465	-1.4164	0.015219
	259.1004968	4.0502	2.018	0.55917
	322.0100307	4.0375	2.0135	0.19329
	630.4760691	3.9693	1.9889	0.74799
	313.2508336	3.9448	1.98	0.86207
	340.1446714	3.9406	1.9784	0.2028
	466.1870117	3.9406	1.9784	0.30185
	174.0982261	3.9215	1.9714	0.66071
	299.1181154	3.9023	1.9643	0.2227
	70.06405379	3.8962	1.9621	0.4821
	752.1971976	3.8799	1.956	0.082404
	287.2325153	3.8565	1.9473	0.94909
	315.2639803	3.8413	1.9416	0.77131
	503.1067776	3.8061	1.9283	0.14715
	198.060112	3.7845	1.9201	0.55547
	344.2451925	3.7694	1.9144	0.98701
	175.1477478	3.7448	1.9049	0.31299
	633.2320175	3.658	1.871	0.32233
	329.2680407	0.38018	-1.3952	0.0078229
	365.2769613	3.5551	1.8299	0.48936
	362.2529332	3.5536	1.8293	0.48695
	360.2404731	3.5289	1.8192	0.97085
	289.1359228	3.4921	1.8041	0.42849
	362.2536573	3.4534	1.788	0.90441
	213.0133952	3.4121	1.7706	0.10944
	406.9033585	3.3996	1.7654	0.31975
	388.2718255	3.3616	1.7491	0.93476
	121.0397513	3.3476	1.7431	0.82233
	287.2328122	3.3376	1.7388	0.98738
	337.1611934	3.3229	1.7324	0.24232
	156.0505802	3.308	1.726	0.30718
	370.3311117	3.3021	1.7234	0.16209
	332.2090397	3.3019	1.7233	0.94384
	161.0568011	3.2652	1.7072	0.20986
	360.2404592	3.2421	1.6969	0.95207
	368.2789069	3.2081	1.6817	0.28664
	210.1448512	3.2006	1.6783	0.5071
	522.1339147	0.3848	-1.3778	0.0049793
	428.2038906	3.0767	1.6214	0.11418
	680.4215132	3.0425	1.6053	0.71876
	443.1809769	3.032	1.6003	0.37907
	121.0397459	2.9879	1.5791	0.79491
	127.0700431	2.9732	1.572	0.38949
	178.1296382	2.9662	1.5686	0.40086
	319.0776684	2.9601	1.5657	0.075201
	155.0536503	2.9409	1.5563	0.28876
	702.2642956	0.38833	-1.3646	0.0027239
	316.213779	2.9066	1.5393	0.93138
	276.1800036	0.38877	-1.363	0.0017508
	412.209316	2.8798	1.526	0.20615
	324.0583057	2.8472	1.5096	0.78256
	303.2186036	2.8283	1.4999	0.96954
	330.0702043	2.8185	1.4949	0.10786
	296.2064311	2.7864	1.4784	0.86878
	311.1181211	2.7719	1.4709	0.4967
	345.1050749	0.39013	-1.358	0.0085344
	240.2320798	2.7458	1.4572	0.92132
	279.1798417	2.7332	1.4506	0.62917
	190.1436511	2.7313	1.4496	0.33972
	276.0449132	2.7015	1.4337	0.59246
	318.2268309	2.6743	1.4192	0.88184
	305.0122715	2.6234	1.3914	0.18602
	374.116702	2.5936	1.3749	0.1128
	289.091362	0.39453	-1.3418	0.0077594
	342.2269713	2.5761	1.3652	0.26449
	636.4582143	0.39533	-1.3389	0.0045502
	230.2473521	2.5635	1.3581	0.86634
	171.0276155	2.5428	1.3464	0.2204
	276.0449168	2.533	1.3408	0.39976
	752.5127472	2.5067	1.3258	0.80591
	341.2819402	2.4773	1.3088	0.96253
	277.1853947	2.477	1.3086	0.34773
	428.2036446	2.4218	1.2761	0.1419
	147.0848525	2.4217	1.276	0.6139
	369.0451536	0.39838	-1.3278	0.0077299
	671.1447544	2.3812	1.2517	0.055252
	341.2818788	2.3731	1.2467	0.98701
	360.2374946	2.3613	1.2396	0.8958
	119.0477799	2.3536	1.2349	0.56622
	826.2569637	0.40742	-1.2954	0.003133
	329.0836678	0.40821	-1.2926	0.0097776
	261.0424264	2.3279	1.2191	0.59246
	218.1260433	0.41697	-1.262	0.0038364
	343.2950849	2.3027	1.2033	0.97472
	452.1376438	2.3008	1.2021	0.075705
	557.3377321	2.2972	1.1999	0.78973
	502.2575351	2.2925	1.1969	0.98701
	146.9661074	2.2906	1.1957	0.67997
	288.1803632	2.2879	1.194	0.59497
	495.4399509	0.41902	-1.2549	0.003133
	146.9661002	2.2804	1.1893	0.66652
	291.2010201	2.273	1.1846	0.33031
	342.2631388	0.42255	-1.2428	0.0073428
	315.2636791	2.2454	1.167	0.85273
	520.1216488	0.42339	-1.2399	0.0046692
	400.3053135	2.2365	1.1613	0.16209
	274.1643102	0.42388	-1.2383	0.0022409
	342.2273619	2.2191	1.1499	0.12416
	215.1153536	0.42592	-1.2313	0.0046692
	291.0495939	2.1862	1.1285	0.16454
	556.4406361	2.1836	1.1267	0.98112
	303.0557997	2.1762	1.1218	0.052894
	774.5580929	2.1754	1.1213	0.058116
	383.3149672	0.42789	-1.2247	0.024079
	319.2323717	2.1711	1.1184	0.28767
	146.980131	2.1696	1.1174	0.083636
	175.1476593	2.1554	1.108	0.30316
	683.2258949	0.42898	-1.221	0.0050114
	302.0013444	2.1447	1.1007	0.34291
	617.3593188	2.1423	1.0992	0.9722
	634.4470311	0.43961	-1.1857	0.0035275
	301.0425881	2.1263	1.0883	0.16386
	180.0597391	0.44014	-1.184	0.013582
	550.1308098	0.44504	-1.168	0.0066551
	347.0855789	0.44833	-1.1574	0.042472
	305.2166451	2.0969	1.0683	0.33604
	254.0162034	2.0944	1.0665	0.56505
	342.2635994	0.44971	-1.1529	0.007761
	344.2276836	2.087	1.0614	0.14607
	221.0865023	2.0793	1.0561	0.090009
	698.6277218	0.45781	-1.1272	0.009417
	581.1311025	2.0551	1.0392	0.053642
	254.0627708	2.0468	1.0334	0.26851
	698.6277351	0.46007	-1.1201	0.0096945
	307.0851722	2.0404	1.0288	0.40065
	240.2318244	2.0377	1.0269	0.98042
	371.2273961	2.0239	1.0172	0.10971
	678.5051928	0.46674	-1.0993	0.0062786
	231.1337525	0.46846	-1.094	0.024079
	285.1713747	2.0087	1.0062	0.89709
	216.0316952	2.0078	1.0056	0.89311
	217.1292976	0.46849	-1.0939	0.0031827
	130.9573349	2	1	0.59246
	205.8328838	2	1	0.59246
	221.8009853	2	1	0.59246
	228.9322605	2	1	0.59246
	249.049909	2	1	0.59246
	254.0629222	2	1	0.59246
	260.0602061	2	1	0.59246
	285.0825152	2	1	0.59246
	367.1072375	2	1	0.59246
	396.098704	2	1	0.59246
	417.1243337	2	1	0.59246
	446.133667	2	1	0.59246
	343.2949042	1.9984	0.99888	0.99076
	344.2428452	1.9935	0.99532	0.076448
	372.1059475	1.981	0.98623	0.057527
	387.2876452	1.9799	0.98544	0.70054
	345.2658033	0.46956	-1.0906	0.020777
	392.1393785	1.9796	0.98523	0.37099
	323.073061	0.47568	-1.0719	0.018164
	410.2924932	1.9778	0.98393	0.059148
	283.150795	0.47697	-1.068	0.01419
	726.6588554	0.47785	-1.0654	0.015983
	316.1080847	1.9645	0.97414	0.11755
	134.117634	1.9634	0.97338	0.86646
	187.0422872	1.9613	0.97184	0.17033
	427.3888038	1.9609	0.97153	0.88788
	174.1486222	1.9547	0.96697	0.34951
	268.2634079	1.9547	0.96691	0.84357
	266.0556396	1.9543	0.96667	0.17531
	183.0487981	1.9444	0.95931	0.38233
	596.3359054	1.9422	0.95771	0.70564
	547.1699104	1.9361	0.95313	0.18091
	548.3455285	1.9331	0.95092	0.97289
	576.3771255	1.9295	0.94823	0.95728
	427.3890421	1.9189	0.94025	0.99789
	239.0900226	0.49019	-1.0286	0.038293
	636.3977831	1.883	0.91303	0.87326
	187.0382609	1.8755	0.9073	0.32536
	376.1893212	1.8605	0.89571	0.93138
	546.1732321	1.8589	0.89444	0.26901
	249.0532051	1.8552	0.89159	0.056416
	736.6412888	0.49674	-1.0094	0.0059557
	170.9971747	1.839	0.87894	0.5721
	600.4659729	1.8387	0.87865	0.87918
	346.1785238	1.8323	0.87368	0.9722
	691.4571552	0.50316	-0.99092	0.0027595
	192.0323051	1.8296	0.87154	0.060453
	369.1108112	1.8163	0.86101	0.28831
	161.0666306	1.8106	0.8565	0.44608
	512.4147837	1.8104	0.85631	0.93541
	745.2270908	0.50578	-0.98341	0.025931
	330.1933746	1.8078	0.85422	0.85944
	161.5047922	0.50679	-0.98055	0.0059183
	344.2787571	0.508	-0.97711	0.006467
	371.084198	0.50928	-0.97348	0.029306
	683.5995445	0.50983	-0.9719	0.0070126
	114.1278554	1.7906	0.84044	0.37949
	683.5995674	0.5111	-0.96833	0.0069322
	468.3885635	1.7837	0.8349	0.94561
	521.4556103	0.51203	-0.96569	0.0039307
	657.5840302	0.5123	-0.96495	0.0074137
	682.5960159	0.51252	-0.96431	0.0064437
	114.1279103	1.7616	0.8169	0.33112
	708.4881897	1.7606	0.81611	0.74111
	657.5840492	0.514	-0.96016	0.0072283
	270.2174649	1.7581	0.81403	0.75377
	161.5939484	0.51473	-0.95812	0.0098086
	237.169581	1.7455	0.80364	0.19221
	711.629858	0.52037	-0.94238	0.0051333
	175.1520496	1.7356	0.79545	0.35757
	529.3068735	1.7342	0.79431	0.98092
	114.1278946	1.7333	0.79353	0.33322
	656.5810204	0.52082	-0.94116	0.0033799
	407.1681223	0.52155	-0.93912	0.032784
	267.1564917	1.7225	0.78449	0.98182
	399.224197	1.7178	0.78055	0.97447
	390.1166925	1.7174	0.78025	0.7048
	175.1477259	1.7148	0.778	0.35453
	360.310439	1.7134	0.77686	0.9141
	190.0182961	1.7114	0.7752	0.11011
	239.0778065	1.7106	0.77454	0.10628
	739.6375923	1.7096	0.77363	0.77355
	329.1954524	1.7068	0.77133	0.92296
	338.0052201	1.7061	0.77067	0.20891
	412.304884	1.705	0.76977	0.063588
	363.3101975	1.7043	0.76917	0.98738
	339.0263309	1.7033	0.76836	0.8145
	711.6299715	0.52232	-0.93699	0.0051607
	704.4522629	0.52263	-0.93615	0.01433
	366.1099272	1.6978	0.76365	0.24822
	332.1362004	1.6965	0.76256	0.35452
	200.1645154	1.6951	0.76138	0.32816
	408.3678428	1.6933	0.75985	0.99661
	388.2537625	1.6886	0.75581	0.28337
	485.2805762	1.6883	0.75554	0.99734
	573.3329018	1.683	0.751	0.86283
	314.1808379	1.6828	0.75083	0.61595
	682.5959911	0.52612	-0.92653	0.0058887
	656.5810642	0.5295	-0.91731	0.0064437
	504.319241	1.6794	0.74793	0.98042
	399.3576283	1.6767	0.74562	0.92066
	752.6730747	0.52992	-0.91615	0.01625
	752.6730328	0.53205	-0.91037	0.016077
	175.152044	1.6719	0.74147	0.34872
	592.3707275	1.6687	0.73873	0.93766
	815.2829647	1.6677	0.73788	0.055021
	702.5597935	0.53358	-0.90623	0.0027948
	247.0400414	1.6653	0.73582	0.10786
	650.4737718	0.53577	-0.9003	0.0053382
	710.6271273	0.53658	-0.89813	0.003133
	542.1156235	1.6558	0.7275	0.20026
	824.243927	0.53733	-0.89612	0.0077299
	693.4679184	0.5411	-0.88603	0.0039307
	367.1062784	1.6489	0.72148	0.2668
	227.2115796	1.6488	0.72144	0.74414
	343.0207615	1.6459	0.71891	0.76127
	496.4202018	1.6457	0.7187	0.82724
	323.1911999	1.6437	0.71699	0.93553
	440.1153717	0.54539	-0.87463	0.046583
	399.3578752	1.6387	0.71256	0.79443
	294.0890408	1.6381	0.71201	0.15441
	424.3625432	1.6374	0.71137	0.93766
	384.2768716	1.6343	0.70871	0.053279
	384.2768536	1.63	0.70488	0.077743
	720.2303429	0.54752	-0.869	0.0027194
	441.2542235	1.628	0.70314	0.98955
	710.4945583	0.54767	-0.86862	0.0024435
	739.6610165	0.54781	-0.86824	0.0056052
	204.6686282	0.55065	-0.86079	0.023034
	319.2840383	1.6184	0.69453	0.94479
	380.3366426	1.614	0.69065	0.96864
	532.3507555	1.614	0.69061	0.92652
	710.6274001	0.55358	-0.85315	0.012105
	191.6345024	1.6118	0.68866	0.061616
	287.1707077	0.55371	-0.85281	0.0057936
	400.363121	1.6066	0.68405	0.64823
	210.0987132	0.55765	-0.84257	0.024731
	161.7228231	0.56047	-0.8353	0.00626
	691.2110863	0.5619	-0.83161	0.0049222
	161.7147527	0.56312	-0.82848	0.0066943
	174.1486527	1.5943	0.67297	0.36129
	161.7740941	0.56389	-0.82653	0.0062614
	267.1445047	1.5922	0.67102	0.97447
	174.1486495	1.5899	0.66892	0.36129
	500.1853056	0.56398	-0.8263	0.022673
	651.4769101	0.56414	-0.82587	0.0062339
	343.2502484	0.56434	-0.82535	0.018564
	371.326355	1.585	0.66445	0.94457
	564.3579102	1.5834	0.66306	0.75019
	460.2930788	1.5831	0.66277	0.96333
	161.7544277	0.56458	-0.82476	0.01525
	184.6266227	1.5816	0.66137	0.10805
	354.3363939	1.5809	0.66073	0.72848
	248.9842992	1.5789	0.65892	0.6786
	132.0432217	1.5789	0.6589	0.26901
	363.067986	0.56547	-0.82249	0.021933
	370.2945036	0.56643	-0.82002	0.0051607
	204.5822515	0.56666	-0.81945	0.023145
	175.1451947	1.575	0.65532	0.4397
	724.6428833	0.56688	-0.81888	0.013569
	344.2791524	0.56756	-0.81715	0.0091934
	397.2277888	1.5714	0.65202	0.97447
	423.0888615	0.56818	-0.81559	0.027189
	285.2893667	1.5687	0.6496	0.9925
	279.1646552	1.565	0.64615	0.99391
	432.2980022	0.56843	-0.81493	0.016649
	268.1047115	1.5604	0.64192	0.094058
	724.6429205	0.57108	-0.80823	0.013394
	458.3140955	0.57293	-0.80357	0.041834
	709.254303	0.57342	-0.80234	0.0054771
	161.7375507	0.57361	-0.80186	0.0097788
	268.203846	1.5507	0.63292	0.75311
	710.2501183	0.57362	-0.80183	0.0050914
	161.6964355	0.57579	-0.79638	0.0072446
	423.3579379	1.5466	0.62914	0.82666
	366.2664901	1.5465	0.62903	0.48594
	161.6854091	0.57772	-0.79156	0.0073428
	150.0174179	1.5445	0.62717	0.16204
	327.181623	1.5438	0.62646	0.76127
	738.6583521	0.57818	-0.7904	0.016446
	236.0934226	1.5408	0.62366	0.87387
	161.757401	0.5782	-0.79036	0.0078229
	513.3119491	1.5383	0.62137	0.99579
	391.15571	1.5375	0.62062	0.11023
	309.1753339	1.5373	0.62041	0.97498
	170.0801368	1.5369	0.62006	0.059491
	399.3573412	1.536	0.61915	0.90667
	119.0833395	0.58084	-0.78379	0.0054684
	343.1143341	0.5812	-0.78289	0.0035275
	300.2013799	1.5339	0.61724	0.41309
	176.0873823	0.583	-0.77844	0.024579
	397.3447201	1.5262	0.6099	0.98701
	523.47159	0.58342	-0.77741	0.003133
	170.0804016	1.5238	0.60764	0.75365
	160.1329542	0.58517	-0.77308	0.008527
	161.6895285	0.58609	-0.7708	0.0124
	255.1588416	1.5224	0.60632	0.47565
	479.1898137	1.5221	0.6061	0.06269
	736.6428528	0.58993	-0.76139	0.015892
	336.3104216	1.5199	0.60397	0.96463
	266.1521968	1.5194	0.60347	0.97447
	353.2016112	1.5152	0.59954	0.98092
	693.4730949	0.59097	-0.75885	0.0035275
	369.3132573	1.5148	0.59912	0.94384
	454.1190714	1.5141	0.5985	0.060247
	736.6428566	0.59137	-0.75788	0.016528
	376.0467587	1.5136	0.59797	0.40895
	218.1208945	1.5127	0.59715	0.67803
	310.0293884	1.5117	0.59621	0.53923
	161.7201338	0.5931	-0.75364	0.0083052
	425.2594669	1.5091	0.59366	0.9429
	407.173659	1.5087	0.59329	0.66652
	708.6119232	0.59325	-0.7533	0.011988
	556.4924879	0.59332	-0.75311	0.0031827
	283.1473236	1.5035	0.58829	0.9087
	542.1156788	1.5029	0.58773	0.095486
	386.3260617	0.59469	-0.74979	0.02107
	105.0377545	1.5009	0.58583	0.48644
	272.1853606	1.5004	0.58535	0.55917
	170.6109585	1.4953	0.58041	0.082724
	191.6345029	1.4913	0.5766	0.10914
	203.6411572	0.59484	-0.74943	0.038835
	241.1200074	1.4907	0.57598	0.92691
	408.1425145	1.4889	0.57424	0.051354
	298.1152119	1.4882	0.5736	0.22231
	209.0856624	1.4881	0.57351	0.90378
	373.0610132	1.4878	0.5732	0.17904
	342.2296185	1.4844	0.56986	0.1222
	807.1501427	1.4838	0.56932	0.90139
	300.2014064	1.483	0.56851	0.51985
	267.1518868	1.4825	0.56806	0.89603
	371.03546	1.48	0.56563	0.063649
	438.1007996	1.4797	0.56532	0.10017
	349.0594587	1.4794	0.56504	0.35
	764.508784	0.59525	-0.74842	0.016311
	172.9930706	1.4774	0.56303	0.9087
	166.0406751	1.4756	0.56132	0.17073
	272.1876263	1.4694	0.55522	0.83338
	381.2328957	1.469	0.55483	0.9608
	369.3133581	1.4674	0.55322	0.93583
	388.3054848	0.59658	-0.74522	0.010748
	161.7077923	0.59727	-0.74354	0.033712
	488.3241789	1.4641	0.55003	0.95268
	217.0302277	1.4638	0.54975	0.1779
	299.1183616	1.4593	0.54525	0.24767
	175.1033155	1.4574	0.54337	0.73026
	161.7454047	0.59794	-0.74193	0.0097788
	337.2067172	1.4564	0.54243	0.97498
	718.5054321	1.4563	0.54227	0.24637
	404.3365291	1.4549	0.54089	0.5489
	161.7747898	0.59795	-0.7419	0.0036523
	364.3417041	1.4511	0.53711	0.98669
	212.0180756	1.4499	0.53595	0.18798
	398.3257999	0.59928	-0.7387	0.0017508
	712.5107479	0.6006	-0.73551	0.0031596
	274.1868367	1.4494	0.53547	0.081324
	190.6266656	1.4493	0.53538	0.075835
	161.752069	0.60067	-0.73537	0.011344
	372.310153	0.60083	-0.73498	0.0031827
	161.7128625	0.60119	-0.7341	0.0049511
	780.5501307	1.4466	0.53264	0.1488
	342.3723612	1.446	0.53203	0.93723
	231.1445541	0.60123	-0.734	0.0083721
	737.6463737	0.60139	-0.73363	0.019588
	127.1230212	1.4413	0.52741	0.30856
	416.2671629	1.4405	0.52661	0.96091
	346.22207	1.439	0.52508	0.98325
	720.5172482	1.4389	0.52492	0.25899
	225.0382996	1.4372	0.52331	0.5721
	214.0699517	1.4366	0.52269	0.26854
	120.090538	0.60305	-0.72965	0.0083721
	388.3048286	0.60355	-0.72845	0.010199
	290.2686462	1.4345	0.52058	0.67938
	161.7390871	0.60503	-0.72492	0.008837
	684.2004298	1.4317	0.51777	0.096395
	364.3417844	1.4307	0.51677	0.99861
	332.3304909	1.4306	0.51659	0.86421
	469.2855654	1.4305	0.51657	0.97843
	355.1974957	1.4297	0.51571	0.96554
	370.2610219	1.4269	0.51286	0.16274
	172.1346156	1.4249	0.51082	0.53382
	400.1818962	1.4246	0.51053	0.23302
	331.0692282	1.424	0.50999	0.20686
	452.3937563	1.4239	0.50985	0.93021
	360.2743678	0.60536	-0.72414	0.036658
	161.7182064	0.60537	-0.72412	0.012505
	737.646368	0.6056	-0.72356	0.018844
	235.9541779	1.4211	0.50705	0.74275
	352.2145767	1.4197	0.50556	0.15699
	385.1264448	1.4194	0.50524	0.97085
	368.3153947	1.4186	0.50448	0.69043
	704.5204976	0.60657	-0.72126	0.0075357
	161.7332439	0.60769	-0.7186	0.014644
	332.3304716	1.4134	0.49919	0.88376
	213.0982867	1.4122	0.49799	0.20339
	390.1613646	1.4122	0.49793	0.39415
	161.6431384	0.60872	-0.71616	0.015109
	624.3857744	1.4102	0.49594	0.53558
	327.2551205	0.60955	-0.71418	0.043811
	232.1540005	1.4095	0.49516	0.067207
	330.2493401	1.4087	0.49437	0.72955
	161.7824912	0.61137	-0.70988	0.0063995
	286.1669177	1.4077	0.49335	0.91226
	190.6266842	1.4057	0.49131	0.083649
	190.0100559	1.4053	0.49085	0.13039
	161.7915921	0.6122	-0.70792	0.01865
	382.2611771	1.404	0.48956	0.063639
	370.2610874	1.401	0.48643	0.2533
	454.3188756	1.4008	0.48628	0.97447
	704.4896879	1.4006	0.48608	0.27858
	326.198431	1.4002	0.48566	0.053465
	204.0800353	1.4001	0.48552	0.060668
	210.0169531	1.399	0.48443	0.12317
	304.0446472	1.3983	0.4837	0.60332
	302.0524807	1.3963	0.48161	0.18602
	161.7325616	0.6126	-0.70699	0.0083299
	479.2449064	0.61398	-0.70374	0.01115
	418.1242151	1.3929	0.47814	0.31433
	666.4317675	1.3924	0.4776	0.34424
	342.2296493	1.3909	0.47598	0.19041
	253.1280727	1.3901	0.47515	0.54369
	358.010731	1.3897	0.47478	0.46398
	242.0418115	1.3893	0.47439	0.3373
	302.271059	1.3888	0.47386	0.9429
	215.0290008	1.3881	0.47315	0.73341
	161.698041	0.61531	-0.70061	0.0096558
	327.1820622	1.3872	0.47222	0.92431
	382.2612305	1.3872	0.47216	0.061616
	198.9806609	1.3839	0.46878	0.9429
	161.7654247	0.61596	-0.69908	0.0085836
	444.2981974	1.3825	0.46732	0.98341
	381.0499487	1.3812	0.46595	0.13884
	368.2640591	0.61632	-0.69824	0.039592
	301.1606835	1.3774	0.46192	0.73685
	345.1135038	1.3746	0.45903	0.082724
	161.7795267	0.6172	-0.6962	0.003133
	448.3657508	1.3708	0.45503	0.81844
	639.2847366	0.61775	-0.6949	0.035206
	297.0911789	1.3697	0.45391	0.13877
	170.9971811	1.3682	0.4523	0.93906
	230.1748628	1.3669	0.45086	0.62791
	650.4368366	1.3667	0.45074	0.45368
	243.160663	1.3665	0.45044	0.33615
	641.2970867	0.61822	-0.69381	0.017517
	331.0299281	1.3657	0.44969	0.16274
	283.1507788	0.62015	-0.68931	0.0071043
	162.5953197	1.363	0.44682	0.25165
	161.7695656	0.62119	-0.68689	0.037603
	766.6890474	0.62149	-0.68619	0.022265
	133.0988509	1.3567	0.44012	0.31118
	763.1907768	1.3554	0.43872	0.207
	739.8056908	1.3533	0.43649	0.8656
	764.6726704	0.62208	-0.68483	0.0072283
	232.1540543	1.3524	0.43557	0.05571
	161.783483	0.62235	-0.68421	0.0072283
	112.0404298	1.3499	0.43289	0.0533
	370.294849	0.62334	-0.68191	0.011584
	489.1474791	1.3492	0.43215	0.30162
	347.09412	0.62424	-0.67984	0.036282
	774.5291533	0.62454	-0.67913	0.00605
	269.1403038	1.3474	0.43013	0.9641
	526.120616	1.3473	0.43006	0.22025
	293.1803107	1.3472	0.42998	0.98092
	130.069169	1.3463	0.42902	0.21737
	281.036768	1.3444	0.42691	0.54319
	408.2770777	1.3408	0.42312	0.084823
	161.7759538	0.62507	-0.67791	0.0098086
	739.8883133	1.3404	0.42269	0.87753
	695.4842243	0.62533	-0.67731	0.0031046
	402.12708	0.62557	-0.67676	0.0021274
	225.0651036	1.3396	0.4218	0.11301
	371.3261092	1.3374	0.41941	0.86421
	768.6948967	0.62574	-0.67636	0.030769
	203.1391148	1.3362	0.41814	0.056733
	359.1205616	1.3352	0.417	0.12934
	247.1714893	1.335	0.41683	0.87387
	685.2022191	1.3344	0.41617	0.064639
	265.044961	1.334	0.41573	0.052106
	295.1758286	1.3339	0.41565	0.93584
	244.1383154	1.3298	0.41116	0.74185
	706.5374154	0.6264	-0.67484	0.041751
	222.0447096	1.3274	0.40859	0.13338
	762.2115078	1.3268	0.4079	0.071295
	161.7709193	0.62719	-0.67303	0.0072595
	511.1079102	1.3247	0.40565	0.11301
	517.1926117	1.3239	0.40476	0.1349
	178.0860724	0.62719	-0.67303	0.011832
	531.1875057	1.3215	0.40218	0.13138
	685.6142683	0.62736	-0.67263	0.0076137
	283.1749605	1.3201	0.40064	0.56857
	326.196117	1.3198	0.40037	0.15392
	178.0860455	0.62755	-0.67219	0.011704
	767.6922661	0.6278	-0.67163	0.024207
	148.9930332	1.3168	0.39705	0.67708
	1095.323746	0.6294	-0.66794	0.020802
	685.6141491	0.63019	-0.66614	0.0069632
	325.1662649	1.3138	0.39372	0.9544
	332.3155401	1.3131	0.39302	0.9125
	372.150609	1.313	0.39292	0.15306
	161.6581755	0.63053	-0.66537	0.012638
	204.8212278	0.63141	-0.66336	0.04934
	285.1177283	1.3097	0.38929	0.61345
	504.1667004	1.3097	0.38921	0.083649
	769.5904505	1.3086	0.38802	0.20749
	713.5139713	0.63228	-0.66136	0.003133
	527.1569958	1.3075	0.38683	0.052605
	426.260704	0.63333	-0.65896	0.010046
	713.6471081	0.63366	-0.65822	0.021939
	120.1020458	1.3044	0.3834	0.55428
	474.263917	1.3019	0.38063	0.1755
	701.5569458	0.63619	-0.65246	0.0031046
	304.2843001	1.3012	0.37981	0.98738
	300.182611	1.3007	0.37932	0.069529
	457.1719866	1.3002	0.37876	0.39347
	476.2798049	1.3001	0.37857	0.17033
	712.6440125	0.63684	-0.65099	0.026536
	721.5214386	1.2997	0.37817	0.26084
	283.174926	1.2993	0.37776	0.7013
	161.7801108	0.63759	-0.6493	0.0059911
	187.1075435	0.6401	-0.64362	0.0070905
	587.3537903	0.64119	-0.64118	0.0085836
	209.155159	1.2962	0.37426	0.80495
	377.0865238	0.64255	-0.63813	0.0060245
	279.0397091	1.294	0.37188	0.61278
	476.2761917	1.2934	0.37122	0.050388
	203.588516	0.64304	-0.63701	0.047401
	270.1545113	1.2925	0.37019	0.48369
	321.2116892	1.2925	0.37017	0.92471
	765.6761169	0.64411	-0.63462	0.032559
	352.0541212	1.2922	0.36986	0.050362
	220.7251048	1.2919	0.36953	0.19814
	764.6730652	0.64483	-0.63302	0.031342
	763.1911411	1.2911	0.3686	0.1128
	476.2796516	1.2909	0.36835	0.1779
	372.3103485	0.64656	-0.62914	0.0080485
	582.3432103	1.2896	0.36689	0.058751
	283.0805273	1.2884	0.36558	0.17935
	1097.337315	0.64696	-0.62824	0.0071043
	366.0840702	1.2878	0.36495	0.12938
	322.1661635	1.2872	0.36424	0.37949
	203.5086265	0.64702	-0.62811	0.02493
	269.1402837	1.2864	0.36331	0.99734
	523.2050915	1.286	0.36294	0.064754
	370.2769518	0.64712	-0.62789	0.01949
	765.6761179	0.64783	-0.6263	0.03446
	359.1206541	1.285	0.36174	0.46948
	660.1521473	1.2841	0.36074	0.1275
	794.7200874	0.64851	-0.62481	0.027521
	362.1733868	1.2829	0.35936	0.90378
	386.1453457	1.2812	0.35753	0.16471
	664.1618919	0.65013	-0.6212	0.016311
	754.5346342	1.2801	0.3563	0.17442
	437.373189	1.2793	0.35538	0.61929
	510.2394028	1.2775	0.35335	0.34019
	587.3535213	0.65045	-0.6205	0.014558
	161.7670603	0.65231	-0.61638	0.0053799
	414.3203926	0.65245	-0.61607	0.0139
	203.6255393	0.65261	-0.6157	0.018601
	354.0330384	1.2751	0.35061	0.70857
	701.5246086	1.2745	0.34996	0.058637
	336.2277327	1.2744	0.34979	0.92533
	662.4740583	0.65395	-0.61274	0.018948
	487.1646309	1.2735	0.34875	0.085332
	684.2533894	1.2726	0.34776	0.052549
	407.2693405	1.2722	0.3473	0.34514
	313.0515289	1.272	0.34714	0.13024
	474.2641096	1.2701	0.34494	0.082724
	161.7244723	0.65709	-0.60584	0.047526
	740.5198188	1.269	0.34373	0.52243
	342.1932764	1.2688	0.34352	0.44162
	586.0910072	1.2681	0.3427	0.27449
	365.1223707	1.2669	0.34134	0.13019
	426.2876808	1.2668	0.34114	0.96659
	362.2463522	1.2649	0.33904	0.64909
	545.1894875	1.2627	0.33652	0.10944
	398.3259907	0.65736	-0.60524	0.0093434
	239.0778782	0.6629	-0.59314	0.03226
	794.7202884	0.66336	-0.59213	0.033967
	128.9536197	1.2594	0.33272	0.34546
	175.143837	1.259	0.33223	0.09001
	666.2433872	1.2561	0.32894	0.05069
	178.0585466	1.2546	0.32726	0.17378
	128.9536209	1.2543	0.32688	0.35192
	161.7644753	0.6639	-0.59096	0.0093327
	219.7864323	1.253	0.32542	0.20213
	326.3774422	1.2523	0.32461	0.84608
	824.5255203	0.66549	-0.58752	0.0040709
	127.1229768	1.2518	0.32398	0.11612
	249.0605774	1.2515	0.32367	0.53833
	431.0371208	1.2496	0.32151	0.082724
	197.0920677	0.66666	-0.58498	0.0048808
	483.1843586	0.66868	-0.58061	0.037787
	325.2481402	1.2485	0.32022	0.95364
	313.1140722	1.2452	0.31635	0.13721
	566.5495211	1.2444	0.31549	0.081743
	338.0562572	1.2442	0.31519	0.056491
	480.1495256	1.2438	0.31476	0.094124
	228.1610417	1.2436	0.31456	0.84165
	828.442791	1.2426	0.31336	0.48107
	340.3566405	1.2417	0.31231	0.93556
	224.3906436	1.2413	0.31184	0.2889
	402.0986814	1.2408	0.31126	0.083698
	502.1316805	1.2405	0.31091	0.10639
	795.7234928	0.66953	-0.57879	0.034019
	210.0427065	1.2363	0.30604	0.10303
	348.1277881	0.67037	-0.57697	0.04331
	254.080637	1.2354	0.30498	0.080372
	354.0732746	1.2351	0.30467	0.83579
	142.9988022	1.2351	0.30466	0.089464
	370.2247896	1.2343	0.30373	0.24142
	439.0870228	0.67175	-0.57401	0.035051
	528.2008038	1.233	0.30217	0.10972
	506.1557913	1.233	0.30213	0.050405
	366.1079318	1.2311	0.29997	0.063316
	580.3273112	1.2311	0.29991	0.14556
	365.1047685	1.2304	0.29912	0.050642
	368.0969238	1.2294	0.29796	0.13875
	146.7590368	1.228	0.29626	0.45514
	231.0626526	1.228	0.29626	0.52214
	221.2298019	1.2271	0.29527	0.26698
	765.2035065	1.2266	0.29462	0.24635
	225.1866214	0.67242	-0.57257	0.019784
	326.1101846	1.2262	0.29416	0.42901
	302.2687252	1.2252	0.29306	0.79878
	326.3774053	1.2251	0.29293	0.89462
	197.0670009	1.2237	0.29128	0.68046
	717.472396	0.67249	-0.57241	0.0077299
	262.0675478	1.2222	0.28949	0.85669
	386.1453419	1.2214	0.2885	0.42588
	532.4382397	1.2205	0.28745	0.74434
	796.7267218	0.67282	-0.57172	0.042877
	408.2770252	1.2179	0.2844	0.26599
	540.1674919	1.2165	0.28277	0.33233
	302.2687091	1.2158	0.28188	0.7877
	370.0517152	1.2148	0.28074	0.37257
	262.963645	1.2146	0.28053	0.54136
	226.9423914	1.2138	0.2795	0.45716
	652.4175254	1.2137	0.27941	0.5827
	795.7234407	0.674	-0.56917	0.035435
	358.2950134	1.212	0.27742	0.22553
	796.7267094	0.67442	-0.56829	0.041751
	380.0947294	1.2106	0.27568	0.51746
	190.1435628	1.2104	0.27543	0.77843
	219.3846757	1.21	0.27496	0.38295
	715.5717432	1.2086	0.27335	0.083659
	538.1556969	1.2081	0.27272	0.50064
	600.5191059	0.67481	-0.56744	0.041007
	664.4207997	1.2065	0.27077	0.74459
	275.0746298	1.2061	0.2704	0.54791
	538.0844021	1.2054	0.26947	0.20986
	424.0345298	1.2046	0.26854	0.35619
	304.2992666	1.2019	0.26537	0.86878
	318.0038767	1.2018	0.26525	0.75002
	695.24403	1.2016	0.26497	0.093352
	546.5235668	1.2016	0.26491	0.30428
	441.0915709	0.67617	-0.56455	0.028239
	194.9971284	1.201	0.2642	0.94293
	739.5067336	1.1993	0.26214	0.51342
	768.5867406	1.1991	0.26192	0.076592
	435.0905199	1.199	0.26189	0.28547
	239.059886	1.1984	0.26105	0.80638
	276.1796246	0.67628	-0.56431	0.015889
	212.0950892	1.1968	0.2592	0.59842
	370.2248259	1.1955	0.25759	0.30162
	356.066885	1.195	0.25697	0.084823
	763.2077351	1.1948	0.25674	0.17823
	488.1454897	1.1945	0.25642	0.15922
	221.2916636	1.1936	0.25528	0.21915
	719.48386	0.67655	-0.56372	0.0063761
	578.2119331	1.1923	0.2538	0.61516
	506.218688	1.1913	0.25254	0.24142
	823.7549496	0.67701	-0.56276	0.026761
	520.3387585	1.1905	0.25162	0.075356
	562.5221226	1.1891	0.24987	0.34995
	195.1227489	1.1888	0.24946	0.71876
	546.5236692	1.1885	0.2492	0.30291
	608.5236359	1.1881	0.24872	0.07434
	219.5134096	1.1876	0.24802	0.19742
	134.1061618	1.1868	0.24704	0.48532
	369.1523094	1.1862	0.2463	0.6398
	281.0318089	1.1858	0.24586	0.39951
	567.5528831	1.1858	0.24585	0.12308
	824.5253105	0.67759	-0.56151	0.003133
	590.3800372	1.1853	0.24522	0.84138
	508.1918421	1.1849	0.24471	0.25589
	564.1086483	1.1845	0.24424	0.35192
	357.0327377	1.1843	0.24409	0.058751
	402.356965	1.1842	0.24393	0.77268
	377.0034341	1.1836	0.24324	0.34291
	787.6010855	1.1827	0.24203	0.061477
	131.0788655	1.182	0.24122	0.41856
	432.1366177	1.1819	0.2411	0.1373
	280.2370927	1.1815	0.24059	0.35452
	807.4980679	0.67927	-0.55795	0.013197
	107.089601	1.1813	0.24036	0.86646
	730.4683456	0.68011	-0.55616	0.023755
	186.071418	1.1798	0.23849	0.2588
	861.5455151	1.1779	0.23619	0.20001
	212.0950906	1.1771	0.23522	0.63861
	91.05194855	1.1761	0.23406	0.13369
	608.5236626	1.1759	0.23383	0.092694
	153.0282593	1.1754	0.23311	0.20271
	198.0887952	1.1752	0.2329	0.19144
	799.2110367	0.68018	-0.55602	0.016162
	773.0728989	1.1734	0.2307	0.10981
	807.0598078	1.1729	0.23004	0.65629
	216.1068471	1.1719	0.22882	0.9093
	371.1006213	1.1708	0.22747	0.58531
	778.5347075	1.1704	0.22695	0.72955
	546.5236721	1.1702	0.22677	0.15022
	203.5787578	0.6803	-0.55576	0.044752
	325.1657996	1.1694	0.22579	0.9722
	868.2315755	1.1684	0.22449	0.40378
	342.0681924	0.68055	-0.55522	0.003133
	258.0755787	1.1664	0.22212	0.1655
	771.6042271	1.1658	0.22133	0.10215
	128.9535683	1.1657	0.22114	0.58542
	284.1347494	1.1645	0.21968	0.67693
	400.3777412	1.1644	0.21956	0.8267
	223.845799	1.1643	0.21947	0.59541
	78.95890748	1.1638	0.21881	0.64389
	242.0805731	1.1637	0.21868	0.052324
	251.0044971	1.1637	0.21867	0.53923
	689.5571781	1.1631	0.21794	0.054551
	384.2737064	1.1611	0.21554	0.10746
[truncated: 4,051 more rows]
