# Supplementary material for: Developmental mitochondrial complex I activity determines lifespan
Source: EMBO Rep. 2025 Mar 17;26(8):1957–83. doi: 10.1038/s44319-025-00416-6 (PMC12019323; doi:10.1038/s44319-025-00416-6)
Supplement: Supplementary file 6 — Source data Fig. 4 [file 44319_2025_416_MOESM6_ESM.zip › 4B/Figure4B_ND75_DA_A.csv]

Metabolite	m/z	FC	logFC	p.ajusted
(S)-malate	133.0142398	1.9629	0.97298	0.00013463
1-Pyrroline-2-carboxylate	114.0550541	0.57596	-0.79596	0.098553
2-Oxobutanoate	103.0391691	0.80965	-0.30464	0.016404
2-oxoglutarate	145.014371	0.88545	-0.17552	0.017324
2-phospho-D-glycerate // 3-phospho-D-glycerate	184.985823	0.51893	-0.94639	5.10E-05
3-hydroxy-L-kynurenine // 5-hydroxykynurenine ??	223.0732363	1.5091	0.59369	0.0014718
4-(2-aminophenyl)-2,4-dioxobutanoate ?	206.046597	1.4424	0.52849	0.0016938
4,6-dihydroxyquinoline ?	160.0405147	1.0902	0.12454	0.078864
5-aminolevulinate	130.0506891	1.2025	0.26607	0.039559
5-hydroxy-L-tryptophan ?	219.077	0.64899	-0.62372	0.055879
8-methoxykynurenate ?	218.0687171	0.85299	-0.2294	0.036919
Acetoacetate	101.0244098	1.032	0.045467	0.30742
Acetyl-CoA	808.1172002	0.42682	-1.2283	0.12321
Adenosine	266.0900167	0.80808	-0.30743	0.27184
Allantoin	157.0368535	0.61718	-0.69623	0.084568
alpha-D-glucose	179.0563057	0.72461	-0.46472	0.0020757
Arginine phosphate	255.0892795	0.62632	-0.67502	0.00029133
Ascorbate	175.0249191	1.7161	0.77911	0.0073231
cis-aconitate	173.0093051	1.2733	0.34856	0.0015263
Citrate	191.0198764	1.336	0.41794	5.46E-05
Cystine	241.0309195	1.1996	0.26254	0.031053
Cytosine	110.0359882	1.1447	0.19502	0.041468
dihydroxyacetone phosphate	168.9909706	0.86466	-0.20979	0.028103
Dodecanedioic acid	229.1446994	0.29264	-1.7728	0.00076706
D-ribose-5-phophate	229.012215	1.5972	0.67559	8.31E-05
D-Sorbitol	181.0703958	0.77284	-0.37175	0.026779
Ectoine	141.066	0.32349	-1.6282	0.019663
FAD	784.1484166	0.72175	-0.47043	0.00026925
Fructose-1,6-bisphosphate	338.9892981	0.32464	-1.6231	0.00070908
Fumarate	115.0036707	1.9834	0.98801	0.00020322
gamma-L-Glutamyl-L-cysteine	251.0694631	1.0544	0.076373	0.67649
Glucose-1-phosphate	259.0229458	0.17642	-2.5029	9.28E-08
Glucose-6-phosphate	259.0228536	0.17726	-2.496	1.19E-08
Glutathione	308.0906396	0.60196	-0.73225	0.0058618
Glyceraldehyde-3-phosphate	168.9909439	0.58756	-0.76719	2.68E-06
Glycine	76.03943515	1.1979	0.26052	0.0016014
GSH	306.0772623	0.39568	-1.3376	2.55E-06
GSSG	613.1576716	0.76054	-0.3949	0.027963
IMP	347.0406017	0.71133	-0.49142	0.00019279
Inosine	267.0738155	1.4099	0.49562	8.86E-06
Isocitrate	191.0197617	1.3101	0.38971	7.58E-05
Ketobutyric acid	101.0243135	1.111	0.15184	0.0028816
Lactate	89.02432291	0.89264	-0.16385	0.050233
L-Alanine	90.0549848	0.98673	-0.019279	0.72333
L-Alanine	90.05503052	1.1321	0.17902	0.023142
L-Arginine	175.1187441	0.80492	-0.31308	0.3948
L-Asparagine	133.0607633	1.5991	0.67723	0.00013462
L-Aspartate	132.0302675	1.0314	0.04454	0.41244
L-Carnitine	162.112265	0.87552	-0.19179	0.011224
L-Cystine	239.0171242	1.1267	0.17214	0.12168
L-formylkynurenine ?	235.0721694	1.1941	0.25592	0.54871
L-Glutamate	148.0602039	1.1297	0.17596	0.022369
L-Glutamine	147.076283	1.1284	0.1743	0.045084
L-Glutamine	145.0620734	1.2111	0.27629	0.003346
L-Histidine	156.0765541	0.64749	-0.62707	0.00028021
L-Homoserine	118.0510034	1.7259	0.78732	0.00018591
L-isoleucine	130.0873007	1.0282	0.040081	0.72717
L-Leucine // L-Isoleucine	132.10198	1.1393	0.18809	0.79454
L-Ornithine	131.0825715	0.90465	-0.14457	0.022918
L-Palmitoylcarnitine	400.3416361	0.56697	-0.81865	0.00048032
L-Phenylalanine	166.0860593	1.3408	0.42308	0.0047712
L-Serine	106.0499455	1.5548	0.63669	0.00029658
L-Threonic acid	135.0299625	1.0893	0.12337	0.54599
L-Tyrosine	182.0811832	0.72145	-0.47103	0.013485
L-Valine	118.0863036	1.2069	0.27125	0.181
Lysine	147.1125854	3.0221	1.5956	0.00012502
Malonate	103.0037232	1.065	0.090919	0.27349
Maltose	341.1096035	0.97908	-0.030502	0.81754
Mannose 6-phosphate	260.0263596	0.1514	-2.7236	2.73E-08
Mannose 6-phosphate	260.0263657	0.20253	-2.3038	1.12E-07
Mesaconate	129.0194028	0.63613	-0.65262	3.93E-06
Methionine	148.0438951	1.6301	0.70496	2.21E-05
N6-Acetyl-N6-hydroxy-L-lysine	205.1183804	0.73727	-0.43973	0.0078557
N6-Methyl-L-lysine	161.1281413	1.7195	0.78199	0.0018506
NADP	744.0805249	0.41813	-1.258	0.00015274
NADP+	744.0835922	0.70063	-0.51328	0.0015395
N-Formylanthranilate ?	164.0389284	2.2356	1.1606	8.54E-06
O-acetylcarnitine	204.123136	0.7622	-0.39177	0.007476
O-Butanoylcarnitine	230.1479415	0.27132	-1.8819	0.00016134
O-propanoylcarnitine	218.1389621	0.85024	-0.23405	0.38247
Oxaloacetate?	130.998	0.99804	-0.002832	0.98873
Oxypurinol	151.0260506	1.2085	0.27323	0.27126
Pantothenate	218.1037329	0.91073	-0.13491	0.012911
Phosphoenolpyruvate	166.9752361	0.6638	-0.59119	0.0035169
Proline	116.0707145	0.80973	-0.30448	0.0016454
Pyruvate	87.00871461	0.82604	-0.27571	0.016793
Rhamnose	163.0613441	1.3639	0.44778	0.21254
Riboflavin	375.1313112	0.5999	-0.7372	0.30342
Ribothymidine ?	257.078419	0.48921	-1.0315	0.050603
SAM	399.1436856	1.1874	0.24782	0.0091169
Stearoylcarnitine	428.3729821	0.84295	-0.24648	0.0062305
Succinate // Methylmalonate ?	117.0193419	0.67637	-0.56412	0.85969
Sucrose	341.1095801	1.4415	0.52757	0.0015389
Taurine	124.0073747	0.83656	-0.25746	0.0019391
Tetradecanoylcarnitine	372.3104573	0.38051	-1.394	0.00063762
Trehalose 6-phosphate	421.0768497	0.49751	-1.0072	0.0018424
Tryptophan	203.0828628	1.5992	0.67734	1.55E-05
UDP-N-acetyl-D-glucosamine	606.0749329	0.83284	-0.26389	0.014256
Uracil	111.0199725	1.1307	0.17722	0.072089
Uridine-5'-diphosphoglucose	565.0483183	1.7833	0.83453	5.84E-05
Xanthine	151.0262963	1.307	0.38629	0.016594
Xanthurenate ?	204.0303992	1.1509	0.20272	0.013879
	779.0806206	0.0017913	-9.1247	1.10E-05
	465.0658061	0.006653	-7.2318	2.23E-05
	734.6630889	0.0087148	-6.8423	0.01824
	533.0658173	0.010388	-6.5889	0.00012378
	538.0922638	0.013481	-6.213	0.0006141
	360.9458387	0.013879	-6.1709	0.0003477
	391.0293541	0.014299	-6.1279	2.16E-05
	579.0737572	0.015985	-5.9671	1.51E-05
	328.0795939	0.017186	-5.8626	0.000147
	360.9534843	0.018608	-5.7479	0.00059015
	550.0669454	0.01892	-5.7239	2.93E-06
	447.0206183	0.020835	-5.5849	1.13E-05
	520.0559126	0.021081	-5.5679	2.58E-05
	549.0637218	0.026993	-5.2113	7.92E-08
	467.0452176	0.027314	-5.1942	1.96E-05
	446.0195246	0.027567	-5.1809	2.66E-06
	445.0162919	0.030773	-5.0222	2.76E-07
	519.0529772	0.031617	-4.9831	3.03E-08
	768.6952096	0.03471	-4.8485	0.00099725
	144.1017643	0.035261	-4.8258	2.74E-05
	520.0558753	0.036744	-4.7663	9.49E-05
	420.1361002	0.037112	-4.752	0.0047448
	521.0654744	0.038475	-4.6999	2.17E-05
	267.1009969	0.041481	-4.5914	0.00038407
	754.6547527	0.043482	-4.5234	0.0027142
	688.1545107	0.044334	-4.4954	0.0023344
	447.0644629	14.449	3.8529	0.25433
	267.1009033	0.045018	-4.4733	0.00047349
	253.0570634	0.045274	-4.4652	7.42E-07
	579.0196625	0.047974	-4.3816	1.42E-06
	309.2269231	13.119	3.7136	0.27998
	726.6594532	0.048915	-4.3536	0.0014095
	194.9060585	0.052107	-4.2624	0.011362
	735.560848	0.054214	-4.2052	0.00067998
	262.0399758	0.054461	-4.1986	2.87E-05
	262.0399944	0.055368	-4.1748	2.87E-05
	109.0284488	0.055996	-4.1585	0.00074228
	542.1726782	0.057497	-4.1204	0.0016014
	686.6198819	0.060109	-4.0563	0.0010521
	186.1216134	0.060708	-4.042	0.0029683
	520.1717053	0.062248	-4.0058	0.00041263
	284.0524512	0.06542	-3.9341	0.00019756
	544.4571147	0.067889	-3.8807	0.00094183
	189.1382114	0.068141	-3.8753	0.0018144
	727.6269103	0.069557	-3.8457	0.017637
	278.1264361	0.071483	-3.8063	4.39E-08
	342.0689517	0.072247	-3.7909	0.0037333
	765.2037272	0.074722	-3.7423	0.00045825
	429.0212512	0.077016	-3.6987	3.68E-08
	370.9794358	0.077529	-3.6891	1.38E-05
	495.4403268	0.079132	-3.6596	0.0016932
	780.7056295	0.08069	-3.6315	0.039491
	120.0655716	8.7451	3.1285	0.067397
	563.3722645	0.081358	-3.6196	0.00024854
	628.5513041	0.082505	-3.5994	0.0003442
	726.624115	0.082587	-3.5979	0.0002265
	572.4877408	0.082919	-3.5922	6.58E-05
	416.2580662	7.8194	2.9671	0.084447
	114.0915028	7.8063	2.9646	0.27829
	684.4800417	0.083236	-3.5866	0.00094271
	276.1806795	0.086007	-3.5394	0.00072536
	636.1314883	0.087216	-3.5193	1.63E-05
	279.0663648	0.089526	-3.4815	0.003632
	431.257051	7.3203	2.8719	0.43208
	161.0456932	0.089939	-3.4749	0.0001502
	111.0553346	0.090644	-3.4636	0.001674
	217.1184273	7.118	2.8315	0.1042
	371.9829258	0.091964	-3.4428	4.13E-05
	303.9563706	0.093307	-3.4219	0.0030633
	331.2308812	0.094809	-3.3988	0.026052
	521.0570071	0.09511	-3.3943	1.04E-06
	82.05264441	0.095433	-3.3894	0.0010899
	394.9249023	0.096553	-3.3725	3.12E-05
	374.1651431	0.097071	-3.3648	0.02957
	638.1439068	0.097709	-3.3554	2.87E-05
	543.0475351	0.09924	-3.3329	7.66E-05
	413.1807866	0.099949	-3.3227	0.00077147
	752.6732312	0.10022	-3.3188	0.013243
	543.0475494	0.10132	-3.303	7.69E-05
	185.9554467	0.10202	-3.293	0.00012936
	698.6279689	0.10211	-3.2918	0.0017911
	102.0550874	6.0751	2.6029	0.34224
	856.582653	0.10318	-3.2768	0.003589
	856.3823831	0.10333	-3.2747	0.011442
	252.1075352	0.10392	-3.2664	2.17E-05
	437.1326619	0.10436	-3.2603	0.00017505
	393.0853607	0.10616	-3.2357	0.00010211
	220.0288759	0.10624	-3.2346	6.29E-05
	781.09407	0.10882	-3.2	0.00015274
	207.0053298	0.10933	-3.1933	5.56E-05
	699.6304644	0.10991	-3.1856	0.010945
	698.6278373	0.1106	-3.1765	0.0042503
	373.0453167	5.5052	2.4608	0.29973
	358.0036555	0.11539	-3.1155	3.61E-08
	368.0687515	0.11618	-3.1056	0.0040962
	670.5976075	0.11659	-3.1005	0.00011129
	519.0529904	0.11673	-3.0988	7.14E-07
	116.9285289	0.11693	-3.0963	0.022313
	451.0504538	0.11735	-3.0911	0.00021452
	665.4404217	0.11745	-3.0898	3.22E-07
	271.932073	0.11971	-3.0624	8.03E-05
	495.0429693	0.12001	-3.0588	1.80E-06
	698.5918285	0.12123	-3.0442	0.0032188
	87.04411545	5.0694	2.3418	0.40847
	243.0260944	0.12211	-3.0337	1.47E-05
	793.2006945	0.12228	-3.0318	0.0005619
	113.0244797	0.12254	-3.0287	1.16E-05
	325.0425011	0.12303	-3.0229	0.0033401
	219.0975338	0.12493	-3.0008	0.00020203
	292.2270529	4.8466	2.277	0.55589
	578.1275023	0.12543	-2.9951	0.0030281
	856.1822272	0.12598	-2.9888	0.016642
	367.0653804	0.12698	-2.9773	0.00012502
	261.0269449	0.12714	-2.9755	4.51E-08
	237.0156025	0.12781	-2.968	3.81E-05
	670.5600531	0.12906	-2.9538	0.0013311
	225.015657	0.13018	-2.9415	1.47E-05
	308.0734785	0.13129	-2.9292	6.22E-06
	306.0943543	0.1325	-2.9159	0.00050653
	214.1184781	0.13264	-2.9145	0.00031656
	720.5178494	4.629	2.2107	0.07968
	292.0528729	0.13379	-2.902	0.00023226
	219.0051342	0.13436	-2.8958	3.81E-05
	290.0370808	0.1346	-2.8932	8.02E-07
	172.0714325	0.13508	-2.8881	0.0013376
	482.3139838	0.13604	-2.8779	0.0053631
	205.1435593	4.5334	2.1806	0.20705
	354.3442494	4.5326	2.1803	0.072813
	212.0952209	4.4633	2.1581	0.17541
	306.0483316	4.4583	2.1565	0.057301
	366.0561726	0.13799	-2.8574	0.0038246
	207.005325	0.13829	-2.8542	0.00094568
	308.2233318	4.3655	2.1261	0.27648
	482.313583	0.13832	-2.8539	0.01905
	306.0943291	0.13862	-2.8508	0.0005718
	292.9976277	0.13899	-2.847	8.89E-06
	290.9457837	0.14013	-2.8351	0.0042186
	216.086593	0.14074	-2.8289	0.010376
	273.0365384	0.14114	-2.8248	3.71E-05
	310.2380003	4.1865	2.0657	0.29395
	222.0793853	4.1614	2.0571	0.13872
	636.4588321	0.14125	-2.8237	0.010416
	1126.56196	0.14251	-2.8108	0.019464
	290.0630182	0.14285	-2.8074	1.47E-05
	261.0365912	0.14492	-2.7866	2.45E-05
	198.1855663	4.121	2.043	0.1819
	278.0630512	0.1455	-2.7809	3.81E-05
	855.7813157	0.14698	-2.7663	0.013758
	86.09648649	0.14862	-2.7503	0.024782
	210.1700437	0.15099	-2.7274	0.011179
	278.0630016	0.15115	-2.726	2.17E-05
	328.1058483	3.9905	1.9966	0.057272
	399.3292294	3.9888	1.9959	0.63981
	289.0336831	0.15159	-2.7218	1.35E-07
	197.0671367	3.9494	1.9816	0.21369
	429.2435921	3.9412	1.9786	0.38585
	987.8471399	0.15199	-2.7179	0.013991
	324.0325731	0.1528	-2.7103	0.00069546
	261.0365562	0.1529	-2.7093	2.39E-05
	412.3056614	3.9245	1.9725	0.22028
	303.3082365	3.9243	1.9724	0.21923
	291.047066	0.15327	-2.7058	5.73E-05
	276.2324081	3.9138	1.9686	0.17511
	276.2324602	3.9138	1.9686	0.17511
	685.6155036	0.15327	-2.7058	0.002266
	418.1361449	0.15334	-2.7052	0.0033513
	855.9819856	0.15334	-2.7052	0.045486
	415.1805573	0.15366	-2.7022	0.00012059
	541.0350728	0.1543	-2.6962	1.21E-07
	171.7945125	3.8306	1.9376	0.45979
	127.0389701	0.15532	-2.6867	2.17E-05
	454.9772622	0.15765	-2.6652	6.20E-05
	142.1226262	3.8136	1.9312	0.11724
	349.1170146	0.16135	-2.6317	0.0041244
	435.1065712	0.16144	-2.631	7.47E-05
	284.2236682	0.16218	-2.6244	0.0011228
	480.1566832	3.7629	1.9118	0.39668
	266.0554998	0.16274	-2.6194	1.22E-06
	412.3056013	3.7552	1.9089	0.22068
	456.021954	0.16404	-2.6079	0.00012592
	743.6142031	0.16652	-2.5862	0.0024376
	200.066781	0.16826	-2.5712	0.0044147
	491.1387631	0.16847	-2.5694	0.00099478
	369.1524499	3.7022	1.8884	0.48367
	188.1372953	0.16964	-2.5594	0.00013278
	288.2892562	3.6886	1.8831	0.38868
	624.5190878	0.17121	-2.5462	0.0044338
	419.13265	0.17156	-2.5432	0.00062427
	300.2018753	3.6494	1.8676	0.064831
	444.1715214	0.17173	-2.5418	0.017028
	441.1065957	0.17431	-2.5203	5.39E-06
	389.1115385	3.5919	1.8448	0.1565
	283.1747427	3.5827	1.841	0.057272
	367.0480775	0.17455	-2.5183	0.00092547
	1184.823994	0.17539	-2.5113	0.037015
	120.0122802	3.5239	1.8172	0.34364
	309.0766713	0.1756	-2.5096	0.0017598
	766.5702913	3.5071	1.8103	0.10089
	373.3136294	3.4889	1.8028	0.4134
	463.1301945	3.4769	1.7978	0.3748
	1069.976611	0.1785	-2.486	0.023829
	217.1083699	0.17856	-2.4855	0.0033515
	524.4753069	0.17961	-2.4771	0.0024922
	330.2197133	0.17967	-2.4766	5.68E-05
	413.111472	0.18063	-2.4689	0.00058559
	157.0798174	0.1817	-2.4604	6.21E-05
	448.0440046	0.18585	-2.4278	3.45E-05
	1182.808457	0.18624	-2.4247	0.0098083
	316.0861173	0.18632	-2.4241	0.0086116
	765.676421	0.18639	-2.4236	0.0018527
	626.5342375	0.18711	-2.418	0.013704
	190.1086009	3.3069	1.7255	0.054286
	849.7507422	3.2963	1.7208	0.053473
	233.9147047	3.2882	1.7173	0.3075
	194.9060522	0.1879	-2.412	0.00048259
	302.304913	3.2616	1.7056	0.064722
	261.0270165	0.18963	-2.3987	2.46E-07
	299.0269345	3.2493	1.7001	0.15247
	648.6464233	0.19008	-2.3954	0.0010733
	1141.773524	0.19063	-2.3912	0.011313
	372.1001769	3.2356	1.694	0.3803
	294.9940223	0.19127	-2.3863	0.00074177
	214.0726563	0.19442	-2.3627	2.62E-05
	387.0108878	0.19596	-2.3513	1.42E-07
	110.0713952	0.19619	-2.3497	6.62E-07
	90.09141338	3.1732	1.6659	0.19462
	749.3708801	3.1719	1.6654	0.24466
	487.5154875	3.1609	1.6604	0.055547
	745.5904698	3.1467	1.6538	0.11143
	634.445355	0.19621	-2.3495	0.0047264
	850.7817673	3.1199	1.6415	0.10018
	175.0712191	3.1144	1.639	0.11665
	414.1773214	0.19667	-2.3461	0.0011795
	927.2563306	0.19715	-2.3427	0.0026406
	242.0997996	3.0885	1.6269	0.0922
	329.0857306	3.0881	1.6267	0.54059
	357.0003195	0.19822	-2.3348	2.07E-07
	602.7315971	3.0728	1.6196	0.23378
	395.0621636	0.19881	-2.3306	0.0071923
	644.4379453	0.20177	-2.3092	0.0028097
	521.065561	0.20223	-2.3059	0.00019014
	248.9368916	0.20548	-2.2829	0.0029114
	164.6063776	0.20683	-2.2735	0.025362
	248.0803223	2.9974	1.5837	0.053983
	430.2464931	2.988	1.5792	0.72588
	181.159801	0.20714	-2.2713	0.0011199
	99.92588589	0.20719	-2.271	0.0051944
	442.2084216	0.20723	-2.2707	0.00057776
	220.8484939	2.9516	1.5615	0.15156
	187.1339789	0.20956	-2.2546	0.00017257
	323.0292344	0.21026	-2.2498	8.46E-06
	694.4715004	0.21041	-2.2488	0.0025137
	117.9286591	0.21072	-2.2466	0.0017485
	117.9286693	0.21072	-2.2466	0.0017485
	355.1542819	2.905	1.5385	0.055898
	905.5605265	0.21169	-2.2399	0.00068456
	304.057026	0.21278	-2.2326	0.00076845
	685.6154384	0.21347	-2.2279	0.0041128
	624.093049	0.21355	-2.2273	2.17E-05
	140.0104164	0.21371	-2.2263	0.00076241
	655.5695865	0.21412	-2.2235	0.031922
	515.3508127	0.21451	-2.2209	0.03387
	591.5813513	2.8635	1.5178	0.18137
	243.026172	0.22043	-2.1816	6.22E-06
	411.2324585	2.8587	1.5154	0.11448
	515.3529242	0.22316	-2.1638	0.0097226
	302.05734	0.22337	-2.1625	4.81E-06
	1181.805026	0.22471	-2.1538	0.016637
	264.9645878	0.22525	-2.1504	0.0063485
	249.1525377	0.22548	-2.149	0.017224
	771.6448907	0.22591	-2.1462	0.040799
	641.2429059	0.22686	-2.1401	0.00072536
	303.0537376	0.23002	-2.1202	1.16E-05
	714.3908018	2.7972	1.484	0.18953
	155.0448161	0.23126	-2.1124	0.010376
	160.1059307	0.23225	-2.1062	0.0044031
	1077.462504	0.23343	-2.0989	0.024291
	579.2156041	2.7798	1.475	0.15503
	931.575851	0.23407	-2.095	0.0057852
	313.0999356	0.23478	-2.0906	0.0021826
	431.1401165	0.23614	-2.0823	0.036135
	194.1177281	0.23679	-2.0783	0.0062036
	417.1886251	0.23716	-2.076	0.0014246
	684.612154	0.23732	-2.0751	0.00029528
	212.1493917	2.7391	1.4537	0.51584
	164.1044282	0.23747	-2.0742	0.00071836
	522.4595214	0.23896	-2.0651	0.0011506
	321.0416732	0.23922	-2.0636	0.0065698
	116.9210759	0.24291	-2.0415	0.011461
	724.6068578	0.24327	-2.0394	0.012324
	692.4586122	0.24366	-2.0371	1.48E-06
	637.1555814	0.24545	-2.0265	0.012841
	648.4604565	2.6968	1.4313	0.15303
	114.9340243	0.24678	-2.0187	0.0071815
	114.9340256	0.24678	-2.0187	0.0071815
	954.9276739	0.24814	-2.0108	0.0035568
	360.9990128	0.24837	-2.0094	0.00019779
	903.5445107	0.2486	-2.0081	0.018996
	694.4748918	0.24886	-2.0066	3.58E-07
	556.1719978	2.6676	1.4155	0.59406
	684.6127357	0.24962	-2.0022	0.00022158
	1183.819623	0.25077	-1.9956	0.019938
	693.4713326	0.25089	-1.9949	7.71E-07
	184.0592672	0.2518	-1.9896	0.0003385
	764.9452792	0.25432	-1.9753	0.027466
	796.6838325	0.25575	-1.9672	0.019955
	324.3091598	2.625	1.3923	0.53892
	320.1810633	2.6066	1.3822	0.20516
	369.0606772	0.25594	-1.9661	0.0078527
	201.1495723	0.25839	-1.9524	0.003781
	274.1639359	0.25899	-1.949	0.023671
	150.0298046	2.5864	1.3709	0.10972
	219.8654912	2.585	1.3702	0.092816
	90.09139945	2.5839	1.3695	0.16453
	224.0238248	0.25982	-1.9444	6.70E-07
	241.1292281	0.26224	-1.9311	0.0058618
	250.1077385	0.26269	-1.9286	0.018862
	330.2276245	0.26386	-1.9221	0.0057492
	651.4772782	0.26621	-1.9093	0.027149
	330.2273461	0.2664	-1.9083	0.0062166
	329.2165864	0.26683	-1.906	0.00064895
	235.1651393	2.5535	1.3525	0.064638
	713.5143889	0.26886	-1.8951	0.014764
	768.1200424	0.26964	-1.8909	0.027188
	199.0016317	0.27009	-1.8885	1.24E-07
	1168.792845	0.27051	-1.8863	0.044582
	172.1331361	2.5364	1.3428	0.50438
	463.2657489	2.535	1.342	0.21367
	313.0290321	0.27109	-1.8832	0.00011129
	214.1530957	0.27192	-1.8788	0.00038576
	711.4987771	0.27374	-1.8691	0.0022382
	137.0707581	2.5033	1.3238	0.068773
	510.2920926	0.27491	-1.863	0.00043599
	698.5125981	2.4894	1.3158	0.052461
	283.1228304	2.4737	1.3067	0.24364
	163.6028131	0.27742	-1.8498	0.001579
	216.1685312	0.27806	-1.8465	0.0034017
	583.2540386	2.4578	1.2974	0.095816
	618.600249	2.4535	1.2948	0.064529
	985.6783857	0.27818	-1.8459	0.0041103
	541.3686623	2.4438	1.2891	0.19478
	163.6028115	0.2802	-1.8355	0.0015119
	110.0723795	0.28027	-1.8351	0.0023964
	205.4704481	0.28076	-1.8326	0.038055
	691.4555257	0.28384	-1.8169	6.54E-07
	252.0879673	2.4258	1.2785	0.10089
	693.4683908	0.28388	-1.8166	9.83E-05
	529.2981349	0.28405	-1.8158	0.0012352
	198.0585473	2.4074	1.2675	0.15572
	123.9020823	2.4014	1.2639	0.14706
	328.2133083	0.28453	-1.8133	0.00061642
	367.1641037	0.28507	-1.8106	0.018479
	299.0750569	0.28557	-1.8081	0.0014532
	266.041989	0.286	-1.8059	0.00055119
	469.3115293	0.28624	-1.8047	0.021459
	74.09658764	2.3731	1.2468	0.19868
	90.02774865	0.28654	-1.8032	0.046243
	293.2315567	2.3699	1.2449	0.13265
	302.0630835	0.28793	-1.7962	0.03654
	169.6028036	2.3632	1.2408	0.12471
	160.1331968	0.28859	-1.7929	0.0037146
	220.6900857	2.3432	1.2285	0.33328
	76.0298131	2.335	1.2234	0.15896
	362.1437762	2.3344	1.223	0.063784
	695.2222875	0.28967	-1.7875	0.0037683
	804.5386706	2.328	1.2191	0.058586
	445.1196483	2.328	1.2191	0.48432
	189.0884751	0.29082	-1.7818	0.00012446
	84.08087907	0.29085	-1.7817	0.00070553
	203.1390538	0.2913	-1.7794	0.010556
	313.214135	0.29153	-1.7783	0.04711
	220.5295904	2.3208	1.2146	0.089418
	987.6469886	0.29215	-1.7752	0.0067693
	987.4464642	0.29225	-1.7747	0.018756
	556.3257595	2.3102	1.208	0.28056
	577.2256357	2.304	1.2041	0.1819
	345.2114968	0.29271	-1.7725	0.00015816
	201.1133362	0.29633	-1.7547	0.040407
	145.1050414	0.29646	-1.7541	0.00048032
	217.0831918	0.29759	-1.7486	0.0027089
	291.0494054	0.29766	-1.7483	9.93E-05
	84.08086732	0.29979	-1.738	0.00049315
	456.2986407	0.30195	-1.7276	0.018756
	635.1424891	0.30258	-1.7246	0.020349
	615.1730922	0.3035	-1.7202	0.0047636
	234.0768604	2.2667	1.1806	0.57897
	113.0244741	0.3039	-1.7183	0.024915
	185.1183049	0.30509	-1.7127	0.0014545
	695.4847341	0.30512	-1.7126	0.014793
	189.0884794	0.30517	-1.7123	7.14E-05
	389.3090475	0.30574	-1.7096	0.00016669
	296.1158818	0.30613	-1.7078	0.047377
	194.0463435	2.2524	1.1714	0.1569
	206.0782635	0.30621	-1.7074	0.0013584
	674.4762504	2.2515	1.1709	0.15076
	563.5238388	2.2473	1.1682	0.10473
	137.891907	0.30635	-1.7068	0.0073798
	715.0583946	2.2431	1.1655	0.36947
	159.1026312	0.30925	-1.6932	7.00E-05
	315.201126	0.30959	-1.6916	0.0011928
	150.0383384	0.30962	-1.6914	0.045878
	708.6138637	2.234	1.1596	0.054296
	160.1329703	0.31044	-1.6876	0.0044136
	382.5516163	0.31053	-1.6872	0.0020189
	1167.789006	0.31263	-1.6775	0.030226
	310.0945234	0.31292	-1.6761	0.0025674
	714.9752304	2.2227	1.1523	0.10212
	327.0448591	2.2226	1.1522	0.073923
	337.233317	0.31313	-1.6752	0.030452
	199.0018622	0.31581	-1.6629	0.0032389
	286.9122221	2.2143	1.1468	0.074534
	314.1977189	0.31676	-1.6585	0.00099644
	712.5113001	0.31727	-1.6562	0.00070553
	523.472011	0.31733	-1.656	0.00020666
	395.0645688	2.1993	1.137	0.1303
	700.4921215	0.31791	-1.6533	0.014426
	156.5949115	0.31879	-1.6493	0.0018942
	169.0983833	0.32027	-1.6426	0.004048
	335.1298199	0.32062	-1.641	1.96E-06
	656.581344	0.32257	-1.6323	0.010931
	395.0645004	2.1851	1.1277	0.1315
	337.0241966	0.32304	-1.6302	4.69E-06
	790.6209043	2.1814	1.1253	0.4286
	411.2950271	2.1764	1.122	0.17623
	710.4951916	0.32386	-1.6266	7.69E-05
	357.0002416	0.32449	-1.6238	1.37E-06
	113.0243829	0.32501	-1.6214	0.0053133
	322.1862955	2.1711	1.1184	0.18365
	156.0666504	0.32521	-1.6206	0.00044456
	224.5465749	2.1643	1.1139	0.11252
	104.0434602	0.32667	-1.6141	0.00018694
	297.2796796	2.1601	1.1111	0.15448
	157.0604271	2.1597	1.1108	0.21948
	205.3874485	0.32696	-1.6128	0.019955
	309.1325323	0.32725	-1.6116	8.52E-06
	283.0184244	0.32756	-1.6102	5.01E-05
	257.1526251	0.32831	-1.6069	0.042918
	763.1902954	0.32926	-1.6027	0.00074596
	194.1176796	2.1487	1.1035	0.86314
	152.0705919	2.1441	1.1004	0.11175
	641.2969424	0.3293	-1.6025	0.00087804
	183.6184057	2.1417	1.0988	0.54583
	85.02942048	2.1401	1.0977	0.055643
	285.2979293	2.1346	1.094	0.2485
	344.2082539	0.32955	-1.6014	0.00014319
	334.1264006	0.33088	-1.5956	2.11E-06
	745.0839537	0.33098	-1.5952	0.0029855
	205.5613681	0.331	-1.5951	0.015295
	256.1753585	2.1245	1.0871	0.59636
	277.2165608	2.1231	1.0862	0.53333
	203.2350703	0.33373	-1.5832	0.035763
	132.0656026	2.1219	1.0853	0.11617
	642.3004775	0.3341	-1.5816	0.00081231
	220.8308626	2.1181	1.0828	0.13314
	370.2967649	0.33463	-1.5794	0.00063
	567.2879054	0.33529	-1.5765	0.0049505
	797.1845853	0.33719	-1.5684	0.0057533
	521.4560583	0.33722	-1.5682	6.23E-05
	543.3822131	2.1043	1.0734	0.76829
	361.2215903	2.1031	1.0725	0.55071
	161.0925815	2.1027	1.0723	0.16916
	158.0926664	2.0992	1.0699	0.13527
	650.4748123	0.33873	-1.5618	0.0060688
	134.0812239	0.33889	-1.5611	0.0060688
	358.25104	2.0851	1.0601	0.060558
	205.4961573	0.33906	-1.5604	0.027672
	117.3163343	2.0788	1.0557	0.756
	669.4501355	0.33988	-1.5569	0.0025248
	251.0846046	2.0749	1.053	0.41637
	409.2365645	0.34345	-1.5418	0.0074807
	432.2972627	0.34401	-1.5395	0.0017662
	318.0291702	0.34556	-1.533	0.011122
	427.2652769	0.34657	-1.5288	0.024896
	279.1370372	0.34966	-1.516	0.044455
	539.2836906	2.0636	1.0451	0.10209
	711.631326	0.34971	-1.5158	0.00076104
	388.3054956	0.34982	-1.5153	0.00013293
	925.2419286	0.35001	-1.5145	0.0026899
	194.9060607	0.35203	-1.5062	0.013398
	231.1432121	2.0514	1.0366	0.068513
	387.3298494	0.35377	-1.4991	0.028767
	206.1005406	2.0467	1.0333	0.15758
	205.6049743	0.35501	-1.4941	0.03236
	555.1755121	2.0422	1.0301	0.48367
	285.1023501	2.039	1.0279	0.12245
	559.5190627	2.0389	1.0278	0.50453
	300.3086883	2.0364	1.026	0.14713
	436.341106	2.0356	1.0254	0.44553
	194.9060781	0.3552	-1.4933	0.014583
	308.0731195	0.35589	-1.4905	2.07E-06
	678.5058698	0.35605	-1.4898	3.81E-05
	769.3550051	0.35618	-1.4893	0.012167
	74.02457828	2.0247	1.0177	0.28129
	523.3581873	2.0237	1.017	0.43411
	96.96966091	2.0235	1.0169	0.16696
	432.2803575	2.019	1.0136	0.11732
	149.0999881	0.35736	-1.4845	0.0012105
	276.1073877	2.0168	1.0121	0.1251
	131.0350071	0.35817	-1.4813	0.0052051
	427.1588888	2.0081	1.0059	0.064587
	184.5147962	2.0081	1.0058	0.60574
	222.0194471	2.0078	1.0056	0.09523
	272.0896744	0.35829	-1.4808	1.11E-06
	205.7870153	0.35841	-1.4803	0.017585
	425.251044	0.35912	-1.4775	0.0027528
	374.3172918	0.36005	-1.4737	0.0012706
	361.1527611	0.36034	-1.4726	0.04788
	383.3172177	2.0032	1.0023	0.085347
	443.1220683	0.36278	-1.4628	0.0018151
	307.0806814	0.36336	-1.4605	5.82E-06
	729.5603948	2.0013	1.0009	0.24831
	699.2983398	2	1	0.35592
	358.2953798	0.36365	-1.4594	0.010945
	987.0456653	0.36376	-1.459	0.015355
	656.5811763	0.36388	-1.4585	0.00051641
	140.0104609	0.3647	-1.4552	0.024896
	363.0342965	0.36581	-1.4508	0.00086645
	294.0522899	0.36635	-1.4487	0.00057606
	527.2488903	0.367	-1.4461	0.0014167
	779.7904503	1.9916	0.99396	0.070692
	224.1135113	1.9899	0.99268	0.72376
	205.5376315	0.36702	-1.4461	0.0067501
	398.3278787	0.36761	-1.4437	0.020176
	203.5289099	0.3679	-1.4426	0.015499
	485.4391032	1.9821	0.98703	0.18103
	481.2575922	0.36918	-1.4376	1.28E-05
	535.5214387	1.976	0.98259	0.51361
	384.1044029	0.37058	-1.4322	0.0040922
	202.8991794	0.37095	-1.4307	0.022536
	229.1545164	1.969	0.97747	0.13411
	580.3256165	0.37169	-1.4278	0.042448
	796.9351566	0.37181	-1.4273	0.0037303
	381.2047503	0.37212	-1.4262	0.02598
	598.5039668	0.37361	-1.4204	0.021168
	738.6592425	0.37393	-1.4192	0.030222
	546.5242268	1.9538	0.96625	0.11448
	239.1489698	1.953	0.96566	0.46257
	766.1067188	0.37399	-1.4189	0.00037918
	798.5088486	0.37442	-1.4173	0.0066497
	205.5890367	0.37502	-1.4149	0.012853
	386.1456535	0.37509	-1.4147	0.018202
	645.4505096	0.37538	-1.4136	0.038297
	1137.180563	1.9467	0.961	0.15154
	271.1668318	1.9433	0.95847	0.051275
	357.036041	0.37586	-1.4117	0.002404
	534.091382	1.9412	0.95695	0.091652
	329.0883684	1.9392	0.95543	0.090417
	657.5845803	0.37606	-1.411	0.022369
	264.2405442	1.9379	0.95449	0.4979
	118.0510004	1.937	0.95381	0.085635
	397.0800656	1.9365	0.95347	0.16501
	116.9942366	1.9363	0.95327	0.18873
	697.099457	0.37615	-1.4106	0.0094767
	205.7096983	0.37643	-1.4095	0.02957
	152.5348415	0.37681	-1.4081	0.01177
	396.3123447	0.37729	-1.4062	0.00016338
	369.1105022	0.37792	-1.4038	0.0080458
	373.3138523	0.37859	-1.4013	0.00062427
	555.3134419	0.3793	-1.3986	0.0079279
	386.1456838	0.37954	-1.3977	0.0095929
	130.0226752	0.38146	-1.3904	0.047813
	554.1753429	1.9214	0.94216	0.36682
	222.0403256	1.9183	0.93981	0.18155
	739.6623668	0.38239	-1.3869	0.046067
	489.1432849	0.38737	-1.3682	0.00022891
	97.02951159	0.3875	-1.3677	0.027542
	683.6009693	0.38753	-1.3676	0.012639
	381.0910256	1.8988	0.9251	0.21474
	454.2848066	0.38781	-1.3666	0.023602
	554.3095153	1.8978	0.92434	0.98619
	219.8150457	1.8961	0.92302	0.16911
	602.5885226	1.8925	0.92026	0.62683
	538.5192561	1.8906	0.91883	0.08939
	239.1390368	1.8905	0.91876	0.52702
	197.1002093	1.8893	0.91783	0.44442
	372.3102691	0.38916	-1.3616	0.00097405
	672.9527132	0.39003	-1.3583	0.00043898
	702.6848747	1.8867	0.9159	0.242
	220.8903716	1.8838	0.91368	0.2946
	133.9916745	1.8833	0.91323	0.066761
	367.3220116	0.39077	-1.3556	0.0070052
	480.2997302	0.39086	-1.3553	0.018393
	173.1284182	1.8767	0.90819	0.24511
	224.652774	1.8762	0.90783	0.067397
	1134.177576	1.8679	0.9014	0.41076
	459.316587	0.3911	-1.3544	0.02239
	297.2616909	1.8651	0.89925	0.66248
	219.3195673	1.8639	0.89834	0.21948
	458.312911	0.39217	-1.3505	0.016235
	363.248878	1.8609	0.89599	0.10475
	496.1365037	0.39253	-1.3491	0.018194
	487.3215979	0.39302	-1.3473	0.024644
	633.4961821	1.8561	0.89228	0.10687
	564.2292382	1.8527	0.8896	0.46304
	408.2416347	0.39434	-1.3425	0.0058304
	742.5398963	1.8512	0.88843	0.071681
	210.017265	1.8496	0.88723	0.18099
	129.038672	1.8488	0.88659	0.66585
	205.5396418	0.39532	-1.3389	0.02226
	617.5969351	1.8445	0.88325	0.14129
	689.2090187	1.8443	0.88308	0.14744
	385.1390102	1.8408	0.88032	0.15896
	371.1011094	1.838	0.87818	0.51584
	410.2916035	1.834	0.87496	0.21695
	134.0812659	1.8333	0.87444	0.54957
	630.1902679	1.8329	0.87411	0.40056
	807.4989701	0.39648	-1.3347	0.00053603
	206.086366	0.39758	-1.3307	0.015355
	1075.303897	1.8271	0.86955	0.51326
	731.4674447	0.39872	-1.3266	0.00026862
	336.2299203	0.39925	-1.3246	0.002265
	688.5511265	1.8234	0.86664	0.15507
	189.0383993	1.8231	0.86642	0.13939
	528.2947507	0.39951	-1.3237	2.93E-07
	654.5662852	0.4002	-1.3212	0.00068456
	213.1497255	0.4003	-1.3209	0.0018063
	312.1205868	0.40041	-1.3205	0.0050088
	712.6436272	0.40112	-1.3179	0.0012401
	150.0640528	1.8099	0.85593	0.090497
	606.3169048	1.8086	0.85486	0.23619
	806.4893214	0.40169	-1.3158	3.30E-05
	309.1747462	1.8064	0.85315	0.12648
	373.1606264	1.8036	0.85089	0.1025
	594.2768562	1.8033	0.85062	0.11609
	671.4478614	0.40183	-1.3153	2.31E-05
	358.1636636	1.8029	0.85029	0.24496
	696.2041821	0.40374	-1.3085	0.00011687
	192.0655555	1.7982	0.84652	0.25599
	223.0463846	1.7979	0.84634	0.3785
	224.023734	1.7945	0.84359	0.3056
	159.1026579	0.40459	-1.3055	0.0022791
	407.2382037	0.40462	-1.3054	0.0050671
	847.5888447	1.7878	0.8382	0.15392
	724.5103398	0.4046	-1.3054	0.024742
	151.0963459	1.7845	0.8355	0.75902
	657.5846045	0.40551	-1.3022	0.03387
	690.4980182	0.40786	-1.2939	2.91E-05
	399.3120151	1.783	0.83433	0.19571
	528.2450199	0.41044	-1.2847	0.003374
	206.0982749	0.41155	-1.2809	0.010462
	201.1326132	1.7763	0.82889	0.059552
	534.1411645	1.7754	0.82815	0.099106
	720.5288724	1.7738	0.82683	0.49182
	161.045763	0.41296	-1.2759	0.036945
	379.1191876	1.7717	0.82516	0.26754
	224.0102717	1.7708	0.82438	0.17511
	133.0860818	1.7697	0.82347	0.44594
	404.1812213	1.7696	0.82343	0.25635
	460.3286067	0.41302	-1.2757	0.00091532
	223.9585734	1.7657	0.82023	0.29671
	688.4920978	0.41322	-1.275	6.01E-05
	170.1539648	1.7612	0.81658	0.43208
	711.6310031	0.41356	-1.2738	0.0020071
	343.2322114	0.4136	-1.2737	0.0012658
	185.1546411	1.7574	0.81341	0.57937
	273.9430137	0.41444	-1.2708	0.0048414
	300.1648823	0.41449	-1.2706	0.0092948
	796.9340794	0.41524	-1.268	0.0098329
	173.1237342	1.7504	0.80769	0.067739
	485.1966858	0.41544	-1.2673	0.014702
	453.281961	1.7492	0.80669	0.18762
	590.3808073	0.4156	-1.2667	0.04014
	205.0124608	1.7478	0.80553	0.067064
	710.6281395	0.41592	-1.2656	0.00096364
	112.0869812	1.7435	0.802	0.43781
	713.6469332	0.41656	-1.2634	0.0016908
	779.6995165	1.7373	0.79686	0.67733
	672.4513143	0.41692	-1.2622	5.19E-05
	405.0293639	1.7351	0.79505	0.05275
	134.0812667	1.7338	0.79397	0.58581
	660.460935	0.41759	-1.2598	1.85E-05
	507.2732935	0.41799	-1.2585	0.0072014
	161.0566548	0.4191	-1.2546	0.0026877
	219.9025129	1.7288	0.78975	0.27061
	661.4642728	0.41938	-1.2537	2.61E-06
	671.9495632	0.41943	-1.2535	6.27E-06
	342.2636112	0.41973	-1.2525	0.02175
	128.0353762	1.7252	0.78674	0.29615
	219.5616428	1.7227	0.78469	0.26419
	529.2486394	0.42023	-1.2507	0.0038534
	127.123092	1.7222	0.78425	0.28745
	412.3068773	0.42182	-1.2453	0.0021274
	303.1371289	0.42185	-1.2452	0.0042824
	673.4918332	1.7196	0.78208	0.11381
	762.5697342	0.42236	-1.2435	0.00094568
	808.5883251	1.7187	0.78132	0.31008
	1136.780349	1.7173	0.78014	0.30746
	424.1709993	0.42256	-1.2428	0.014764
	710.6275635	0.42275	-1.2421	0.0015874
	764.5766465	0.42336	-1.2401	0.030222
	675.5057562	1.716	0.77906	0.39004
	177.0227013	0.42367	-1.239	1.23E-05
	505.3023767	0.42366	-1.239	0.020604
	369.0139407	1.7111	0.77492	0.20553
	779.6084453	1.7096	0.77364	0.30024
	220.5032751	1.7081	0.7724	0.4532
	223.7786819	1.7073	0.77172	0.51072
	773.6192257	1.7065	0.771	0.26345
	205.4308977	0.42451	-1.2361	0.031922
	860.5335663	1.7052	0.76995	0.090092
	263.0779089	0.42533	-1.2334	0.049134
	658.4567213	0.42579	-1.2318	0.030939
	738.6587232	0.42658	-1.2291	0.0023791
	114.0915133	1.7045	0.76935	0.54192
	310.1757122	1.7029	0.76802	0.45672
	275.1345418	0.42692	-1.2279	6.23E-05
	192.5759884	0.42698	-1.2278	0.020884
	512.4669733	1.7	0.76552	0.35697
	279.2322258	1.6995	0.76515	0.82245
	864.5632542	1.6936	0.76013	0.16746
	739.6620033	0.42803	-1.2242	0.0026797
	718.4743195	0.42876	-1.2217	1.98E-06
	122.0812066	1.6864	0.75398	0.73211
	712.6444577	0.42934	-1.2198	0.0010855
	292.9826893	0.42979	-1.2183	0.0491
	203.868851	1.6828	0.75084	0.35404
	626.2992726	1.6821	0.75025	0.4691
	539.171779	1.6781	0.74684	0.59324
	713.6481578	0.42985	-1.2181	0.00098057
	146.980168	1.6765	0.74543	0.40599
	538.5383785	1.6734	0.7428	0.10769
	224.3525799	1.6723	0.74185	0.22155
	217.1048987	1.6721	0.7417	0.26327
	740.055232	1.6692	0.73914	0.33525
	540.8998936	1.6691	0.73909	0.39222
	386.3263597	0.43043	-1.2161	0.0026637
	205.7315536	0.4307	-1.2152	0.0061265
	279.0678951	1.6665	0.73682	0.25864
	205.3755992	0.43089	-1.2146	0.036768
	270.2526352	1.661	0.73202	0.17925
	824.5260063	0.43153	-1.2125	0.00042657
	379.2473353	0.43175	-1.2117	0.0092446
	335.330736	1.656	0.72767	0.26754
	147.0297374	1.6546	0.72647	0.99857
	353.2006361	1.6544	0.72628	0.11526
	810.5188872	0.43205	-1.2107	0.013751
	378.0739187	0.43239	-1.2096	0.0052921
	205.5455102	0.43241	-1.2095	0.011733
	220.2464242	1.6475	0.72024	0.19462
	205.3854624	0.43247	-1.2093	0.043293
	805.485878	0.43357	-1.2057	1.60E-05
	468.3080364	0.43374	-1.2051	0.00012607
	312.1822967	0.43426	-1.2034	0.023208
	781.5539735	1.6369	0.71096	0.55696
	114.845555	1.6336	0.70801	0.75959
	426.1308791	1.6332	0.70767	0.39465
	849.7703688	1.633	0.70757	0.5982
	311.1459353	0.43484	-1.2014	0.00013293
	322.0455013	0.43616	-1.1971	6.02E-05
	308.0994581	0.43653	-1.1959	0.00061727
	693.3628649	1.631	0.70576	0.21768
	144.1017639	0.43794	-1.1912	0.00026419
	185.9891912	0.43876	-1.1885	2.24E-05
	221.0115136	1.6282	0.70324	0.65994
	246.1639147	0.43908	-1.1875	6.21E-05
	251.0846027	1.6272	0.70237	0.064668
	220.4197973	1.6271	0.70227	0.41102
	231.1601983	0.4393	-1.1867	0.00053303
	482.3244681	1.6231	0.69876	0.16453
	502.1960093	1.623	0.69867	0.34624
	399.3295593	0.43932	-1.1866	0.00040406
	155.0593472	0.43956	-1.1859	2.35E-06
	712.4910537	1.6211	0.69699	0.22806
	689.4953562	0.4413	-1.1802	0.00019361
	353.0679197	1.616	0.69243	0.43423
	219.9484881	1.6143	0.69095	0.090092
	322.1061667	0.44379	-1.172	0.011733
	206.0903585	0.44399	-1.1714	0.0049961
	789.5466025	1.6105	0.68747	0.058144
	736.5777825	1.6103	0.68732	0.39486
	342.2288257	0.44407	-1.1712	0.0010721
	208.1627429	1.6077	0.68498	0.61005
	163.0791509	0.44411	-1.171	0.0014247
	220.2705587	1.6054	0.68292	0.43283
	513.337058	0.44411	-1.171	0.021587
	155.0656839	0.44617	-1.1643	1.13E-05
	628.1934341	1.6013	0.6792	0.44544
	342.2288315	0.44653	-1.1632	0.0011086
	357.1876244	0.4468	-1.1623	0.031291
	792.7056484	0.44691	-1.1619	0.029886
	595.2887549	1.5982	0.67644	0.44525
	207.0149297	0.44808	-1.1582	0.0005244
	205.5060234	0.4496	-1.1533	0.03387
	577.5011419	0.45151	-1.1472	0.019217
	235.0922422	1.5972	0.67557	0.14724
	666.2433564	0.45181	-1.1462	0.031729
	662.5317142	1.5963	0.67469	0.72057
	545.1891721	0.45193	-1.1458	0.0034467
	302.1799481	0.45234	-1.1445	0.0038301
	587.3538606	0.4525	-1.144	0.0020349
	398.3260336	0.45255	-1.1438	0.00042826
	166.0441179	1.5939	0.6726	0.4819
	717.4705912	0.4526	-1.1437	4.06E-07
	405.1608237	0.45484	-1.1366	0.0004753
	202.9978976	0.45584	-1.1334	0.046415
	192.38836	1.5918	0.67062	0.42571
	203.503609	0.4559	-1.1332	0.02175
	312.2536946	1.5905	0.66947	0.67118
	284.267812	1.5873	0.66655	0.1393
	179.0351615	0.456	-1.1329	0.0033965
	524.3721662	1.5855	0.66494	0.30296
	366.1099082	0.456	-1.1329	0.03098
	408.2290459	1.5795	0.65943	0.16009
	203.5094419	0.45695	-1.1299	0.041744
	662.4745112	0.45705	-1.1296	0.00012378
	643.434512	0.45736	-1.1286	0.012435
	420.3933789	1.5733	0.65381	0.073711
	129.0659239	1.5723	0.65289	0.13565
	683.2055472	1.5713	0.65199	0.90717
	1095.8343	1.5711	0.65178	0.89785
	772.6202976	0.45757	-1.1279	0.031896
	346.0808219	0.45826	-1.1258	0.0061515
	274.1392705	0.45885	-1.1239	0.044582
	81.0455774	1.5678	0.6487	0.21165
	115.0399126	1.5673	0.64829	0.060213
	428.2746134	1.5669	0.64795	0.11732
	594.3068841	0.45928	-1.1226	0.00051323
	205.4230315	0.46026	-1.1195	0.0073278
	472.3992272	1.5624	0.64373	0.057619
	436.3410985	1.5622	0.64358	0.47993
	630.3677654	1.5622	0.64355	0.23138
	297.2900093	1.5613	0.64277	0.30867
	358.2588597	1.561	0.64249	0.11617
	401.3276344	1.5593	0.6409	0.13265
	366.1078598	1.5578	0.63949	0.15972
	538.5383802	1.5571	0.63888	0.24338
	386.1445996	1.5571	0.63882	0.099823
	592.5845442	1.5569	0.63864	0.82393
	667.2200566	0.46039	-1.1191	0.039963
	243.1797097	1.5531	0.63519	0.26512
	137.0357614	0.46098	-1.1172	0.00017474
	123.9019336	1.5504	0.63267	0.11844
	280.0628704	1.5504	0.63263	0.19246
	93.04579972	0.46327	-1.1101	7.49E-05
	194.0822764	1.5499	0.63218	0.16652
	225.0251495	1.5498	0.63211	0.52051
	219.5332588	1.5491	0.63144	0.27138
	520.5087252	1.5491	0.63141	0.31417
	545.1537956	1.5479	0.63036	0.27622
	215.1652226	0.46467	-1.1057	0.00011434
	718.5304063	1.547	0.62951	0.093396
	690.5055466	0.46528	-1.1038	0.00095511
	153.0306211	0.46589	-1.1019	0.00037513
	301.1189998	0.46709	-1.0982	0.046926
	161.7573609	0.46808	-1.0952	0.029406
	78.95892134	1.5431	0.62581	0.24714
	200.129258	1.5421	0.62487	0.058404
	467.1472613	1.5415	0.62432	0.55983
	142.9988228	0.46846	-1.094	6.15E-05
	692.9332155	1.5384	0.6214	0.3726
	661.5268978	1.5371	0.62019	0.25279
	149.0741812	0.46881	-1.0929	0.00042657
	109.0407274	1.5358	0.61895	0.12409
	219.6031165	1.5352	0.61845	0.24736
	809.5079133	0.46926	-1.0915	6.59E-05
	242.1764349	1.5338	0.61714	0.27615
	363.0917505	1.5325	0.61592	0.23338
	217.0831926	0.46968	-1.0903	0.047408
	570.9974112	0.46972	-1.0901	0.0016014
	220.0316041	1.5258	0.60959	0.55963
	314.0847134	1.5254	0.60921	0.84069
	221.1901461	1.525	0.60885	0.69977
	246.1810525	1.5242	0.60803	0.21948
	897.2445986	0.47133	-1.0852	0.035234
	222.0915056	1.52	0.60403	0.077355
	372.2393233	1.5167	0.60095	0.10044
	687.5419339	1.5164	0.60064	0.33905
	170.6106251	0.47266	-1.0811	0.010407
	315.2545918	1.5146	0.59894	0.067598
	529.1589095	1.5145	0.59888	0.50707
	171.102705	1.5139	0.59824	0.87663
	358.2585683	1.5129	0.59727	0.12005
	691.5088712	0.47285	-1.0806	0.00045754
	371.3534964	1.5117	0.5962	0.69774
	327.007836	1.5108	0.59533	0.29721
	340.9408519	0.47352	-1.0785	6.64E-06
	187.0250091	1.5072	0.5919	0.3822
	622.3374497	1.5065	0.59116	0.175
	768.5878458	1.5042	0.58903	0.51463
	224.4495743	1.5036	0.58845	0.53333
	457.4079018	0.47354	-1.0784	0.0092948
	745.5576488	1.5018	0.58673	0.79939
	131.0905823	1.5018	0.58667	0.063971
	324.0587477	0.47398	-1.0771	0.012328
	219.4481765	1.4978	0.58284	0.40085
	220.6504804	1.4961	0.58117	0.53211
	771.6031241	1.4955	0.58059	0.66679
	952.7333596	0.47406	-1.0769	0.022939
	194.0846453	1.4925	0.57769	0.43089
	426.261618	0.47432	-1.0761	0.00068594
	205.4190907	0.47441	-1.0758	0.012167
	592.8661767	1.4923	0.5775	0.096987
	537.5348841	1.4916	0.57686	0.2991
	205.4427455	0.47456	-1.0753	0.026088
	270.0772956	1.4903	0.57559	0.087685
	398.3258095	0.47468	-1.075	0.00087804
	110.9853041	0.47494	-1.0742	6.23E-05
	203.1320458	0.47494	-1.0742	0.0040066
	245.1605174	0.47502	-1.0739	0.00013293
	163.0533478	0.47513	-1.0736	0.010416
	704.2106415	1.4854	0.57086	0.55009
	220.648378	1.4853	0.57079	0.44513
	335.3307401	1.4849	0.57038	0.43779
	498.1362389	0.47585	-1.0714	0.039753
	283.0184716	0.47588	-1.0713	0.00022158
	333.5639467	0.4767	-1.0688	0.0016014
	775.6016387	1.4828	0.56837	0.12974
	565.5528731	1.4823	0.56786	0.74671
	295.1285538	1.4822	0.56772	0.15154
	224.0508067	1.4809	0.56651	0.37024
	136.0615238	1.4808	0.56637	0.06912
	221.1214472	1.4807	0.56628	0.21768
	87.09986254	1.4806	0.56617	0.12073
	117.4347434	1.4796	0.56517	0.33973
	426.2616648	0.47677	-1.0686	0.00042826
	629.194539	1.4771	0.56274	0.61746
	244.0679135	0.47706	-1.0678	0.0050059
	407.2684046	1.4759	0.5616	0.33153
	388.1192406	1.4752	0.56091	0.28219
	330.0697816	0.47847	-1.0635	0.0028399
	203.287509	0.47896	-1.062	0.042901
	123.9019208	1.4738	0.55949	0.2651
	700.5273322	1.4722	0.55801	0.57737
	199.0016151	0.4792	-1.0613	6.87E-06
	424.2477309	0.47928	-1.0611	6.50E-07
	213.1861199	1.4711	0.55693	0.054044
	202.7557608	0.47952	-1.0603	0.043919
	368.1666715	0.47958	-1.0602	0.0011377
	538.0837576	0.48001	-1.0589	0.030608
	219.6577029	1.4698	0.55562	0.80836
	631.1903035	1.469	0.5548	0.7323
	415.3247029	0.48006	-1.0587	0.0004133
	535.0974791	1.468	0.55383	0.55191
	454.3886204	0.48034	-1.0579	0.00036747
	154.0624061	0.4808	-1.0565	1.79E-06
	226.9422785	0.48175	-1.0536	6.26E-05
	364.2594482	1.4659	0.55183	0.058021
	210.9318461	1.4656	0.55147	0.16131
	283.2548985	0.48449	-1.0455	0.031027
	191.0849333	0.48476	-1.0447	0.0030385
	205.5673237	0.48643	-1.0397	0.0021949
	387.1544939	1.4637	0.54962	0.12663
	374.096074	0.48645	-1.0396	0.00067919
	339.3005014	1.4623	0.54824	0.58017
	578.2124379	1.4621	0.54809	0.10018
	202.9845379	0.48786	-1.0355	0.010674
	736.5109561	0.48809	-1.0348	0.00017408
	114.8441817	1.4608	0.54673	0.53655
	322.8470451	1.4606	0.54654	0.46257
	720.4880532	0.48853	-1.0335	0.00016291
	198.8935198	0.48909	-1.0318	0.034821
	154.0623922	0.48968	-1.0301	3.39E-06
	205.515903	0.49182	-1.0238	0.031291
	245.2265207	1.4569	0.54288	0.99384
	228.1605842	1.456	0.54204	0.11342
	244.1908118	1.4544	0.54045	0.53022
	719.4844831	0.49265	-1.0214	0.00034915
	220.4746265	1.453	0.53908	0.36612
	338.1324744	0.49268	-1.0213	0.0011419
	340.1187548	0.49336	-1.0193	0.0017078
	576.1991908	1.4527	0.53873	0.28473
	223.9158658	1.4492	0.53526	0.28844
	539.3946171	1.4491	0.53519	0.56074
	740.5535181	1.4481	0.53418	0.12663
	492.1597989	0.49456	-1.0158	0.023805
	242.8731117	0.49468	-1.0154	0.009834
	739.6378526	1.4464	0.53244	0.52471
	737.5145264	0.49484	-1.015	0.00016329
	725.2513465	0.49868	-1.0038	0.0054831
	203.6146512	0.49877	-1.0035	0.013482
	809.5153379	0.50083	-0.99762	0.0038371
	223.9046061	1.4447	0.53076	0.39274
	705.2103382	1.4446	0.53068	0.61331
	667.1339679	0.50209	-0.99399	0.0062024
	144.9820861	1.4435	0.52954	0.47729
	728.5602488	1.4426	0.52869	0.22336
	135.029949	0.50248	-0.99285	0.0037885
	483.1840013	0.50253	-0.99272	0.00072613
	863.5610822	1.442	0.52805	0.28745
	197.1033193	0.50256	-0.99265	0.0041962
	402.3485364	0.50406	-0.98832	0.0035684
	101.0720644	1.44	0.5261	0.066599
	220.3013113	1.4391	0.52512	0.46883
	385.1389483	1.4384	0.52448	0.28633
	766.6901825	0.50578	-0.98342	0.0012402
	196.0617827	1.4379	0.52393	0.076963
	422.1496027	0.50639	-0.98169	0.0032401
	778.5364931	1.4369	0.523	0.45327
	331.0759463	0.50672	-0.98074	0.022369
	323.0991749	1.435	0.521	0.13392
	537.5347781	1.4342	0.52028	0.42222
	408.2244758	0.50731	-0.97906	0.031603
	676.4902089	0.50786	-0.9775	0.00013293
	86.0350803	1.4322	0.51828	0.64524
	399.2948041	1.4321	0.51816	0.93135
	214.1893385	1.4319	0.51792	0.14961
	361.2214534	1.4318	0.51783	0.80416
	220.7186741	1.4317	0.51776	0.69709
	213.0983569	0.50789	-0.97742	0.029695
	822.7517385	1.4309	0.51697	0.36612
	548.4751638	0.5082	-0.97655	0.00016291
	168.0278791	1.4306	0.51666	0.067905
	177.6184337	1.4291	0.51507	0.10036
	704.5211912	0.50963	-0.97247	7.69E-05
	739.5547307	1.4272	0.51318	0.49304
	116.9243208	1.427	0.513	0.82835
	765.510498	0.50968	-0.97233	1.63E-06
	600.2100531	1.4248	0.51072	0.37021
	705.5246429	0.50978	-0.97205	7.47E-05
	191.0544286	1.4238	0.50977	0.12035
	689.2090174	1.4232	0.50915	0.076933
	790.1459838	0.51018	-0.97092	0.010443
	233.9147283	1.421	0.50691	0.687
	362.0909124	0.511	-0.96862	0.026051
	246.1808892	0.51179	-0.96639	0.00020876
	174.0554606	1.4197	0.50555	0.322
	357.111009	1.4196	0.50553	0.20153
	386.326373	0.51406	-0.96	0.019468
	151.0963125	1.4186	0.50451	0.58581
	233.9146747	1.4186	0.50449	0.44465
	563.5500257	1.4185	0.50439	0.50972
	499.454836	1.4183	0.50419	0.57177
	189.1233117	1.4181	0.50396	0.15856
	133.1081486	1.417	0.50289	0.78126
	296.25825	1.4166	0.50238	0.40847
	226.3225012	1.4162	0.50203	0.8818
	177.0950085	1.4161	0.50187	0.22321
	735.4974989	0.51472	-0.95813	0.045371
	677.4933923	0.51512	-0.95702	0.00016669
	564.1089422	0.51516	-0.95692	0.0004826
	452.2785724	0.51525	-0.95665	0.0008685
	219.4721241	1.4114	0.49709	0.47109
	321.1474113	0.51526	-0.95662	0.0072132
	318.1290275	0.51559	-0.9557	0.0021198
	218.1328309	1.4098	0.49554	0.10209
	368.1093909	0.51596	-0.95467	0.044832
	1095.332767	1.4094	0.49511	0.49811
	219.8894522	1.4085	0.49418	0.57988
	790.5226784	0.51623	-0.95391	4.61E-06
	158.0822462	1.4068	0.49245	0.70565
	414.321076	0.51638	-0.95349	0.00016291
	273.883726	1.4066	0.49225	0.20012
	779.517501	1.4063	0.49192	0.90672
	298.2740106	1.4056	0.49118	0.10378
	556.493277	0.51681	-0.9523	0.042848
	113.0708619	1.4052	0.49074	0.4188
	207.0512792	1.405	0.49062	0.3561
	821.5733155	1.4044	0.48991	0.15175
	144.9272222	1.4006	0.48605	0.34128
	642.319033	1.4004	0.48585	0.74639
	327.2906269	1.4002	0.48568	0.15023
	355.0976187	1.3991	0.48449	0.095337
	184.9857594	0.5177	-0.94982	5.15E-05
	119.0832806	1.3978	0.48315	0.10342
	143.9157072	1.397	0.48231	0.39954
	346.1254419	0.51783	-0.94946	0.00065768
	687.5419769	1.3962	0.48152	0.46883
	1012.179126	0.51834	-0.94804	0.041097
	343.1893425	1.394	0.47923	0.80774
	484.4354504	1.3935	0.47868	0.41558
	336.0668649	0.51916	-0.94574	0.044576
	807.5015043	0.51947	-0.94488	0.00015016
	827.5450437	0.52041	-0.94228	0.0029594
	220.8066797	1.3867	0.47165	0.49811
	141.1132219	1.3858	0.47069	0.46257
	333.0512682	1.3857	0.47059	0.36277
	176.0916535	1.3857	0.47057	0.21981
	224.7272895	1.3857	0.47057	0.40397
	208.0981027	1.3849	0.46979	0.088951
	1072.304611	1.3843	0.46914	0.70626
	355.3682675	1.3842	0.4691	0.69419
	294.2425036	1.3836	0.46844	0.5225
	745.5416851	0.52043	-0.94223	0.0026498
	294.0298124	0.52097	-0.94073	0.00060707
	987.1807643	0.52108	-0.94042	0.021802
	806.785965	1.3821	0.46688	0.78522
	476.2763148	1.3806	0.46533	0.38133
	702.2131209	1.3803	0.46502	0.55683
	254.0803565	0.52134	-0.93971	7.32E-05
	1073.305319	1.3793	0.46393	0.84547
	566.5498351	1.3784	0.46304	0.62487
	519.177956	0.52155	-0.93911	0.0035684
	779.4262197	1.376	0.46046	0.69635
	179.0484251	0.5217	-0.9387	0.018102
	703.2125861	1.3752	0.45962	0.59346
	145.0970372	1.3749	0.45933	0.46798
	183.6455001	1.3747	0.45916	0.48768
	261.1262998	0.52175	-0.93856	0.002266
	215.1153771	1.3739	0.45826	0.085087
	509.0057066	0.5222	-0.93732	0.0051213
	337.1290932	0.52223	-0.93725	6.25E-05
	667.1224256	0.52434	-0.93143	0.0020789
	257.2226312	1.3731	0.45742	0.68202
	766.6894486	0.5249	-0.92989	0.011066
	134.0812669	0.52584	-0.9273	0.00062427
	227.9372571	0.52633	-0.92596	0.011826
	220.4505514	1.371	0.45519	0.5762
	846.7516276	1.3706	0.45478	0.7422
	356.2087222	1.3705	0.45471	0.20877
	355.1540516	1.3692	0.45331	0.085152
	863.5597425	1.369	0.45313	0.072468
	450.2629233	0.52749	-0.92279	0.0003372
	176.0872819	1.3667	0.4507	0.30504
	733.5050654	0.52751	-0.92273	0.0035187
	682.9740683	1.3663	0.45026	0.93878
	359.1204656	0.52766	-0.92232	0.00060436
	79.02132541	1.3655	0.44946	0.36897
	808.5048779	0.52951	-0.91726	0.00032933
	163.0613491	1.3639	0.44778	0.21254
	218.1263366	1.3639	0.44772	0.16302
	162.0758904	0.53062	-0.91424	0.00032494
	378.1441679	1.3632	0.44702	0.46307
	254.6981551	0.53092	-0.91345	0.0019595
	764.5068932	0.53213	-0.91016	5.81E-07
	826.542188	0.53295	-0.90792	0.0026048
	767.6924816	0.53317	-0.90732	0.0026091
	219.498328	1.3606	0.44422	0.5479
	134.0351451	1.36	0.44363	0.60177
	659.5108904	1.3597	0.44327	0.48788
	225.19582	1.3594	0.44299	0.57886
	1082.904117	1.3593	0.44282	0.35705
	119.0236034	0.53395	-0.90523	0.0037174
	219.5681319	1.3588	0.44235	0.54874
	362.0833491	0.53404	-0.90498	0.025208
	448.164976	1.3587	0.44226	0.30936
	290.0858348	1.3575	0.44099	0.30584
	547.4717763	0.53409	-0.90485	9.33E-05
	765.6768237	0.53486	-0.90276	0.010373
	1137.379277	1.352	0.43507	0.61815
	219.5005167	1.3517	0.43481	0.30315
	509.2888184	0.53519	-0.90187	0.0031814
	165.0408215	1.3513	0.43438	0.59634
	767.6927375	0.53538	-0.90137	0.012152
	223.8079276	1.351	0.43402	0.756
	647.4579756	1.3508	0.43378	0.3175
	524.4665536	1.3498	0.43277	0.31008
	354.0272719	1.3497	0.43266	0.1044
	617.8834162	1.3489	0.43182	0.51847
	156.066564	1.3477	0.43053	0.11346
	293.1804761	1.3463	0.42901	0.1747
	224.1857227	1.3459	0.42861	0.72376
	224.0147804	1.3445	0.42712	0.47964
	174.1318264	1.3443	0.42684	0.22431
	342.1926857	0.53618	-0.89921	0.019358
	254.6981912	0.53669	-0.89785	0.0055734
	564.5535421	1.3429	0.42531	0.75939
	225.0839506	1.342	0.42441	0.13827
	719.783348	1.3416	0.42397	0.47308
	295.245833	1.3411	0.42346	0.58661
	224.4608776	1.3411	0.42338	0.43775
	686.4763475	0.53715	-0.8966	2.16E-05
	539.1619126	1.3406	0.42293	0.69709
	303.1262859	0.53756	-0.89549	0.024817
	167.0850609	1.3369	0.41886	0.097525
	277.1232713	0.53766	-0.89524	0.00016901
	525.0284747	0.53772	-0.89506	0.0022556
	791.5258789	0.5396	-0.89005	3.51E-06
	224.0305289	1.3349	0.41675	0.37618
	606.9437768	1.3345	0.41628	0.55805
	338.0816707	0.53991	-0.88922	8.74E-05
	731.5401636	0.5402	-0.88842	4.38E-05
	400.1949841	1.3336	0.41528	0.07397
	250.0506908	1.3328	0.41451	0.6841
	300.0496198	0.54064	-0.88726	0.020929
	535.5194636	1.3316	0.41318	0.92898
	683.0509229	1.3315	0.41304	0.87251
	474.1789351	0.54082	-0.88678	0.00097405
	144.9820704	1.3308	0.41235	0.75788
	203.275897	0.54149	-0.88498	0.010443
	506.6983413	0.54215	-0.88323	0.018479
	285.1263665	1.3295	0.41086	0.064245
	149.0741895	0.54277	-0.88159	0.00081231
	352.3211326	1.3288	0.41009	0.54019
	359.0497901	0.54287	-0.88133	0.0004878
	527.9584934	0.54325	-0.88031	6.19E-05
	189.1230632	1.3257	0.40671	0.3499
	721.4923355	0.54408	-0.87811	0.00046937
	189.1344722	1.3253	0.40636	0.051656
	852.2470362	1.3247	0.40568	0.7323
	333.0632941	0.54525	-0.87502	0.0013337
	764.6735429	0.54551	-0.87433	0.013183
	407.2208551	0.54589	-0.87332	3.41E-06
	780.5513165	1.3228	0.40364	0.93933
	171.0719298	1.3227	0.40344	0.52181
	1008.35891	1.3215	0.40217	0.47342
	194.044766	1.3214	0.40208	0.20258
	219.8806843	1.3207	0.40128	0.52471
	494.2529187	0.54622	-0.87244	0.00014101
	292.0592331	1.3198	0.40027	0.1966
	194.0283385	0.54661	-0.87142	0.0032125
	226.0902062	1.3195	0.40004	0.53074
	146.0924633	1.3193	0.39976	0.095899
	394.068185	1.3193	0.39974	0.83071
	329.1929214	1.3189	0.39934	0.12223
	187.1089457	1.3186	0.39905	0.66419
	135.0310943	1.3177	0.39806	0.72552
	224.6120988	1.3171	0.39736	0.47904
	709.7720949	1.3164	0.3966	0.28547
	203.6868041	0.5473	-0.86959	0.02152
	730.5367769	0.54779	-0.86831	5.27E-05
	299.2596868	1.3157	0.39581	0.54424
	219.4089044	1.3151	0.3952	0.62403
	325.3213861	1.3132	0.39307	0.050426
	408.2759501	1.3113	0.39103	0.18632
	699.1152064	1.311	0.39062	0.10186
	220.6108925	1.3107	0.3903	0.66636
	754.5356182	1.3105	0.39008	0.8317
	131.0787877	1.3103	0.38985	0.61275
	689.1556696	0.54803	-0.86768	0.001873
	319.1339277	0.54841	-0.86667	0.0013616
	453.2822652	0.54861	-0.86614	2.92E-06
	219.9506124	1.3084	0.38778	0.5479
	218.333543	1.308	0.38733	0.83167
	451.266634	0.54988	-0.86281	2.72E-05
	642.4619414	1.3072	0.38647	0.94254
	362.0327213	0.55079	-0.86043	0.045451
	293.1149608	1.307	0.38627	0.36207
	193.1436948	1.3059	0.38505	0.94241
	194.0494002	1.3056	0.38471	0.87263
	220.7648555	1.3054	0.38447	0.53582
	225.086929	1.3049	0.38391	0.095891
	277.123057	0.55225	-0.85661	2.39E-05
	403.2318234	1.3041	0.383	0.66724
	119.0896552	1.304	0.38298	0.12776
	217.1295653	1.304	0.38292	0.1494
	152.0564606	1.3036	0.38255	0.50791
	332.5613225	0.55229	-0.8565	0.00089994
	220.4659248	1.3004	0.37895	0.46257
	187.0250244	1.299	0.37742	0.076796
	278.1263742	0.55318	-0.85419	0.00043149
	452.2763504	0.55382	-0.85252	0.0010521
	554.3100824	0.55414	-0.85168	1.05E-06
	409.279345	1.2967	0.37485	0.20697
	746.5456657	0.55416	-0.85163	0.0062924
	220.3101168	1.2964	0.37456	0.55071
	220.2135333	1.2963	0.37437	0.56151
	148.0965608	0.55424	-0.85142	0.00035441
	293.0997488	1.296	0.37407	0.13611
	220.6878034	1.2955	0.37351	0.52844
	134.0471952	1.2951	0.37311	0.36896
	148.0965759	0.5544	-0.851	0.00029911
	658.2896775	0.55585	-0.84724	0.0032702
	225.0305849	1.2941	0.37195	0.68717
	631.4821053	1.2935	0.37133	0.22156
	730.4664124	0.55594	-0.847	0.001029
	508.0018962	0.55599	-0.84687	0.0011795
	762.5901962	1.2923	0.36992	0.50451
	186.0388206	0.5563	-0.84608	0.039714
	182.1904162	1.2919	0.36946	0.89275
	220.5010212	1.2913	0.36878	0.49643
	195.1228922	1.2906	0.36801	0.82661
	524.2977237	1.2906	0.36799	0.72172
	222.6555103	1.2903	0.36772	0.32478
	415.2113135	1.2902	0.36754	0.63981
	698.9689524	1.2898	0.36712	0.15234
	659.5107404	1.2897	0.36701	0.30399
	515.2543227	0.55706	-0.84408	0.00013195
	198.0525742	0.55789	-0.84194	0.00042751
	565.2095001	0.55839	-0.84065	0.048952
	1133.977057	1.2888	0.36602	0.69778
	195.0855969	1.2885	0.36574	0.61978
	454.2919583	0.55892	-0.8393	0.00052901
	279.133075	0.55918	-0.8386	0.011519
	220.329802	1.2876	0.36474	0.49437
	1195.819169	1.2874	0.3645	0.13149
	123.0449989	1.2872	0.36429	0.084836
	143.9157025	1.2872	0.36425	0.25463
	143.9157045	1.2872	0.36425	0.25463
	143.9157145	1.2872	0.36425	0.25463
	256.2634567	1.2872	0.36418	0.21097
	206.1023488	0.55957	-0.83761	0.0057852
	299.2774766	1.2866	0.36357	0.74174
	224.6753567	1.2861	0.36301	0.70288
	206.0287874	0.55967	-0.83736	0.026795
	119.0833362	1.2859	0.36274	0.18137
	218.9625439	1.2853	0.36208	0.59944
	114.8251444	1.2849	0.36169	0.71477
	665.118042	0.55971	-0.83724	0.00033183
	74.09657583	1.2832	0.35977	0.53333
	207.1593302	1.2828	0.35927	0.71205
	421.0767227	0.56004	-0.83639	0.010459
	265.2526245	1.2824	0.35882	0.08232
	578.225929	1.2819	0.35823	0.71806
	219.6774228	1.2818	0.35813	0.50908
	220.0622776	1.2817	0.35803	0.58488
	310.2392472	1.2814	0.35773	0.14783
	315.1580967	1.2811	0.35736	0.20881
	663.1055921	0.56091	-0.83415	0.00010529
	229.1196546	0.56218	-0.83089	0.045437
	220.5427347	1.2795	0.35557	0.78553
	518.2527833	1.2792	0.35521	0.11413
	209.0305719	1.2791	0.35516	0.49055
	777.2307369	1.279	0.35503	0.65729
	205.8671131	1.2786	0.35455	0.2159
	99.92575785	1.2785	0.35441	0.27177
	279.2524585	1.2782	0.35417	0.79203
	370.2700963	0.56224	-0.83074	0.0072635
	241.1058977	1.2768	0.35257	0.073583
	236.005336	0.56253	-0.83001	3.16E-05
	199.0923735	1.2766	0.35229	0.066442
	354.2023072	1.2762	0.35187	0.89275
	188.1281633	1.2755	0.35103	0.85038
	244.1107094	0.56333	-0.82795	0.034618
	250.0257894	0.56353	-0.82744	0.028875
	117.3372168	1.2754	0.35091	0.97435
	301.118934	0.56479	-0.82421	0.00050653
	687.4796422	0.56514	-0.82331	3.91E-05
	219.0191576	1.2734	0.34867	0.41417
	217.0832247	0.56518	-0.82321	6.79E-06
	483.2295643	0.5656	-0.82215	0.031257
	371.1402123	1.2713	0.34631	0.070101
	258.0596548	1.2711	0.34604	0.44592
	144.1110368	1.271	0.34601	0.37721
	224.6279669	1.2707	0.34563	0.62289
	120.0904499	1.2699	0.34468	0.19531
	226.1802458	1.269	0.34374	0.53593
	464.278611	0.56778	-0.8166	0.020808
	219.1335935	1.2674	0.34188	0.82912
	196.0968144	1.2661	0.34041	0.098742
	196.0968655	1.2658	0.34	0.098787
	569.2732477	0.5685	-0.81476	0.00017834
	337.1422794	0.56895	-0.81364	0.032583
	821.5178521	1.2644	0.33848	0.10781
	224.0938111	1.2641	0.33811	0.51352
	198.0889713	1.2639	0.33787	0.054524
	555.3135604	0.56939	-0.8125	1.03E-05
	117.0556177	1.2635	0.3374	0.21045
	631.9018134	0.56941	-0.81245	0.0017911
	253.0936219	1.2634	0.3373	0.2852
	541.0584895	0.56978	-0.81152	8.33E-05
	407.2208977	0.56992	-0.81116	2.99E-06
	566.5704847	1.262	0.3357	0.58847
	564.4699047	1.2619	0.33559	0.48496
	405.0894211	1.2618	0.33552	0.15398
	401.3451525	0.56994	-0.81112	0.00057209
	779.2294185	1.261	0.3346	0.83559
	657.6214218	0.57065	-0.80932	0.00037668
	224.0530341	1.2597	0.33303	0.59406
	778.2288731	1.2594	0.33274	0.79454
	569.2734667	0.57123	-0.80786	0.00016517
	542.0675468	0.57167	-0.80674	0.00031656
	639.430715	0.57313	-0.80306	0.014452
	131.0787867	1.2573	0.33037	0.72573
	224.8427139	1.256	0.3288	0.50956
	1147.32394	1.2556	0.32838	0.80675
	249.0555741	0.57324	-0.80279	0.00012209
	198.1237479	1.2552	0.32792	0.070952
	217.1184921	1.2552	0.32788	0.9612
	480.3109412	1.2549	0.32756	0.11728
	330.2112856	0.57335	-0.8025	0.0049833
	225.189187	1.2537	0.32619	0.65048
	142.0873477	1.2531	0.32549	0.40113
	357.1047851	1.253	0.32536	0.062469
	453.2797715	0.57346	-0.80224	0.002266
	88.01206679	1.2524	0.32469	0.39077
	371.0839119	0.57383	-0.80131	0.0025201
	166.0543492	1.2523	0.32458	0.57603
	593.5976563	1.2519	0.32412	0.7323
	355.1722438	1.2513	0.32345	0.47602
	287.1728403	0.57452	-0.79957	0.0016372
	224.0568947	1.2504	0.32239	0.18607
	355.1251795	0.57469	-0.79913	0.0013983
	853.2485326	1.2499	0.32183	0.75572
	491.1562481	0.57479	-0.79889	0.0061154
	221.0062419	0.57563	-0.79678	0.0025552
	303.1447476	1.2471	0.31863	0.26297
	149.0231029	1.247	0.31842	0.88709
	607.0686677	1.2468	0.3182	0.6574
	123.0553378	1.2467	0.31811	0.45115
	570.2769496	0.57594	-0.79601	7.52E-05
	1140.531046	1.2461	0.31744	0.72224
	466.3305346	1.2461	0.31737	0.30096
	477.1722246	1.246	0.3173	0.52421
	134.0812049	0.57596	-0.79597	0.00050653
	190.1437834	1.2452	0.31639	0.82661
	270.2157451	1.2451	0.31631	0.15702
	537.0636024	1.2448	0.31596	0.065177
	223.8774703	1.2431	0.31393	0.83559
	180.0596382	1.2429	0.31372	0.33894
	223.882015	1.2424	0.31315	0.95656
	186.0736932	1.2422	0.31295	0.12619
	190.1437141	1.2415	0.3121	0.82754
	102.0560722	1.2413	0.31186	0.1622
	330.0724831	0.57613	-0.79553	0.00068828
	365.121756	1.2406	0.31106	0.34096
	137.0594476	1.2399	0.31017	0.13241
	223.8460715	1.2394	0.30967	0.66013
	118.08627	1.2392	0.30941	0.14027
	363.0686337	1.2385	0.30857	0.92395
	532.1351992	1.2383	0.30839	0.10341
	688.4896431	0.57701	-0.79333	0.0003913
	727.5495925	1.2375	0.30747	0.77315
	195.0856085	1.2367	0.30655	0.6923
	142.0511518	1.2367	0.30645	0.14026
	203.5542298	0.57755	-0.79197	0.026795
	279.2511392	1.2338	0.30313	0.40927
	567.3545635	1.2338	0.30307	0.12665
	220.2968463	1.2336	0.30284	0.59005
	340.7607558	1.2331	0.3023	0.72376
	124.0587048	0.57784	-0.79125	5.56E-05
	664.1073153	0.57828	-0.79015	0.00018571
	540.7744278	1.2316	0.30059	0.69977
	224.6346229	1.2313	0.30022	0.91879
	73.02930483	1.2312	0.30006	0.44596
	123.0553687	1.2306	0.29938	0.85035
	424.3438667	0.57897	-0.78843	0.013424
	379.7541215	1.2303	0.29895	0.89565
	263.138719	1.2299	0.29856	0.4696
	387.1545893	1.2299	0.29853	0.29693
	506.9930178	0.58001	-0.78585	0.00022928
	115.0763814	1.2291	0.29758	0.41516
	198.0761121	1.229	0.29747	0.57204
	191.1469827	1.2288	0.29724	0.81065
	219.9944348	1.2284	0.2968	0.61338
	218.8277378	1.2271	0.29531	0.92363
	224.0282709	1.227	0.29513	0.76739
	105.9360142	1.227	0.29511	0.8185
	998.2861382	1.2266	0.29471	0.93158
	152.0295797	1.2265	0.29455	0.051018
	494.3236155	0.58025	-0.78525	0.00040406
	606.5676943	1.2258	0.29378	0.098631
	119.0896724	1.2255	0.29335	0.27009
	733.4828259	0.58081	-0.78387	0.039609
	226.1813953	1.2243	0.29198	0.35559
	746.7007516	1.2241	0.29177	0.81562
	235.9128977	1.2239	0.29149	0.73691
	168.1228733	1.2238	0.29134	0.93969
	399.1624936	1.2235	0.29097	0.24751
	495.1182985	0.58108	-0.78319	0.0162
	739.804908	1.2211	0.28819	0.47904
	206.0552278	1.2205	0.28742	0.55696
	540.0549126	0.58113	-0.78306	0.00011178
	279.1370468	0.58132	-0.78258	0.0011772
	306.0809575	1.2197	0.28649	0.13241
	448.9614763	0.58145	-0.78227	0.037657
	1074.303811	1.2189	0.28559	0.97677
	655.3336602	1.2187	0.2853	0.90168
	220.9586168	1.2185	0.28516	0.88484
	806.5647225	1.2178	0.28429	0.80429
	990.9151625	1.2175	0.28389	0.51352
	194.0494071	1.2169	0.28322	0.71842
	220.4527143	1.2167	0.28296	0.61275
	136.0755013	0.58169	-0.78168	0.043178
	846.5835439	1.2162	0.28236	0.88481
	569.1495275	1.2158	0.28196	0.18085
	347.1446246	1.2153	0.28136	0.57638
	661.5269027	1.2151	0.28108	0.70626
	203.4899851	0.58248	-0.77971	0.031994
	292.2285404	1.2146	0.28046	0.20547
	328.1617404	1.2142	0.28004	0.74637
	219.6860585	1.2142	0.28001	0.54817
	173.0454504	1.214	0.27975	0.082122
	231.0989029	1.2137	0.27944	0.38438
	617.7402982	1.2135	0.27915	0.6681
	183.6655485	1.2132	0.27884	0.7193
	793.708252	0.58252	-0.77961	0.029828
	450.2632808	0.58283	-0.77886	2.96E-05
	452.2789405	0.58448	-0.77477	5.54E-06
	549.4876124	0.58614	-0.77068	0.0011524
	789.9456876	0.58708	-0.76837	0.0042488
	203.4938616	0.58715	-0.76821	0.031142
	100.9336839	0.58751	-0.76731	0.010668
	452.2767357	0.58768	-0.7669	0.00050653
	225.3707639	1.2099	0.2749	0.9416
	219.963777	1.2098	0.27475	0.53074
	241.0566247	1.2097	0.2747	0.66089
	859.5302939	1.2096	0.27457	0.067745
	944.4793962	1.2084	0.27306	0.66998
	239.0598761	1.2082	0.2728	0.6338
	226.1558329	1.2074	0.27192	0.84096
	129.0739458	1.2074	0.27189	0.58958
	149.0094796	1.2074	0.27186	0.94176
	118.0863165	1.2072	0.27172	0.15049
	224.4585387	1.2071	0.27158	0.75528
	87.09989359	1.2071	0.27149	0.99574
	219.8500628	1.2068	0.27123	0.51444
	945.1475373	1.2064	0.27076	0.56394
	999.2867955	1.2064	0.27072	0.97425
	220.48565	1.2064	0.27069	0.95194
	769.591607	1.2063	0.27065	0.67008
	335.0435349	0.58995	-0.76133	0.0036029
	219.9660061	1.2058	0.26994	0.72224
	175.0726519	1.2057	0.26991	0.129
	848.7673749	1.2055	0.26963	0.52221
	637.3038413	1.2047	0.26873	0.816
	203.6809249	0.59012	-0.76093	0.031291
	453.2802063	0.59017	-0.76079	0.00035455
	294.1790629	1.2029	0.26647	0.4639
	244.095757	0.59045	-0.76012	0.021872
	474.4293374	0.59082	-0.7592	0.001616
	404.105658	1.2023	0.26582	0.80423
	219.3740237	1.2019	0.26532	0.55363
	219.5376429	1.2019	0.26527	0.57504
	346.0464967	0.59119	-0.75831	0.0002632
	220.7516792	1.2013	0.26457	0.96463
	702.8516993	1.2009	0.26414	0.97558
	314.0776717	1.2008	0.26403	0.74042
	1133.776385	1.2008	0.26395	0.68303
	551.147511	1.2007	0.26384	0.13621
	143.0351425	1.2003	0.26337	0.38485
	115.6025391	0.5922	-0.75584	0.030758
	217.1182112	1.2002	0.26322	0.14035
	162.0548875	1.2001	0.2632	0.35298
	498.1645015	1.2	0.26298	0.55696
	310.0864506	0.59251	-0.7551	0.009572
	776.2307928	1.1991	0.2619	0.7839
	426.2358259	1.199	0.26188	0.50829
	666.1310056	0.59344	-0.75283	4.35E-05
	315.0759055	1.1989	0.26171	0.67992
	746.0964826	0.59422	-0.75092	0.0062924
	666.1198463	0.59436	-0.75059	0.00042486
	789.6183708	1.1968	0.25917	0.76558
	137.0648272	1.1966	0.25888	0.96198
	88.0482981	1.196	0.25825	0.16771
	486.3441469	0.59513	-0.74873	0.0474
	875.5447299	1.1953	0.25742	0.077922
	224.1858304	1.1953	0.25738	0.96462
	222.8004651	1.195	0.25701	0.44242
	1140.030556	1.1949	0.25689	0.82393
	240.0595202	1.1947	0.25667	0.69424
	551.491589	0.59536	-0.74816	0.00043787
	167.0376451	1.194	0.2558	0.79214
	454.2923541	0.59539	-0.7481	0.00010121
	790.6903319	1.194	0.25576	0.93585
	311.313866	1.1928	0.25433	0.47335
	351.0704989	0.59586	-0.74695	0.0085635
	166.0403573	1.1914	0.25265	0.77395
	991.2492671	1.1912	0.25238	0.53074
	743.5757876	1.1906	0.25169	0.055789
	850.2493375	1.1905	0.25163	0.86027
	313.0788757	1.1905	0.25159	0.70296
	401.1986764	1.1899	0.25086	0.60153
	389.1040319	1.1893	0.25016	0.13715
	203.5269844	0.59625	-0.746	0.0014112
	495.3272057	0.59641	-0.74563	0.0013259
	118.828689	1.1888	0.2495	0.55622
	147.0295181	1.1883	0.24891	0.80233
	337.0784976	0.59645	-0.74553	8.76E-06
	220.4175525	1.1882	0.24873	0.7894
	237.1231931	1.1881	0.24865	0.36423
	130.0227117	0.59665	-0.74504	6.60E-06
	234.8725283	0.59867	-0.74017	0.031226
	208.0606097	1.1868	0.24707	0.77551
	443.1888579	1.1862	0.24639	0.67014
	443.1888781	1.1862	0.24639	0.67014
	991.4169864	1.1859	0.24599	0.73508
	234.8725296	0.59867	-0.74017	0.031226
	219.428485	1.1854	0.24538	0.67305
	225.6570416	1.1854	0.24534	0.69754
	220.0601151	1.1853	0.24529	0.86514
	483.2732665	0.5988	-0.73986	2.35E-05
	224.8766304	1.1847	0.24456	0.82686
	203.5406277	0.5992	-0.73889	0.011303
	114.6890375	1.1841	0.24378	0.9715
	664.1147334	0.59983	-0.73738	0.00033556
	657.9555194	0.60018	-0.73653	0.0019065
	224.4044277	1.183	0.24245	0.6747
	282.0569016	1.183	0.2424	0.56498
	339.0639384	0.60028	-0.73629	0.012168
	124.0393747	1.1827	0.24209	0.55259
	455.2959012	0.60032	-0.73619	0.00040406
	165.0408265	1.1823	0.24163	0.71532
	200.1737586	0.60049	-0.73579	0.017389
	149.0801963	1.182	0.24119	0.051054
	380.0871874	1.1817	0.24087	0.15972
	659.5132955	1.1816	0.24074	0.24233
	974.457132	0.60095	-0.73469	0.028068
	132.1019849	1.1807	0.23968	0.3843
	118.0227034	0.60155	-0.73324	0.00014437
	693.0761842	1.1807	0.23962	0.19722
	657.7885437	0.60174	-0.73279	0.001082
	208.9347366	1.1796	0.23834	0.13637
	856.5045509	1.1787	0.23714	0.08692
	224.3728633	1.1784	0.23681	0.75961
	219.3936338	1.1783	0.23672	0.69171
	223.9652713	1.1782	0.23661	0.78196
	578.3103136	1.1782	0.23658	0.61626
	632.2362925	0.60216	-0.73178	0.0047448
	606.6930532	1.1775	0.23567	0.18215
	219.2955774	1.1767	0.23478	0.73773
	115.0763451	1.1766	0.2346	0.15848
	379.083287	1.1764	0.23441	0.085673
	283.2646555	1.1757	0.23353	0.55276
	703.5370059	1.1751	0.23274	0.21656
	970.1045995	1.1748	0.23245	0.59005
	367.3583781	1.1747	0.23231	0.064195
	313.1158565	1.174	0.23146	0.63516
	123.9019407	1.174	0.23145	0.39159
	479.2974313	0.60231	-0.73142	0.0011159
	779.3350614	1.1732	0.23041	0.87578
	662.1025114	0.60264	-0.73062	5.93E-05
	220.3780281	1.1727	0.22982	0.87792
	85.02939871	1.172	0.22893	0.58922
	220.7119951	1.1718	0.22877	0.93274
	1001.284764	1.1714	0.22822	0.97273
	281.0887682	1.1713	0.22817	0.38977
	204.0866688	1.1702	0.22681	0.71887
	613.4253144	1.1701	0.22667	0.60937
	417.3403229	0.60266	-0.73059	0.0017252
	192.0667293	1.1696	0.226	0.087166
	224.7567214	1.1695	0.22589	0.81086
	309.0940488	0.60316	-0.72939	0.01042
	658.1226107	0.60429	-0.7267	0.0013602
	294.2441127	1.1665	0.2222	0.19903
	728.0007977	0.60439	-0.72645	0.030939
	193.03591	0.60452	-0.72614	0.029903
	220.562593	1.1654	0.22081	0.74671
	604.5377727	1.1654	0.22079	0.13548
	224.4879096	1.1653	0.22071	0.84487
	220.0294491	1.1651	0.22047	0.81713
	223.0285272	1.165	0.22032	0.75161
	143.0713724	1.1649	0.22022	0.34848
	565.552699	1.1647	0.21996	0.76892
	533.1373723	1.1646	0.21987	0.12771
	518.3236009	1.1646	0.21984	0.92395
	518.323754	1.1646	0.21984	0.92395
	239.1388263	1.1635	0.2185	0.33779
	697.2909534	1.163	0.21781	0.91882
	689.4931997	0.60457	-0.72603	0.00061102
	1000.285107	1.1624	0.21711	0.95511
	133.0506152	1.1623	0.21702	0.85854
	192.0324148	0.60497	-0.72505	0.002957
	408.1421477	1.1618	0.21631	0.12238
	283.069	1.1611	0.2155	0.28401
	344.1159354	1.1607	0.21495	0.86494
	218.7843971	1.1604	0.21457	0.89959
	377.0863338	1.1601	0.21424	0.05957
	214.0908571	1.1597	0.21375	0.74231
	857.5139493	1.1596	0.21364	0.6551
	654.3308244	1.1592	0.21319	0.96628
	189.1233951	1.1592	0.21312	0.94072
	925.2673956	1.1589	0.21279	0.92898
	155.0940157	1.1585	0.21228	0.60937
	851.2497281	1.1584	0.21215	0.86121
	229.1543608	1.1584	0.21209	0.46774
	165.0406589	1.1581	0.21171	0.27083
	117.0659434	1.1569	0.21032	0.86121
	361.2216702	1.1569	0.21027	0.95573
	219.6358741	1.1569	0.21025	0.73773
	241.2176623	1.1567	0.21	0.42496
	230.1577435	1.1565	0.20977	0.8818
	113.0606718	1.1562	0.20934	0.13891
	368.3615514	1.1552	0.20813	0.10566
	403.1717828	1.1551	0.20806	0.21495
	388.1580283	1.1537	0.20633	0.55219
	400.3413912	0.60537	-0.72411	0.0016014
	396.3930075	1.1537	0.20625	0.21105
	147.0302981	0.6062	-0.72214	0.010657
	516.1575839	1.1532	0.20569	0.086502
	242.2209517	1.1531	0.20551	0.12439
	123.9806132	0.60691	-0.72045	0.028867
	337.205908	1.1525	0.20471	0.54917
	261.0577212	0.60825	-0.71725	0.00016291
	110.0713843	0.60875	-0.71609	0.00016291
	149.0459067	1.1521	0.20422	0.73274
	823.7553598	1.1518	0.20386	0.69858
	606.4423225	1.1514	0.20345	0.31583
	742.4741183	0.60899	-0.7155	0.00081518
	728.5575008	1.1511	0.20307	0.099802
	332.0684242	1.151	0.20292	0.11128
	91.02193527	1.151	0.20286	0.63349
	709.4629681	1.1509	0.20278	0.088534
	495.3266876	0.609	-0.71549	0.0037333
	467.1782612	1.1505	0.20224	0.7053
	145.0508295	0.60942	-0.71449	0.0010779
	309.0940611	0.61154	-0.70948	0.01296
	505.9891059	0.61235	-0.70758	0.00028141
	697.9644966	1.1493	0.2007	0.075442
	315.158288	1.1491	0.20051	0.43781
	738.5078955	1.1491	0.20046	0.070175
	540.4615161	1.149	0.20039	0.85038
	259.1919215	1.1486	0.19989	0.42613
	176.8706829	1.1485	0.19978	0.64421
	497.1328863	0.61273	-0.70669	0.00035291
	664.1181196	0.61507	-0.70118	0.00022948
	323.3056094	1.1482	0.19937	0.1276
	174.0772953	1.148	0.19915	0.317
	111.0746715	0.61562	-0.6999	0.00060877
	197.1004288	1.1474	0.19843	0.88103
	279.1587942	1.1469	0.1977	0.9072
	383.125439	1.1465	0.19722	0.97558
	1148.322663	1.146	0.19663	0.91526
	212.053023	0.6158	-0.69948	0.0014116
	664.4553772	1.1457	0.19625	0.19147
	266.1593817	1.1453	0.19567	0.26754
	115.5277907	1.1451	0.19542	0.61417
	222.6415382	0.61605	-0.69887	0.0053705
	284.2857215	1.1446	0.19486	0.4041
	203.2252328	0.61616	-0.69862	0.0004753
	776.769263	1.1442	0.1944	0.87473
	128.0706268	1.1442	0.19433	0.10213
	435.2521483	1.144	0.19403	0.46846
	224.1280231	1.1439	0.1939	0.72172
	693.2197451	1.1437	0.19367	0.25322
	594.6006824	1.1432	0.19305	0.72075
	100.1121388	1.1428	0.19253	0.7127
	233.1129693	1.1427	0.19248	0.52832
	112.0506223	1.1427	0.19243	0.75868
	513.13812	0.61643	-0.698	0.00042486
	657.454408	0.61693	-0.69681	0.0032702
	788.7432814	0.61705	-0.69655	0.0025819
	220.3188313	1.1419	0.19142	0.68612
	719.5405818	1.1418	0.19135	0.31008
	229.2087202	0.61746	-0.69559	0.0023086
	774.5335916	1.141	0.19033	0.49504
	550.2330894	0.61862	-0.69287	0.00098096
	340.3303575	1.14	0.189	0.074605
	720.4900233	0.61882	-0.6924	5.06E-05
	219.9725073	1.139	0.18777	0.687
	439.086771	1.1387	0.18735	0.38505
	448.2894788	1.1383	0.18694	0.60144
	223.9922291	1.1373	0.18557	0.79601
	269.2126681	1.1372	0.18548	0.40508
	117.3303924	1.1371	0.1854	0.74198
	219.8478633	1.1365	0.18466	0.7839
	210.1125536	1.1364	0.18445	0.46762
	134.8665821	1.1361	0.1841	0.35147
	194.0685724	1.1361	0.18409	0.058117
	144.9820596	1.1355	0.18329	0.54817
	412.3419646	0.6192	-0.69152	0.011815
	173.0919636	1.1353	0.18307	0.10342
	327.1134234	0.61934	-0.69119	0.0070352
	716.5237698	1.1344	0.18192	0.066231
	494.3231632	0.61953	-0.69076	0.0053751
	114.7881989	0.6203	-0.68896	0.032777
	207.0397064	1.1334	0.18066	0.12051
	802.5586096	1.1331	0.18029	0.65507
	523.4354983	1.1329	0.18004	0.73522
	461.2497985	1.1329	0.17998	0.050686
	339.3270699	1.1329	0.17997	0.072382
	173.1182668	1.1328	0.17986	0.81581
	726.1613603	0.62044	-0.68863	0.00052348
	100.0757503	1.1327	0.17978	0.74889
	685.5285746	1.1325	0.17948	0.19706
	149.0342646	0.62347	-0.68161	3.35E-06
	117.272227	0.62349	-0.68156	0.049695
	656.3379028	1.1314	0.17812	0.96462
	741.470492	0.62411	-0.68012	0.00063465
	203.6282885	0.62584	-0.67613	0.024782
	123.9019225	1.1299	0.17614	0.081871
	719.4865964	0.62664	-0.6743	3.01E-05
	122.0812342	1.1295	0.17572	0.63954
	207.039693	1.1294	0.17549	0.15879
	789.344351	0.62795	-0.67127	0.0019138
	205.0831604	0.62798	-0.67121	0.022075
	219.0975626	1.1287	0.17461	0.23675
	788.9435451	0.62825	-0.67059	0.0019714
	143.0350694	1.1284	0.17425	0.39045
	373.0613424	1.1283	0.17412	0.68717
	235.1541028	1.1279	0.17368	0.88463
	179.0563492	1.1279	0.17366	0.37195
	148.0334143	0.62853	-0.66996	1.01E-05
	991.2489099	1.1274	0.17298	0.73773
	254.0881682	1.1273	0.17286	0.33779
	737.4969565	1.1272	0.17281	0.079346
	203.5814941	0.62948	-0.66777	0.029486
	413.0736527	0.62959	-0.66751	0.0013416
	789.1439352	0.62972	-0.66721	0.002266
	180.0864775	1.1264	0.17177	0.7323
	116.0605396	0.63028	-0.66593	0.00013537
	160.0405178	1.1255	0.17056	0.44546
	340.2589168	1.1255	0.17054	0.6747
	478.2940182	0.6311	-0.66406	0.0016244
	157.0734459	0.63124	-0.66374	0.00046323
	226.3637782	1.1247	0.16959	0.74313
	220.2901926	1.1245	0.1693	0.86693
	789.7452385	0.63159	-0.66295	0.0027026
	350.0498199	0.63234	-0.66122	0.00057485
	157.0798541	0.6328	-0.66017	0.00016669
	345.0779057	0.63506	-0.65503	0.00016669
	104.0707043	1.1227	0.16702	0.073923
	130.0499396	1.122	0.16604	0.050935
	792.5716141	1.1208	0.16459	0.21495
	440.0902526	1.1208	0.16456	0.47587
	270.0638046	1.1208	0.16449	0.22994
	789.5448846	0.63554	-0.65395	0.0027142
	399.1276217	0.63588	-0.65317	0.0028131
	710.4705588	1.1202	0.16377	0.79492
	220.4263584	1.1197	0.16306	0.82527
	223.9247548	1.1193	0.16259	0.69858
	697.4626587	1.1191	0.16235	0.17226
	206.038936	1.119	0.16227	0.12528
	99.04508255	1.1188	0.16193	0.63032
	125.0426768	1.1187	0.16184	0.26684
	205.0354824	1.1182	0.16114	0.14328
	696.6112711	1.1175	0.16031	0.78817
	219.0539146	1.1174	0.16017	0.9249
	790.6918699	1.1169	0.15948	0.85903
	245.186186	1.1168	0.15932	0.72172
	282.1192568	1.1166	0.15915	0.14402
	357.1048253	1.1162	0.15858	0.99156
	564.5364583	1.1157	0.15798	0.072133
	334.3106126	1.1156	0.15787	0.8205
	336.2283443	1.1156	0.15779	0.84312
	308.2963566	1.1134	0.15499	0.3139
	696.4551091	1.1124	0.15371	0.2193
	220.5713483	1.112	0.15318	0.86314
	392.7615821	1.1117	0.15275	0.10023
	323.079941	1.1115	0.15247	0.92464
	203.5951483	0.63661	-0.65151	0.0021856
	179.056235	1.1101	0.15066	0.70481
	578.3102838	1.1101	0.15064	0.47551
	985.9289358	1.11	0.15055	0.93576
	220.5493728	1.1094	0.14978	0.95856
	220.42854	1.1092	0.14956	0.89959
	277.0889658	1.109	0.14925	0.54505
	146.9802483	1.1087	0.14884	0.064638
	186.020944	1.1085	0.14862	0.59376
	149.0458942	1.1082	0.14826	0.66093
	579.8582751	1.1074	0.14723	0.066336
	718.5370503	1.107	0.14661	0.5225
	424.3417047	1.1068	0.14641	0.16913
	665.0985045	0.63679	-0.6511	0.001616
	278.2492908	1.1062	0.14559	0.22505
	736.4934458	1.1059	0.14522	0.1056
	124.0870097	1.1058	0.14508	0.61072
	187.0250061	1.1048	0.14383	0.29632
	224.0552918	1.1046	0.14355	0.74313
	619.6126188	1.104	0.14272	0.92601
	793.5760091	1.1037	0.14239	0.32086
	566.3485947	1.1036	0.14223	0.13002
	698.2943968	1.1036	0.1422	0.98552
	425.345211	1.1033	0.14183	0.21228
	297.0474296	1.1029	0.14134	0.82167
	749.5315034	1.1029	0.1413	0.33779
	334.2141924	1.1028	0.14116	0.91341
	220.5163725	1.1022	0.14043	0.96628
	565.5398421	1.1022	0.14033	0.066858
	95.06044923	1.1021	0.14031	0.67442
	224.3818344	1.1018	0.13988	0.77864
	220.3143577	1.1013	0.1392	0.88979
	203.6575592	0.63814	-0.64806	0.044047
	174.1441471	1.1007	0.13836	0.92368
	537.1651921	1.1	0.13749	0.91642
	744.5896765	1.0996	0.13703	0.25995
	495.1479337	1.0996	0.13692	0.33624
	192.0666327	1.099	0.13624	0.4232
	495.1478411	1.0989	0.136	0.33976
	655.4218722	1.0988	0.1359	0.26026
	788.5406962	1.0982	0.13514	0.096945
	72.07955194	1.0982	0.13509	0.94381
	744.5523132	1.0976	0.13442	0.37024
	367.8826895	1.0969	0.13341	0.62027
	219.5703607	1.0967	0.13312	0.86911
	222.8451539	1.0966	0.13301	0.9192
	224.9104691	1.0965	0.13286	0.75334
	531.1355609	1.0962	0.13256	0.72172
	238.0950378	1.0962	0.13255	0.19661
	924.267849	1.0961	0.1324	0.93182
	127.0502422	1.0957	0.13181	0.74488
	105.0740315	1.0954	0.13145	0.35977
	685.5285218	1.0948	0.13063	0.76463
	224.7952031	1.0947	0.1306	0.99708
	116.9343465	1.0947	0.13049	0.46993
	241.2175253	1.094	0.12963	0.50039
	789.5448298	1.0938	0.12932	0.21768
	927.2666686	1.0937	0.12918	0.96628
	255.2333466	1.0933	0.12863	0.05625
	219.7997352	1.0931	0.1284	0.83358
	712.3518032	1.093	0.12832	0.96902
	689.5580998	1.0929	0.12819	0.96992
	443.1501172	1.0925	0.12767	0.52048
	224.1055135	1.0922	0.12718	0.57646
	242.0787398	1.0915	0.12631	0.11579
	74.99048595	1.0913	0.12609	0.81628
	694.1219559	1.091	0.12571	0.15218
	133.0989251	1.0904	0.12486	0.80757
	767.5605469	1.0902	0.12455	0.41399
	348.0612043	1.0899	0.12424	0.17787
	353.3413983	1.0899	0.12416	0.72341
	413.1613383	1.0897	0.12395	0.52832
	219.9200357	1.0896	0.12381	0.73484
	969.904468	1.0893	0.12334	0.75868
	766.5564461	1.0892	0.12325	0.34212
	289.1867111	0.63918	-0.6457	0.00085584
	561.1552914	1.0882	0.12197	0.79807
	375.0625702	1.088	0.12166	0.87251
	626.4423825	1.0879	0.12158	0.74393
	299.0802125	1.0876	0.12114	0.59662
	164.1691963	1.0872	0.12062	0.78212
	220.118363	1.0862	0.11928	0.69755
	247.1286594	1.0861	0.1192	0.79454
	133.1053574	1.0857	0.11864	0.69778
	89.04369704	1.0854	0.11818	0.066993
	244.1194625	1.0851	0.11788	0.77443
	202.1086478	1.0851	0.11782	0.47112
	178.0861126	1.0845	0.11699	0.75572
	360.0171455	1.0838	0.11609	0.61855
	171.7972837	1.0832	0.11526	0.6265
	461.7515335	1.0831	0.11518	0.15728
	224.8652582	1.0829	0.11486	0.88066
	112.0506112	1.0821	0.11386	0.22689
	225.4589353	1.0815	0.11307	0.78343
	227.2019575	1.0814	0.11294	0.6585
	970.30503	1.0812	0.11269	0.96689
	564.5536789	1.0811	0.11248	0.76158
	218.0453306	1.0803	0.11142	0.61652
[truncated: 3,232 more rows]
